# Supplementary material for: An apicomplexan bromodomain protein, TgBDP1, associates with diverse epigenetic factors to regulate essential transcriptional processes in Toxoplasma gondii
Source: mBio. 2023 Jun 23;14(4):e03573-22. doi: 10.1128/mbio.03573-22 (PMC10470533; doi:10.1128/mbio.03573-22)
Supplement: Table S2 — Peak calls from CUT&TAG of TgBDP1. [file mbio.03573-22-s0005.xlsx]

## Sheet: Sheet1
Supplemental Table 2 Peak calls from CUT&Tag of TgBDP1.
name	chr	start	end	score	signalval	pval (-log10)	qval (-log10)	peak	name	descr	distance	ori	name	descr	distance	name	descr	distance	ori
BDP1_rep2_peak_1756	chrIa	1859140	1859900	10248	17.488	1029.07	1024.81	388	TGME49_295300	Toxoplasma gondii family B protein	293	3'
BDP1_rep3_peak_2319	chrIa	1859134	1859907	9212	19.766	925.524	921.282	422	TGME49_295300	Toxoplasma gondii family B protein	287	3'
BDP1_rep1_peak_2488	chrIa	1294430	1296183	2404	9.42107	243.238	240.448	1326	TGME49_294960	hypothetical protein	373	3'	TGME49_294970	hypothetical protein	0	TGME49_294980	hypothetical protein	4713	5'
BDP1_rep1_peak_2466	chrIa	1128149	1129173	1637	11.2206	166.444	163.8	273	TGME49_294750	hypothetical protein	578	5'	TGME49_294760	hypothetical protein	0
BDP1_rep1_peak_2437	chrIa	696873	698318	1598	10.7207	162.445	159.813	432	TGME49_294190	enoyl-CoA hydratase/isomerase family protein	810	3'	TGME49_294200	glucose-6-phosphate 1-dehydrogenase	195	TGME49_294210	hypothetical protein	10102	3'
BDP1_rep1_peak_2459	chrIa	1060129	1061454	1503	11.4094	152.937	150.337	357	TGME49_294660	hypothetical protein	8363	3'	TGME49_294670	translation initiation factor 3 subunit	0	TGME49_294700	polynucleotide 5'-hydroxyl-kinase	10925	3'
BDP1_rep1_peak_2516	chrIa	1572976	1573668	1499	11.6916	152.535	149.936	242	TGME49_295720	sulfite oxidase, putative	3422	3'	TGME49_295710	HECT-domain (ubiquitin-transferase) domain-containing protein	32719
BDP1_rep1_peak_2487	chrIa	1287285	1288410	1462	8.80472	148.865	146.278	313	TGME49_294930	leucine rich repeat-containing protein	4432	3'	TGME49_294940	hypothetical protein	0	TGME49_294970	hypothetical protein	6313	5'
BDP1_rep1_peak_2493	chrIa	1359034	1360012	1358	11.4124	138.409	135.858	240					TGME49_295040	HEAT repeat-containing protein	0	TGME49_295060	exonuclease	7214	5'
BDP1_rep1_peak_2500	chrIa	1414401	1415702	1278	8.85677	130.344	127.823	334					TGME49_295125	rhoptry protein ROP4	0	TGME49_295130	hypothetical protein	1077	3'
BDP1_rep1_peak_2380	chrIa	112289	113409	1222	10.703	124.74	122.24	241	TGME49_293040	hypothetical protein	2565	5'	TGME49_293050	sybindin family protein	0
BDP1_rep1_peak_2391	chrIa	246248	247476	1153	8.78102	117.826	115.356	529	TGME49_293300	Yip1 domain-containing protein	2008	3'	TGME49_293310	ribosomal protein L20, putative	0
BDP1_rep3_peak_2280	chrIa	1294430	1296192	1143	6.78048	117.028	114.337	1326	TGME49_294960	hypothetical protein	373	3'	TGME49_294970	hypothetical protein	0	TGME49_294980	hypothetical protein	4704	5'
BDP1_rep1_peak_2436	chrIa	685040	685917	1118	10.1306	114.293	111.839	316	TGME49_294060	hypothetical protein	10735	3'	TGME49_294180	tRNA -methyltransferase family protein	0	TGME49_294200	glucose-6-phosphate 1-dehydrogenase	10761	5'
BDP1_rep1_peak_2410	chrIa	434845	435970	1088	8.26521	111.293	108.854	574	TGME49_293570	translocation protein sec62, putative	4613	5'	TGME49_293580	prefoldin subunit protein	0	TGME49_293590	3-oxoacyl-acyl-carrier protein synthase I/II, putative	2013	5'
BDP1_rep3_peak_2303	chrIa	1572981	1573639	1076	10.4456	110.298	107.641	315	TGME49_295720	sulfite oxidase, putative	3427	3'	TGME49_295710	HECT-domain (ubiquitin-transferase) domain-containing protein	32748
BDP1_rep1_peak_2422	chrIa	512088	513918	1047	7.548	107.122	104.707	1544	TGME49_293680	hypothetical protein	3449	3'	TGME49_293690	profilin PRF	0	TGME49_293710	Zn-finger in Ran binding protein and others domain-containing protein	4745	3'
BDP1_rep1_peak_2512	chrIa	1488035	1489981	1016	5.78963	104.066	101.668	838	TGME49_295920	hypothetical protein	647	5'	TGME49_295910	ATP-dependent Clp protease adaptor protein ClpS protein	0	TGME49_295850	cyclic nucleotide-binding domain-containing protein	4602	3'
BDP1_rep1_peak_2443	chrIa	785407	786671	1003	6.46304	102.782	100.391	615	TGME49_294285	hypothetical protein	1986	3'	TGME49_294290	Der1ER1	0	TGME49_294310	hypothetical protein	3274	5'
BDP1_rep3_peak_2266	chrIa	1128168	1129162	994	9.05504	102.069	99.4547	438	TGME49_294750	hypothetical protein	597	5'	TGME49_294760	hypothetical protein	0
BDP1_rep1_peak_2389	chrIa	217497	219153	967	7.75533	99.0739	96.7066	911	TGME49_293258	hypothetical protein	118	3'	TGME49_293260	ATPase/histidine kinase/DNA gyrase B/HSP90 domain-containing protein	0	TGME49_293270	hypothetical protein	5243	5'
BDP1_rep1_peak_2390	chrIa	238472	240813	897	6.3468	92.0577	89.7345	927	TGME49_293280	cyclin protein	1624	5'	TGME49_293290	hypothetical protein	0	TGME49_293310	ribosomal protein L20, putative	4297	3'
BDP1_rep2_peak_1744	chrIa	1572976	1573625	872	11.0969	89.8783	87.2081	320	TGME49_295720	sulfite oxidase, putative	3422	3'	TGME49_295710	HECT-domain (ubiquitin-transferase) domain-containing protein	32762
BDP1_rep1_peak_2427	chrIa	548212	549950	863	6.71838	88.6622	86.3592	924	TGME49_293740	hypothetical protein	4979	3'	TGME49_293760	EF hand domain-containing protein	0	TGME49_293780	hypothetical protein	7060	5'
BDP1_rep1_peak_2475	chrIa	1202124	1203467	834	6.9808	85.7403	83.4566	882	TGME49_294820	type I fatty acid synthase, putative	4560	3'	TGME49_294830	methyltransferase domain-containing protein	0	TGME49_294850	actin-like protein ALP7	12290	3'
BDP1_rep1_peak_2431	chrIa	632750	633953	818	8.36042	84.0978	81.8256	642	TGME49_293890	intraflagellar transport 80 family protein	674	3'	TGME49_293900	sporozoite protein with an altered thrombospondin repeat SPATR	0	TGME49_294010	yrdC domain-containing protein	5088	3'
BDP1_rep1_peak_2480	chrIa	1246199	1246834	812	8.35635	83.5281	81.2588	379	TGME49_294870	universal stress family protein	6722	3'	TGME49_294880	8-oxoguanine DNA glycosylase, N-terminal domain-containing protein	0	TGME49_294898	tetratricopeptide repeat-containing protein	3100	3'
BDP1_rep1_peak_2446	chrIa	809945	812197	811	8.12154	83.4192	81.1528	1095	TGME49_294330	EGF family domain-containing protein	70	3'	TGME49_294340	hypothetical protein	0	TGME49_294350	DEAD/DEAH box helicase domain-containing protein	4170	3'
BDP1_rep1_peak_2423	chrIa	523797	524839	808	7.265	83.0857	80.8208	599	TGME49_293700	WD domain, G-beta repeat-containing protein	5046	3'	TGME49_293710	Zn-finger in Ran binding protein and others domain-containing protein	0	TGME49_293730	DHHC zinc finger domain-containing protein	4898	5'
BDP1_rep3_peak_2291	chrIa	1414411	1415833	755	7.01179	77.9759	75.5046	325					TGME49_295125	rhoptry protein ROP4	0	TGME49_295130	hypothetical protein	946	3'
BDP1_rep1_peak_2373	chrIa	43948	44822	750	6.93581	77.3083	75.0855	240	TGME49_292950	hypothetical protein	867	5'				TGME49_292960	hypothetical protein	756	3'
BDP1_rep1_peak_2397	chrIa	289387	290506	734	7.01805	75.6571	73.4477	762	TGME49_293360	hypothetical protein	9022	5'	TGME49_293370	histone arginine methyltransferase PRMT2	0	TGME49_293390	cytochrome C-type heme lyase, putative	8125	5'
BDP1_rep3_peak_2279	chrIa	1287013	1288588	733	7.03837	75.8292	73.3726	579	TGME49_294930	leucine rich repeat-containing protein	4160	3'	TGME49_294940	hypothetical protein	0	TGME49_294970	hypothetical protein	6135	5'
BDP1_rep1_peak_2508	chrIa	1472260	1473623	733	6.59064	75.5553	73.3464	1075	TGME49_295945	hypothetical protein	1976	3'	TGME49_295935	KRUF family protein	7839
BDP1_rep3_peak_2243	chrIa	696867	697804	723	7.86495	74.7557	72.3084	438	TGME49_294190	enoyl-CoA hydratase/isomerase family protein	804	3'	TGME49_294200	glucose-6-phosphate 1-dehydrogenase	189	TGME49_294210	hypothetical protein	10616	3'
BDP1_rep1_peak_2496	chrIa	1390045	1390880	709	7.70334	73.1017	70.9115	561	TGME49_295080	hypothetical protein	279	3'				TGME49_295090	hypothetical protein	35	5'
BDP1_rep1_peak_2504	chrIa	1440647	1441423	707	5.861	72.9149	70.7256	301					TGME49_296010	phosphatidylinositol 3- and 4-kinase	15923	TGME49_295995	hypothetical protein	1053	3'
BDP1_rep1_peak_2537	chrIa	1812590	1813456	706	7.6653	72.8314	70.6423	490	TGME49_295360	hypothetical protein	2252	3'	TGME49_295350	nucleoside diphosphate kinase, putative	0
BDP1_rep1_peak_2428	chrIa	587321	588064	683	7.55505	70.5351	68.3625	286	TGME49_293820	calpain family cysteine protease domain-containing protein	901	5'				TGME49_293830	methyltransferase domain-containing protein	829	3'
BDP1_rep2_peak_1726	chrIa	1294583	1296385	655	5.87479	68.1497	65.5969	1172	TGME49_294960	hypothetical protein	526	3'	TGME49_294970	hypothetical protein	0	TGME49_294980	hypothetical protein	4511	5'
BDP1_rep1_peak_2465	chrIa	1110935	1112376	638	7.0003	66.0305	63.8968	363	TGME49_294730	hypothetical protein	2658	5'	TGME49_294740	hypothetical protein	0
BDP1_rep1_peak_2471	chrIa	1149578	1151079	637	5.21139	65.8764	63.7435	911	TGME49_294790	hypothetical protein	2004	5'	TGME49_294800	elongation factor 1-alpha (EF-1-ALPHA), putative	0	TGME49_294808	hypothetical protein	957	5'
BDP1_rep1_peak_2392	chrIa	260432	261939	621	7.15441	64.2751	62.1535	901					TGME49_293320	hypothetical protein	13548	TGME49_293340	ran binding family protein 1, putative	6528	3'
BDP1_rep3_peak_2208	chrIa	246261	247482	602	6.91582	62.5835	60.2249	714	TGME49_293300	Yip1 domain-containing protein	2021	3'	TGME49_293310	ribosomal protein L20, putative	0
BDP1_rep1_peak_2420	chrIa	498228	499429	583	6.44713	60.4547	58.3652	573	TGME49_293650	hypothetical protein	6707	3'	TGME49_293660	hypothetical protein	0	TGME49_293680	hypothetical protein	4580	5'
BDP1_rep3_peak_2284	chrIa	1358794	1359968	543	7.09068	56.6489	54.3398	480					TGME49_295040	HEAT repeat-containing protein	0	TGME49_295060	exonuclease	7258	5'
BDP1_rep3_peak_2230	chrIa	512196	514063	540	5.64958	56.3311	54.0238	1433	TGME49_293680	hypothetical protein	3557	3'	TGME49_293690	profilin PRF	0	TGME49_293710	Zn-finger in Ran binding protein and others domain-containing protein	4600	3'
BDP1_rep1_peak_2495	chrIa	1384747	1385867	539	6.38543	56.0145	53.9634	733					TGME49_295070	helicase associated domain (ha2) protein	0	TGME49_295090	hypothetical protein	5048	5'
BDP1_rep1_peak_2447	chrIa	838986	840759	535	6.58205	55.6282	53.5796	1550					TGME49_294350	DEAD/DEAH box helicase domain-containing protein	0	TGME49_294370	hypothetical protein	11394	5'
BDP1_rep1_peak_2408	chrIa	406032	407602	527	6.52482	54.7837	52.7432	322	TGME49_293540	hypothetical protein	9922	3'	TGME49_293550	hypothetical protein	0	TGME49_293560	hypothetical protein	1369	5'
BDP1_rep1_peak_2502	chrIa	1423701	1424874	515	6.41262	53.5631	51.5361	774	TGME49_296020	hypothetical protein	2374	5'	TGME49_296015	hypothetical protein	0
BDP1_rep3_peak_2205	chrIa	217502	219226	493	5.51553	51.6357	49.3689	906	TGME49_293258	hypothetical protein	123	3'	TGME49_293260	ATPase/histidine kinase/DNA gyrase B/HSP90 domain-containing protein	0	TGME49_293270	hypothetical protein	5170	5'
BDP1_rep3_peak_2261	chrIa	1060022	1061622	492	6.86353	51.4765	49.2135	464	TGME49_294660	hypothetical protein	8256	3'	TGME49_294670	translation initiation factor 3 subunit	0	TGME49_294700	polynucleotide 5'-hydroxyl-kinase	10757	3'
BDP1_rep1_peak_2378	chrIa	72173	72615	490	5.783	51.048	49.0446	260	TGME49_292975	hypothetical protein	3273	5'	TGME49_293000	3'5'-cyclic nucleotide phosphodiesterase domain-containing protein	2514	TGME49_293010	hypothetical protein	20107	5'
BDP1_rep3_peak_2224	chrIa	435095	435885	481	6.03042	50.4325	48.1787	323	TGME49_293570	translocation protein sec62, putative	4863	5'	TGME49_293580	prefoldin subunit protein	0	TGME49_293590	3-oxoacyl-acyl-carrier protein synthase I/II, putative	2098	5'
BDP1_rep2_peak_1733	chrIa	1414448	1415507	460	5.98025	48.4049	46.0152	389					TGME49_295125	rhoptry protein ROP4	0	TGME49_295130	hypothetical protein	1272	3'
BDP1_rep3_peak_2207	chrIa	238412	239992	455	4.8916	47.8055	45.5771	987	TGME49_293280	cyclin protein	1564	5'	TGME49_293290	hypothetical protein	0	TGME49_293300	Yip1 domain-containing protein	472	5'
BDP1_rep1_peak_2461	chrIa	1079912	1080744	453	6.0097	47.3567	45.3874	589					TGME49_294700	polynucleotide 5'-hydroxyl-kinase	0	TGME49_294705	hypothetical protein	745	3'
BDP1_rep1_peak_2398	chrIa	297976	299553	437	5.89523	45.7504	43.7968	531	TGME49_293380	histone lysine acetyltransferase HAT1	1013	3'	TGME49_293390	cytochrome C-type heme lyase, putative	0	TGME49_293400	hypothetical protein	5951	3'
BDP1_rep1_peak_2415	chrIa	477118	477807	431	5.80376	45.127	43.1807	329	TGME49_293620	hypothetical protein	12816	3'	TGME49_293630	hypothetical protein	0	TGME49_293650	hypothetical protein	9720	5'
BDP1_rep1_peak_2404	chrIa	350613	351656	430	5.838	44.9535	43.0082	281	TGME49_293460	ATP-dependent DNA ligase domain-containing protein	2932	3'	TGME49_293470	hypothetical protein	0	TGME49_293490	hypothetical protein	8110	5'
BDP1_rep1_peak_2498	chrIa	1406986	1408082	421	5.43703	44.082	42.1479	625					TGME49_295100	hypothetical protein	10125	TGME49_295110	rhoptry protein ROP7	325	3'
BDP1_rep2_peak_1697	chrIa	696926	697925	418	6.81753	44.2401	41.8929	379	TGME49_294190	enoyl-CoA hydratase/isomerase family protein	863	3'	TGME49_294200	glucose-6-phosphate 1-dehydrogenase	248	TGME49_294210	hypothetical protein	10495	3'
BDP1_rep1_peak_2368	chrIa	13091	13861	406	5.66629	42.5883	40.6673	502					TGME49_287280	Toxoplasma gondii family C protein	0	TGME49_292920	heat shock protein 75, putative	4660	5'
BDP1_rep3_peak_2231	chrIa	523760	524839	404	5.24853	42.6596	40.4833	634	TGME49_293700	WD domain, G-beta repeat-containing protein	5009	3'	TGME49_293710	Zn-finger in Ran binding protein and others domain-containing protein	0	TGME49_293730	DHHC zinc finger domain-containing protein	4898	5'
BDP1_rep3_peak_2242	chrIa	684334	685927	399	6.25441	42.0758	39.9037	1021	TGME49_294060	hypothetical protein	10029	3'	TGME49_294180	tRNA -methyltransferase family protein	0	TGME49_294200	glucose-6-phosphate 1-dehydrogenase	10751	5'
BDP1_rep3_peak_2198	chrIa	72179	73548	398	5.31788	42.0636	39.8945	253	TGME49_292975	hypothetical protein	3279	5'	TGME49_293000	3'5'-cyclic nucleotide phosphodiesterase domain-containing protein	2520	TGME49_293010	hypothetical protein	19174	5'
BDP1_rep3_peak_2214	chrIa	289405	290337	396	5.66393	41.7788	39.6118	687	TGME49_293360	hypothetical protein	9040	5'	TGME49_293370	histone arginine methyltransferase PRMT2	0	TGME49_293390	cytochrome C-type heme lyase, putative	8294	5'
BDP1_rep1_peak_2468	chrIa	1141280	1142521	392	4.76352	41.1782	39.2722	545					TGME49_294780	hypothetical protein	0	TGME49_294790	hypothetical protein	3140	3'
BDP1_rep1_peak_2454	chrIa	967212	969072	376	5.43735	39.4958	37.6072	520	TGME49_294550	dynein heavy chain	3366	3'	TGME49_294560	rhoptry kinase family protein ROP37 (incomplete catalytic triad)	33	TGME49_294570	rhodanese family domain-containing protein	2163	5'
BDP1_rep1_peak_2462	chrIa	1089569	1091833	376	4.25382	39.5571	37.668	1511	TGME49_294705	hypothetical protein	6325	5'	TGME49_294710	RNA recognition motif-containing protein	0	TGME49_294720	hypothetical protein	494	5'
BDP1_rep1_peak_2538	chrIa	1821538	1822257	361	5.32288	37.9766	36.104	221	TGME49_295340	UV excision repair protein Rad23 protein	2156	3'	TGME49_295330	Vps54 family protein	0
BDP1_rep3_peak_2317	chrIa	1812049	1813271	361	5.60841	38.2638	36.1353	805	TGME49_295360	hypothetical protein	1711	3'	TGME49_295350	nucleoside diphosphate kinase, putative	0
BDP1_rep3_peak_2268	chrIa	1149578	1150999	359	4.38589	38.1115	35.9843	911	TGME49_294790	hypothetical protein	2004	5'	TGME49_294800	elongation factor 1-alpha (EF-1-ALPHA), putative	0	TGME49_294808	hypothetical protein	1037	5'
BDP1_rep3_peak_2272	chrIa	1202209	1203762	356	4.84272	37.7588	35.637	825	TGME49_294820	type I fatty acid synthase, putative	4645	3'	TGME49_294830	methyltransferase domain-containing protein	0	TGME49_294850	actin-like protein ALP7	11995	3'
BDP1_rep1_peak_2376	chrIa	53880	54782	351	4.15111	37.0548	35.1949	255	TGME49_292960	hypothetical protein	2911	5'	TGME49_292975	hypothetical protein	14118
BDP1_rep3_peak_2260	chrIa	1052471	1053670	350	5.83277	37.1782	35.0612	408	TGME49_294660	hypothetical protein	705	3'				TGME49_294670	translation initiation factor 3 subunit	1095	3'
BDP1_rep1_peak_2458	chrIa	1052470	1053699	346	5.20841	36.4758	34.6198	344	TGME49_294660	hypothetical protein	704	3'				TGME49_294670	translation initiation factor 3 subunit	1066	3'
BDP1_rep1_peak_2540	chrIa	1859226	1859809	346	5.20841	36.4758	34.6198	239	TGME49_295300	Toxoplasma gondii family B protein	379	3'
BDP1_rep2_peak_1670	chrIa	246243	247314	341	6.34317	36.4504	34.1877	532	TGME49_293300	Yip1 domain-containing protein	2003	3'	TGME49_293310	ribosomal protein L20, putative	0
BDP1_rep2_peak_1702	chrIa	810134	811646	340	5.98414	36.3522	34.0901	901	TGME49_294330	EGF family domain-containing protein	259	3'	TGME49_294340	hypothetical protein	0	TGME49_294350	DEAD/DEAH box helicase domain-containing protein	4721	3'
BDP1_rep1_peak_2388	chrIa	182393	183403	338	5.15117	35.7324	33.8848	570	TGME49_293220	DHHC zinc finger domain-containing protein	8048	3'	TGME49_293230	hypothetical protein	0	TGME49_293240	triacylglycerol lipase	2657	5'
BDP1_rep1_peak_2445	chrIa	801606	802750	338	5.15117	35.7324	33.8848	899	TGME49_294320	Oxysterol-binding protein	1151	3'	TGME49_294330	EGF family domain-containing protein	0	TGME49_294340	hypothetical protein	7825	5'
BDP1_rep1_peak_2484	chrIa	1265840	1266636	338	5.15117	35.7324	33.8848	528	TGME49_294898	tetratricopeptide repeat-containing protein	3819	5'	TGME49_294902	hypothetical protein	0	TGME49_294930	leucine rich repeat-containing protein	9573	5'
BDP1_rep3_peak_2267	chrIa	1141211	1142200	335	4.9788	35.6369	33.5395	612					TGME49_294780	hypothetical protein	0	TGME49_294790	hypothetical protein	3461	3'
BDP1_rep1_peak_2463	chrIa	1092026	1092841	333	4.02035	35.1834	33.343	590	TGME49_294710	RNA recognition motif-containing protein	2271	5'	TGME49_294720	hypothetical protein	0	TGME49_294730	hypothetical protein	5780	3'
BDP1_rep3_peak_2235	chrIa	548367	550017	331	4.37075	35.2064	33.1157	581	TGME49_293740	hypothetical protein	5134	3'	TGME49_293760	EF hand domain-containing protein	0	TGME49_293780	hypothetical protein	6993	5'
BDP1_rep1_peak_2374	chrIa	48732	50167	327	3.64913	34.5947	32.7619	427	TGME49_292950	hypothetical protein	5651	5'	TGME49_292960	hypothetical protein	802	TGME49_292975	hypothetical protein	2106	3'
BDP1_rep3_peak_2195	chrIa	43948	44895	323	4.50193	34.4209	32.3412	691	TGME49_292950	hypothetical protein	867	5'				TGME49_292960	hypothetical protein	683	3'
BDP1_rep3_peak_2300	chrIa	1488735	1490245	322	3.85635	34.3231	32.2445	137	TGME49_295920	hypothetical protein	1347	5'	TGME49_295910	ATP-dependent Clp protease adaptor protein ClpS protein	0	TGME49_295850	cyclic nucleotide-binding domain-containing protein	4338	3'
BDP1_rep2_peak_1717	chrIa	1128268	1129162	319	6.22162	34.1394	31.9047	336	TGME49_294750	hypothetical protein	697	5'	TGME49_294760	hypothetical protein	0
BDP1_rep1_peak_2395	chrIa	279725	280786	317	4.97947	33.5313	31.7094	460	TGME49_293350	mitochondrial carrier superfamily protein	3098	3'	TGME49_293360	hypothetical protein	0	TGME49_293370	histone arginine methyltransferase PRMT2	1849	3'
BDP1_rep1_peak_2400	chrIa	319185	319905	315	4.89722	33.3358	31.5188	468	TGME49_293425	hypothetical protein	3585	3'	TGME49_293430	hypothetical protein	93	TGME49_293440	hypothetical protein	756	3'
BDP1_rep2_peak_1711	chrIa	1060015	1061565	314	6.30161	33.6394	31.4086	471	TGME49_294660	hypothetical protein	8249	3'	TGME49_294670	translation initiation factor 3 subunit	0	TGME49_294700	polynucleotide 5'-hydroxyl-kinase	10814	3'
BDP1_rep2_peak_1725	chrIa	1287089	1288406	313	5.61514	33.5791	31.3533	509	TGME49_294930	leucine rich repeat-containing protein	4236	3'	TGME49_294940	hypothetical protein	0	TGME49_294970	hypothetical protein	6317	5'
BDP1_rep2_peak_1669	chrIa	238478	239987	311	4.89977	33.3529	31.1283	920	TGME49_293280	cyclin protein	1630	5'	TGME49_293290	hypothetical protein	0	TGME49_293300	Yip1 domain-containing protein	477	5'
BDP1_rep3_peak_2292	chrIa	1423731	1424785	310	5.13817	33.1082	31.0474	776	TGME49_296020	hypothetical protein	2404	5'	TGME49_296015	hypothetical protein	0
BDP1_rep1_peak_2444	chrIa	789579	790408	307	3.71527	32.5708	30.7629	297	TGME49_294300	hypothetical protein	2286	3'	TGME49_294310	hypothetical protein	0
BDP1_rep1_peak_2379	chrIa	72981	73548	304	4.55407	32.2666	30.4609	300	TGME49_292975	hypothetical protein	4081	5'	TGME49_293000	3'5'-cyclic nucleotide phosphodiesterase domain-containing protein	3322	TGME49_293010	hypothetical protein	19174	5'
BDP1_rep1_peak_2429	chrIa	618545	619295	302	4.865	32.0885	30.284	371	TGME49_293860	hypothetical protein	94	5'	TGME49_293870	thioredoxin, putative	0
BDP1_rep1_peak_2497	chrIa	1396297	1397447	302	4.865	32.0885	30.284	234	TGME49_295090	hypothetical protein	232	3'	TGME49_295100	hypothetical protein	0
BDP1_rep3_peak_2250	chrIa	810045	811598	301	5.04663	32.1869	30.1388	994	TGME49_294330	EGF family domain-containing protein	170	3'	TGME49_294340	hypothetical protein	0	TGME49_294350	DEAD/DEAH box helicase domain-containing protein	4769	3'
BDP1_rep1_peak_2456	chrIa	999543	1001614	300	4.77052	31.8062	30.0075	431	TGME49_294600	Toxoplasma gondii family D protein	7360	3'	TGME49_294610	histone lysine methyltransferase, SET, putative	0	TGME49_294620	eukaryotic initiation factor-3, subunit 8, putative	1858	3'
BDP1_rep3_peak_2215	chrIa	298211	299659	295	5.31325	31.5487	29.5112	1031	TGME49_293380	histone lysine acetyltransferase HAT1	1248	3'	TGME49_293390	cytochrome C-type heme lyase, putative	0	TGME49_293400	hypothetical protein	5845	3'
BDP1_rep3_peak_2217	chrIa	319213	319862	295	4.89389	31.5847	29.5467	392	TGME49_293425	hypothetical protein	3613	3'	TGME49_293430	hypothetical protein	136	TGME49_293440	hypothetical protein	799	3'
BDP1_rep1_peak_2517	chrIa	1606252	1607721	295	4.80776	31.3746	29.5791	244					TGME49_295710	HECT-domain (ubiquitin-transferase) domain-containing protein	0	TGME49_295690	ubiquinone/menaquinone biosynthesis methyltransferase subfamily protein	889	3'
BDP1_rep1_peak_2396	chrIa	285624	286678	294	4.25175	31.1922	29.4015	836	TGME49_293360	hypothetical protein	5259	5'	TGME49_293370	histone arginine methyltransferase PRMT2	3484	TGME49_293380	histone lysine acetyltransferase HAT1	3569	5'
BDP1_rep1_peak_2377	chrIa	69480	70094	289	4.39524	30.7792	28.9917	422	TGME49_292975	hypothetical protein	580	5'	TGME49_293000	3'5'-cyclic nucleotide phosphodiesterase domain-containing protein	0
BDP1_rep3_peak_2287	chrIa	1390187	1390855	288	5.12001	30.8281	28.8015	263	TGME49_295080	hypothetical protein	421	3'				TGME49_295090	hypothetical protein	60	5'
BDP1_rep1_peak_2433	chrIa	655143	656352	281	4.69329	29.9622	28.1844	680	TGME49_294025	hypothetical protein	407	5'	TGME49_294040	KDEL endoplasmic reticulum proteinretention receptor 2 (KDELR2), putative	0	TGME49_294030	hypothetical protein	344	3'
BDP1_rep1_peak_2528	chrIa	1747392	1748408	281	4.69329	29.9622	28.1844	707	TGME49_295460	Got1 family protein	603	3'	TGME49_295450	sjoegren syndrome nuclear autoantigen 1 family protein	0	TGME49_295440	hypothetical protein	2565	3'
BDP1_rep1_peak_2529	chrIa	1753328	1754023	274	4.63605	29.2638	27.4953	410	TGME49_295450	sjoegren syndrome nuclear autoantigen 1 family protein	2823	3'	TGME49_295440	hypothetical protein	562	TGME49_295420	hypothetical protein	3100	3'
BDP1_rep3_peak_2209	chrIa	260271	261740	272	5.09929	29.2687	27.2654	1020					TGME49_293320	hypothetical protein	13387	TGME49_293340	ran binding family protein 1, putative	6727	3'
BDP1_rep2_peak_1684	chrIa	512533	514063	271	5.11165	29.3365	27.1657	882	TGME49_293680	hypothetical protein	3894	3'	TGME49_293690	profilin PRF	0	TGME49_293710	Zn-finger in Ran binding protein and others domain-containing protein	4600	3'
BDP1_rep3_peak_2247	chrIa	785262	786561	270	4.02139	29.0396	27.0386	559	TGME49_294285	hypothetical protein	1841	3'	TGME49_294290	Der1ER1	0
BDP1_rep1_peak_2381	chrIa	136537	137071	268	4.57882	28.5707	26.811	255					TGME49_293170	hypothetical protein	0	TGME49_293180	NADP-specific glutamate dehydrogenase	1355	3'
BDP1_rep1_peak_2489	chrIa	1300847	1302182	268	3.8391	28.5831	26.8232	1083					TGME49_294970	hypothetical protein	6124	TGME49_294990	hypothetical protein	1149	5'
BDP1_rep3_peak_2236	chrIa	587364	587893	266	5.05975	28.6939	26.6967	239	TGME49_293820	calpain family cysteine protease domain-containing protein	944	5'				TGME49_293830	methyltransferase domain-containing protein	1000	3'
BDP1_rep1_peak_2526	chrIa	1670686	1671424	266	4.35821	28.3579	26.6033	527	TGME49_295630	hypothetical protein	1732	5'	TGME49_295620	hypothetical protein	0
BDP1_rep1_peak_2499	chrIa	1410708	1410945	265	3.56319	28.2782	26.5242	118	TGME49_295105	rhoptry protein, putative	3530	5'	TGME49_295110	rhoptry protein ROP7	8	TGME49_295125	rhoptry protein ROP4	2239	3'
BDP1_rep3_peak_2226	chrIa	476861	478012	264	4.88969	28.4481	26.4571	659	TGME49_293620	hypothetical protein	12559	3'	TGME49_293630	hypothetical protein	0	TGME49_293650	hypothetical protein	9515	5'
BDP1_rep3_peak_2239	chrIa	632924	633953	263	4.86302	28.2954	26.3061	624	TGME49_293890	intraflagellar transport 80 family protein	848	3'	TGME49_293900	sporozoite protein with an altered thrombospondin repeat SPATR	0	TGME49_294010	yrdC domain-containing protein	5088	3'
BDP1_rep1_peak_2383	chrIa	146681	147426	261	4.52158	27.883	26.1321	465	TGME49_293180	NADP-specific glutamate dehydrogenase	1715	5'	TGME49_293190	endonuclease/exonuclease/phosphatase family protein	0
BDP1_rep3_peak_2249	chrIa	801666	802756	261	4.46972	28.1801	26.1919	594	TGME49_294320	Oxysterol-binding protein	1211	3'	TGME49_294330	EGF family domain-containing protein	0	TGME49_294340	hypothetical protein	7819	5'
BDP1_rep1_peak_2513	chrIa	1509789	1510948	261	4.52158	27.883	26.1321	966	TGME49_295850	cyclic nucleotide-binding domain-containing protein	1466	5'	TGME49_295770	hypothetical protein	0	TGME49_295760	calcium-dependent protein kinase CDPK4A	12086	3'
BDP1_rep3_peak_2297	chrIa	1472202	1473741	257	4.06531	27.6977	25.7186	1132	TGME49_295945	hypothetical protein	1918	3'	TGME49_295935	KRUF family protein	7721
BDP1_rep1_peak_2485	chrIa	1275304	1276417	254	4.46435	27.2007	25.4591	760	TGME49_294902	hypothetical protein	8936	5'	TGME49_294920	general transcription factor IIH polypeptide 2 GTF2H2	8763	TGME49_294940	hypothetical protein	6191	3'
BDP1_rep1_peak_2535	chrIa	1806960	1807983	254	4.46435	27.2007	25.4591	673					TGME49_295370	hypothetical protein	5067	TGME49_295350	nucleoside diphosphate kinase, putative	2767	3'
BDP1_rep3_peak_2251	chrIa	838907	840814	254	4.76389	27.3861	25.4103	1605					TGME49_294350	DEAD/DEAH box helicase domain-containing protein	0	TGME49_294370	hypothetical protein	11339	5'
BDP1_rep1_peak_2425	chrIa	540231	541456	249	3.93499	26.6894	24.9557	556	TGME49_293730	DHHC zinc finger domain-containing protein	546	3'	TGME49_293740	hypothetical protein	0	TGME49_293760	EF hand domain-containing protein	3972	3'
BDP1_rep3_peak_2281	chrIa	1300843	1302182	246	3.70822	26.6612	24.6976	896					TGME49_294970	hypothetical protein	6120	TGME49_294990	hypothetical protein	1149	5'
BDP1_rep2_peak_1754	chrIa	1812668	1813295	244	5.44704	26.5356	24.4046	339	TGME49_295360	hypothetical protein	2330	3'	TGME49_295350	nucleoside diphosphate kinase, putative	0
BDP1_rep1_peak_2457	chrIa	1011781	1012264	241	4.34988	25.8527	24.1294	289	TGME49_294610	histone lysine methyltransferase, SET, putative	10910	5'	TGME49_294620	eukaryotic initiation factor-3, subunit 8, putative	0	TGME49_294630	hypothetical protein	1115	5'
BDP1_rep1_peak_2530	chrIa	1764992	1765838	241	4.34988	25.8527	24.1294	398	TGME49_295430	hypothetical protein	8029	3'	TGME49_295420	hypothetical protein	0	TGME49_295410	transcription initiation factor TFIID complex subunit TAF6	2589	5'
BDP1_rep3_peak_2289	chrIa	1406976	1408031	241	4.29014	26.0754	24.122	630					TGME49_295100	hypothetical protein	10115	TGME49_295110	rhoptry protein ROP7	376	3'
BDP1_rep2_peak_1668	chrIa	217611	219153	238	4.52638	25.9979	23.8765	797	TGME49_293258	hypothetical protein	232	3'	TGME49_293260	ATPase/histidine kinase/DNA gyrase B/HSP90 domain-containing protein	0	TGME49_293270	hypothetical protein	5243	5'
BDP1_rep3_peak_2196	chrIa	48908	50201	237	3.48881	25.6555	23.7114	256	TGME49_292950	hypothetical protein	5827	5'	TGME49_292960	hypothetical protein	768	TGME49_292975	hypothetical protein	2072	3'
BDP1_rep3_peak_2258	chrIa	999640	1001418	235	4.66531	25.4973	23.5549	477	TGME49_294600	Toxoplasma gondii family D protein	7457	3'	TGME49_294610	histone lysine methyltransferase, SET, putative	0	TGME49_294620	eukaryotic initiation factor-3, subunit 8, putative	2054	3'
BDP1_rep1_peak_2394	chrIa	271533	272592	234	4.29264	25.187	23.4729	716	TGME49_293330	hypothetical protein	3358	3'	TGME49_293340	ran binding family protein 1, putative	0	TGME49_293360	hypothetical protein	4763	3'
BDP1_rep1_peak_2506	chrIa	1447362	1448719	233	3.90058	25.0691	23.3599	806	TGME49_295995	hypothetical protein	860	5'	TGME49_295990	ubiquitin conjugating enzyme E2, putative	0
BDP1_rep1_peak_2413	chrIa	452003	452899	228	4.23541	24.5271	22.822	700	TGME49_293590	3-oxoacyl-acyl-carrier protein synthase I/II, putative	3716	3'	TGME49_293600	ribosomal protein RPL27	0	TGME49_293620	hypothetical protein	8400	5'
BDP1_rep1_peak_2434	chrIa	665828	666555	228	4.23541	24.5271	22.822	467	TGME49_294040	KDEL endoplasmic reticulum proteinretention receptor 2 (KDELR2), putative	3013	3'	TGME49_294050	hypothetical protein	0
BDP1_rep1_peak_2514	chrIa	1538773	1539396	228	4.23541	24.5271	22.822	291	TGME49_295760	calcium-dependent protein kinase CDPK4A	991	5'				TGME49_295750	IgA-specific serine endopeptidase	1992	3'
BDP1_rep3_peak_2275	chrIa	1246339	1246832	224	4.6381	24.3636	22.4379	219	TGME49_294870	universal stress family protein	6862	3'	TGME49_294880	8-oxoguanine DNA glycosylase, N-terminal domain-containing protein	0	TGME49_294898	tetratricopeptide repeat-containing protein	3102	3'
BDP1_rep1_peak_2405	chrIa	353281	354103	222	4.10532	23.988	22.2914	593	TGME49_293470	hypothetical protein	1935	5'	TGME49_293480	MoeA N-terminal region (domain I and II) domain-containing protein	4464
BDP1_rep1_peak_2507	chrIa	1454022	1455211	221	4.17817	23.873	22.1772	288					TGME49_295990	ubiquitin conjugating enzyme E2, putative	5635	TGME49_295980	hypothetical protein	1215	5'
BDP1_rep1_peak_2522	chrIa	1658492	1658894	221	4.17817	23.873	22.1772	192					TGME49_295650	hypothetical protein	0	TGME49_295640	peptidase family M13 protein	903	5'
BDP1_rep1_peak_2401	chrIa	323080	323903	219	4.01562	23.6811	21.9912	133	TGME49_293430	hypothetical protein	3082	5'	TGME49_293440	hypothetical protein	0	TGME49_293450	protein phosphatase 2c containing protein	4565	5'
BDP1_rep2_peak_1685	chrIa	523932	524799	218	4.61109	23.8934	21.8095	463	TGME49_293700	WD domain, G-beta repeat-containing protein	5181	3'	TGME49_293710	Zn-finger in Ran binding protein and others domain-containing protein	0	TGME49_293730	DHHC zinc finger domain-containing protein	4938	5'
BDP1_rep1_peak_2435	chrIa	675940	676795	215	4.12094	23.2248	21.5387	646	TGME49_294060	hypothetical protein	1635	3'				TGME49_294180	tRNA -methyltransferase family protein	684	3'
BDP1_rep1_peak_2534	chrIa	1801868	1802539	209	4.0637	22.5824	20.9061	163	TGME49_295380	hypothetical protein	52	5'	TGME49_295370	hypothetical protein	0	TGME49_295360	hypothetical protein	4493	5'
BDP1_rep1_peak_2393	chrIa	262417	262641	208	4.0581	22.5476	20.876	70	TGME49_293320	hypothetical protein	1571	3'	TGME49_293330	hypothetical protein	1426	TGME49_293340	ran binding family protein 1, putative	5826	3'
BDP1_rep3_peak_2193	chrIa	13070	13648	206	4.19419	22.5032	20.6147	92					TGME49_287280	Toxoplasma gondii family C protein	76	TGME49_292920	heat shock protein 75, putative	4873	5'
BDP1_rep2_peak_1692	chrIa	632931	633898	203	5.02302	22.4608	20.3998	623	TGME49_293890	intraflagellar transport 80 family protein	855	3'	TGME49_293900	sporozoite protein with an altered thrombospondin repeat SPATR	0	TGME49_294010	yrdC domain-containing protein	5143	3'
BDP1_rep3_peak_2197	chrIa	53803	55200	198	3.49587	21.7193	19.8457	386	TGME49_292960	hypothetical protein	2834	5'	TGME49_292975	hypothetical protein	13700
BDP1_rep3_peak_2218	chrIa	323085	323868	198	4.01508	21.7197	19.846	127	TGME49_293430	hypothetical protein	3087	5'	TGME49_293440	hypothetical protein	13	TGME49_293450	protein phosphatase 2c containing protein	4600	5'
BDP1_rep3_peak_2294	chrIa	1440627	1441811	197	3.70852	21.5837	19.7172	291					TGME49_296010	phosphatidylinositol 3- and 4-kinase	15903	TGME49_295995	hypothetical protein	665	3'
BDP1_rep1_peak_2424	chrIa	529311	530002	196	3.94923	21.3159	19.6591	274	TGME49_293720	hypothetical protein	2157	3'	TGME49_293730	DHHC zinc finger domain-containing protein	0
BDP1_rep3_peak_2263	chrIa	1089505	1092664	195	3.68506	21.4193	19.5548	1487	TGME49_294705	hypothetical protein	6261	5'	TGME49_294710	RNA recognition motif-containing protein	0	TGME49_294730	hypothetical protein	5957	3'
BDP1_rep1_peak_2430	chrIa	621676	622449	193	3.74246	21.0493	19.3995	579	TGME49_293870	thioredoxin, putative	527	3'				TGME49_293890	intraflagellar transport 80 family protein	4775	5'
BDP1_rep3_peak_2312	chrIa	1747440	1748294	191	4.1858	20.987	19.1281	601	TGME49_295460	Got1 family protein	651	3'	TGME49_295450	sjoegren syndrome nuclear autoantigen 1 family protein	0	TGME49_295440	hypothetical protein	2679	3'
BDP1_rep3_peak_2199	chrIa	112255	113198	190	4.28673	20.9324	19.0741	275	TGME49_293040	hypothetical protein	2531	5'	TGME49_293050	sybindin family protein	0
BDP1_rep3_peak_2229	chrIa	498228	499370	184	3.92169	20.3293	18.4842	409	TGME49_293650	hypothetical protein	6707	3'	TGME49_293660	hypothetical protein	0	TGME49_293680	hypothetical protein	4639	5'
BDP1_rep3_peak_2288	chrIa	1396429	1397209	184	4.21646	20.2667	18.4225	98	TGME49_295090	hypothetical protein	364	3'	TGME49_295100	hypothetical protein	0
BDP1_rep3_peak_2265	chrIa	1111124	1111825	181	4.11122	20.0015	18.1659	175	TGME49_294730	hypothetical protein	2847	5'	TGME49_294740	hypothetical protein	0
BDP1_rep1_peak_2403	chrIa	332135	332572	178	3.77753	19.4628	17.8357	233	TGME49_293450	protein phosphatase 2c containing protein	1006	3'				TGME49_293460	ATP-dependent DNA ligase domain-containing protein	612	5'
BDP1_rep2_peak_1664	chrIa	72224	73393	176	4.27626	19.6754	17.6728	206	TGME49_292975	hypothetical protein	3324	5'	TGME49_293000	3'5'-cyclic nucleotide phosphodiesterase domain-containing protein	2565	TGME49_293010	hypothetical protein	19329	5'
BDP1_rep2_peak_1688	chrIa	548377	549819	173	3.93797	19.3316	17.3395	570	TGME49_293740	hypothetical protein	5144	3'	TGME49_293760	EF hand domain-containing protein	0	TGME49_293780	hypothetical protein	7191	5'
BDP1_rep1_peak_2520	chrIa	1625266	1626185	172	3.72029	18.8578	17.241	214	TGME49_295680	periodic tryptophan protein PWP2, putative	3660	5'	TGME49_295662	hypothetical protein	0	TGME49_295658	zinc finger in N-recognin protein	2396	3'
BDP1_rep2_peak_1742	chrIa	1488749	1490021	172	3.57779	19.2014	17.2113	120	TGME49_295920	hypothetical protein	1361	5'	TGME49_295910	ATP-dependent Clp protease adaptor protein ClpS protein	0	TGME49_295850	cyclic nucleotide-binding domain-containing protein	4562	3'
BDP1_rep1_peak_2406	chrIa	387748	388233	172	3.72029	18.8578	17.241	271					TGME49_293510	poly(ADP-ribose) polymerase and DNA-Ligase Zn-finger region domain-containing protein	166	TGME49_293520	hypothetical protein	306	3'
BDP1_rep3_peak_2286	chrIa	1384919	1385860	171	4.01493	18.9204	17.1103	739					TGME49_295070	helicase associated domain (ha2) protein	0	TGME49_295090	hypothetical protein	5055	5'
BDP1_rep2_peak_1707	chrIa	999626	1001425	170	4.53682	19.0154	17.0282	345	TGME49_294600	Toxoplasma gondii family D protein	7443	3'	TGME49_294610	histone lysine methyltransferase, SET, putative	0	TGME49_294620	eukaryotic initiation factor-3, subunit 8, putative	2047	3'
BDP1_rep1_peak_2511	chrIa	1483983	1484503	169	2.67289	18.5649	16.9557	242	TGME49_295935	KRUF family protein	2521	5'	TGME49_295920	hypothetical protein	2885	TGME49_295910	ATP-dependent Clp protease adaptor protein ClpS protein	5267	5'
BDP1_rep1_peak_2533	chrIa	1784450	1784978	166	3.66306	18.2595	16.6529	478					TGME49_295400	hypothetical protein	0	TGME49_295390	hypothetical protein	941	5'
BDP1_rep3_peak_2257	chrIa	967363	969004	165	4.00563	18.3128	16.5113	367	TGME49_294550	dynein heavy chain	3517	3'	TGME49_294560	rhoptry kinase family protein ROP37 (incomplete catalytic triad)	101	TGME49_294570	rhodanese family domain-containing protein	2231	5'
BDP1_rep2_peak_1722	chrIa	1202171	1203514	165	4.15277	18.4786	16.5048	835	TGME49_294820	type I fatty acid synthase, putative	4607	3'	TGME49_294830	methyltransferase domain-containing protein	0	TGME49_294850	actin-like protein ALP7	12243	3'
BDP1_rep1_peak_2503	chrIa	1439618	1440158	162	2.99687	17.8198	16.2224	174					TGME49_296010	phosphatidylinositol 3- and 4-kinase	14894	TGME49_295995	hypothetical protein	2318	3'
BDP1_rep2_peak_1720	chrIa	1149578	1150992	161	3.68866	18.1606	16.1907	641	TGME49_294790	hypothetical protein	2004	5'	TGME49_294800	elongation factor 1-alpha (EF-1-ALPHA), putative	0	TGME49_294808	hypothetical protein	1044	5'
BDP1_rep1_peak_2421	chrIa	503518	503937	160	3.60582	17.6678	16.0716	146	TGME49_293660	hypothetical protein	4744	5'	TGME49_293670	transcription elongation factor A TFIIS	4587	TGME49_293680	hypothetical protein	72	5'
BDP1_rep1_peak_2450	chrIa	884903	885406	160	3.60582	17.6678	16.0716	305	TGME49_294390	myosin light chain MLC4, putative	7339	5'	TGME49_294400	hypothetical protein	7544
BDP1_rep1_peak_2539	chrIa	1858089	1858849	154	3.54859	17.0828	15.4974	243	TGME49_295310	tubulin binding cofactor A protein	6832	3'	TGME49_295300	Toxoplasma gondii family B protein	216
BDP1_rep2_peak_1661	chrIa	43787	44724	151	3.88214	17.1339	15.1913	851	TGME49_292950	hypothetical protein	706	5'				TGME49_292960	hypothetical protein	854	3'
BDP1_rep1_peak_2524	chrIa	1668903	1669197	151	3.30234	16.6798	15.1035	98	TGME49_295640	peptidase family M13 protein	3949	3'	TGME49_295630	hypothetical protein	0	TGME49_295620	hypothetical protein	1820	5'
BDP1_rep2_peak_1701	chrIa	801666	802668	150	4.13927	16.9632	15.023	474	TGME49_294320	Oxysterol-binding protein	1211	3'	TGME49_294330	EGF family domain-containing protein	0	TGME49_294340	hypothetical protein	7907	5'
BDP1_rep1_peak_2509	chrIa	1481141	1482188	150	3.03242	16.5821	15.0066	237					TGME49_295935	KRUF family protein	0	TGME49_295920	hypothetical protein	129	3'
BDP1_rep3_peak_2222	chrIa	406084	407437	149	3.801	16.7198	14.9585	701	TGME49_293540	hypothetical protein	9974	3'	TGME49_293550	hypothetical protein	39	TGME49_293560	hypothetical protein	1534	5'
BDP1_rep1_peak_2453	chrIa	932005	932566	149	3.49135	16.5047	14.93	229	TGME49_294440	NOL1/NOP2/sun family protein	3787	5'	TGME49_294550	dynein heavy chain	0
BDP1_rep2_peak_1732	chrIa	1406986	1407959	148	3.91772	16.7697	14.8324	621					TGME49_295100	hypothetical protein	10125	TGME49_295110	rhoptry protein ROP7	448	3'
BDP1_rep2_peak_1710	chrIa	1052524	1053818	147	4.2924	16.7366	14.7998	931	TGME49_294660	hypothetical protein	758	3'				TGME49_294670	translation initiation factor 3 subunit	947	3'
BDP1_rep2_peak_1729	chrIa	1358284	1360128	147	4.2924	16.7366	14.7998	870					TGME49_295040	HEAT repeat-containing protein	0	TGME49_295060	exonuclease	7098	5'
BDP1_rep2_peak_1678	chrIa	322959	323868	146	4.18015	16.5597	14.6319	256	TGME49_293430	hypothetical protein	2961	5'	TGME49_293440	hypothetical protein	13	TGME49_293450	protein phosphatase 2c containing protein	4600	5'
BDP1_rep3_peak_2269	chrIa	1158834	1159747	144	3.74416	16.169	14.4226	647	TGME49_294812	RNA recognition motif-containing protein	820	3'				TGME49_294820	type I fatty acid synthase, putative	1774	5'
BDP1_rep2_peak_1676	chrIa	298445	299659	141	4.20107	16.0599	14.1402	235	TGME49_293380	histone lysine acetyltransferase HAT1	1482	3'	TGME49_293390	cytochrome C-type heme lyase, putative	0	TGME49_293400	hypothetical protein	5845	3'
BDP1_rep3_peak_2259	chrIa	1011779	1012432	140	3.72454	15.8128	14.072	241	TGME49_294610	histone lysine methyltransferase, SET, putative	10908	5'	TGME49_294620	eukaryotic initiation factor-3, subunit 8, putative	0	TGME49_294630	hypothetical protein	947	5'
BDP1_rep3_peak_2307	chrIa	1658030	1658886	140	3.72454	15.8128	14.072	658					TGME49_295650	hypothetical protein	0	TGME49_295640	peptidase family M13 protein	911	5'
BDP1_rep2_peak_1736	chrIa	1440765	1441421	139	3.68948	15.8891	13.9782	152					TGME49_296010	phosphatidylinositol 3- and 4-kinase	16041	TGME49_295995	hypothetical protein	1055	3'
BDP1_rep2_peak_1673	chrIa	279895	280663	134	4.10974	15.3925	13.49	288	TGME49_293350	mitochondrial carrier superfamily protein	3268	3'	TGME49_293360	hypothetical protein	0	TGME49_293370	histone arginine methyltransferase PRMT2	1972	3'
BDP1_rep3_peak_2220	chrIa	350831	351369	134	3.65426	15.2075	13.4831	236	TGME49_293460	ATP-dependent DNA ligase domain-containing protein	3150	3'	TGME49_293470	hypothetical protein	0	TGME49_293480	MoeA N-terminal region (domain I and II) domain-containing protein	95	3'
BDP1_rep1_peak_2387	chrIa	164137	164960	132	3.31964	14.8127	13.2719	639	TGME49_293200	hypothetical protein	1766	3'	TGME49_293210	hypothetical protein	0	TGME49_293220	DHHC zinc finger domain-containing protein	1340	5'
BDP1_rep3_peak_2233	chrIa	540340	540970	131	3.12477	14.8747	13.1626	445	TGME49_293730	DHHC zinc finger domain-containing protein	655	3'	TGME49_293740	hypothetical protein	0	TGME49_293760	EF hand domain-containing protein	4458	3'
BDP1_rep3_peak_2283	chrIa	1331044	1332106	129	3.58399	14.6103	12.9024	377	TGME49_295020	Sterol-sensing domain of SREBP cleavage-activation domain-containing protein	2825	5'				TGME49_295030	hypothetical protein	568	5'
BDP1_rep2_peak_1663	chrIa	53948	54727	128	3.4769	14.7777	12.8923	401	TGME49_292960	hypothetical protein	2979	5'	TGME49_292975	hypothetical protein	14173
BDP1_rep2_peak_1730	chrIa	1385083	1385763	128	4.01841	14.7344	12.8497	392					TGME49_295070	helicase associated domain (ha2) protein	0	TGME49_295090	hypothetical protein	5152	5'
BDP1_rep1_peak_2407	chrIa	389725	390347	127	3.26241	14.2632	12.7338	272	TGME49_293510	poly(ADP-ribose) polymerase and DNA-Ligase Zn-finger region domain-containing protein	1326	5'	TGME49_293520	hypothetical protein	0
BDP1_rep1_peak_2481	chrIa	1249800	1250160	127	3.26241	14.2632	12.7338	167	TGME49_294890	hypothetical protein	162	3'	TGME49_294898	tetratricopeptide repeat-containing protein	11861
BDP1_rep1_peak_2486	chrIa	1276620	1277530	127	3.26241	14.2632	12.7338	169	TGME49_294920	general transcription factor IIH polypeptide 2 GTF2H2	1213	3'	TGME49_294930	leucine rich repeat-containing protein	411	TGME49_294940	hypothetical protein	5078	3'
BDP1_rep3_peak_2212	chrIa	279725	280758	123	3.51371	14.0214	12.3299	203	TGME49_293350	mitochondrial carrier superfamily protein	3098	3'	TGME49_293360	hypothetical protein	0	TGME49_293370	histone arginine methyltransferase PRMT2	1877	3'
BDP1_rep1_peak_2474	chrIa	1200630	1201111	123	2.80159	13.8916	12.3726	214	TGME49_294820	type I fatty acid synthase, putative	3066	3'	TGME49_294830	methyltransferase domain-containing protein	1446	TGME49_294840	zinc finger (CCCH type) motif-containing protein	2014	5'
BDP1_rep3_peak_2318	chrIa	1821556	1822130	123	3.51371	14.0214	12.3299	202	TGME49_295340	UV excision repair protein Rad23 protein	2174	3'	TGME49_295330	Vps54 family protein	0
BDP1_rep3_peak_2314	chrIa	1765085	1765903	123	3.51371	14.0214	12.3299	751	TGME49_295430	hypothetical protein	8122	3'	TGME49_295420	hypothetical protein	0	TGME49_295410	transcription initiation factor TFIID complex subunit TAF6	2524	5'
BDP1_rep2_peak_1671	chrIa	260981	261521	122	3.92709	14.0861	12.2194	357	TGME49_293320	hypothetical protein	135	3'	TGME49_293330	hypothetical protein	0	TGME49_293340	ran binding family protein 1, putative	6946	3'
BDP1_rep2_peak_1696	chrIa	684794	685836	122	3.92709	14.0861	12.2194	561	TGME49_294060	hypothetical protein	10489	3'	TGME49_294180	tRNA -methyltransferase family protein	0	TGME49_294200	glucose-6-phosphate 1-dehydrogenase	10842	5'
BDP1_rep1_peak_2409	chrIa	429947	430157	122	3.20517	13.7211	12.2037	181					TGME49_293570	translocation protein sec62, putative	75	TGME49_293580	prefoldin subunit protein	2304	3'
BDP1_rep3_peak_2202	chrIa	146568	147152	117	3.44344	13.441	11.766	257	TGME49_293180	NADP-specific glutamate dehydrogenase	1602	5'				TGME49_293190	endonuclease/exonuclease/phosphatase family protein	139	5'
BDP1_rep3_peak_2240	chrIa	665943	666690	117	3.44344	13.441	11.766	481	TGME49_294040	KDEL endoplasmic reticulum proteinretention receptor 2 (KDELR2), putative	3128	3'	TGME49_294050	hypothetical protein	0
BDP1_rep3_peak_2245	chrIa	727295	727656	117	3.44344	13.441	11.766	124	TGME49_294225	hypothetical protein	1023	5'	TGME49_294230	hypothetical protein	624	TGME49_294240	hypothetical protein	3753	3'
BDP1_rep3_peak_2290	chrIa	1410672	1410943	117	2.72134	13.4396	11.766	100	TGME49_295105	rhoptry protein, putative	3494	5'	TGME49_295110	rhoptry protein ROP7	10	TGME49_295125	rhoptry protein ROP4	2241	3'
BDP1_rep3_peak_2200	chrIa	136108	137068	117	3.44344	13.441	11.766	469					TGME49_293170	hypothetical protein	0	TGME49_293180	NADP-specific glutamate dehydrogenase	1358	3'
BDP1_rep1_peak_2448	chrIa	851660	852260	116	3.14794	13.1866	11.6807	198	TGME49_294360	ubiquitin specific protease 39 isoform 2, putative	1602	3'	TGME49_294370	hypothetical protein	0	TGME49_294380	PP-loop domain-containing protein	7155	5'
BDP1_rep1_peak_2515	chrIa	1561797	1562474	116	3.14794	13.1866	11.6807	389	TGME49_295730	tetratricopeptide repeat-containing protein	98	5'				TGME49_295720	sulfite oxidase, putative	584	5'
BDP1_rep2_peak_1681	chrIa	435222	435808	115	3.82316	13.3967	11.5562	196	TGME49_293570	translocation protein sec62, putative	4990	5'	TGME49_293580	prefoldin subunit protein	0	TGME49_293590	3-oxoacyl-acyl-carrier protein synthase I/II, putative	2175	5'
BDP1_rep2_peak_1731	chrIa	1396100	1397209	115	3.83576	13.4475	11.599	343	TGME49_295090	hypothetical protein	35	3'	TGME49_295100	hypothetical protein	0
BDP1_rep2_peak_1740	chrIa	1472206	1473558	111	3.30086	12.9533	11.121	814	TGME49_295945	hypothetical protein	1922	3'	TGME49_295935	KRUF family protein	7904
BDP1_rep2_peak_1752	chrIa	1784211	1785236	109	3.74443	12.819	10.9891	525					TGME49_295400	hypothetical protein	0	TGME49_295390	hypothetical protein	683	5'
BDP1_rep3_peak_2248	chrIa	789661	790212	108	2.81828	12.4667	10.8219	220	TGME49_294300	hypothetical protein	2368	3'	TGME49_294310	hypothetical protein	0
BDP1_rep2_peak_1734	chrIa	1424003	1424611	108	3.71771	12.7118	10.8913	553	TGME49_296020	hypothetical protein	2676	5'	TGME49_296015	hypothetical protein	0	TGME49_296010	phosphatidylinositol 3- and 4-kinase	113	5'
BDP1_rep1_peak_2479	chrIa	1232630	1234049	106	3.03347	12.1407	10.659	662	TGME49_294860	hypothetical protein	1392	3'	TGME49_294870	universal stress family protein	0	TGME49_294880	8-oxoguanine DNA glycosylase, N-terminal domain-containing protein	5677	3'
BDP1_rep3_peak_2277	chrIa	1265946	1266520	106	3.30289	12.3063	10.6644	394	TGME49_294898	tetratricopeptide repeat-containing protein	3925	5'	TGME49_294902	hypothetical protein	0	TGME49_294920	general transcription factor IIH polypeptide 2 GTF2H2	21	5'
BDP1_rep3_peak_2306	chrIa	1625433	1625997	106	3.30289	12.3063	10.6644	219	TGME49_295680	periodic tryptophan protein PWP2, putative	3827	5'	TGME49_295662	hypothetical protein	65	TGME49_295658	zinc finger in N-recognin protein	2584	3'
BDP1_rep1_peak_2483	chrIa	1260437	1260745	106	3.03347	12.1407	10.659	254					TGME49_294898	tetratricopeptide repeat-containing protein	1276	TGME49_294902	hypothetical protein	1334	3'
BDP1_rep1_peak_2521	chrIa	1658033	1658278	106	3.03347	12.1407	10.659	29					TGME49_295650	hypothetical protein	495	TGME49_295640	peptidase family M13 protein	1519	5'
BDP1_rep3_peak_2293	chrIa	1439269	1440057	106	2.90584	12.3242	10.682	361					TGME49_296010	phosphatidylinositol 3- and 4-kinase	14545	TGME49_295995	hypothetical protein	2419	3'
BDP1_rep2_peak_1679	chrIa	350798	351260	103	3.6531	12.2008	10.3897	268	TGME49_293460	ATP-dependent DNA ligase domain-containing protein	3117	3'	TGME49_293470	hypothetical protein	86	TGME49_293480	MoeA N-terminal region (domain I and II) domain-containing protein	204	3'
BDP1_rep2_peak_1705	chrIa	967588	968705	103	3.6531	12.2008	10.3897	140	TGME49_294550	dynein heavy chain	3742	3'	TGME49_294560	rhoptry kinase family protein ROP37 (incomplete catalytic triad)	400	TGME49_294570	rhodanese family domain-containing protein	2530	5'
BDP1_rep1_peak_2382	chrIa	144330	144952	101	2.97623	11.6297	10.1601	251	TGME49_293170	hypothetical protein	7632	5'	TGME49_293180	NADP-specific glutamate dehydrogenase	14	TGME49_293190	endonuclease/exonuclease/phosphatase family protein	2339	5'
BDP1_rep1_peak_2384	chrIa	147620	147989	101	2.97623	11.6297	10.1601	214	TGME49_293180	NADP-specific glutamate dehydrogenase	2654	5'	TGME49_293190	endonuclease/exonuclease/phosphatase family protein	329
BDP1_rep3_peak_2246	chrIa	741211	741492	101	3.23262	11.7523	10.1271	201	TGME49_294230	hypothetical protein	12931	5'	TGME49_294240	hypothetical protein	0	TGME49_294250	WD domain, G-beta repeat-containing protein	3224	5'
BDP1_rep2_peak_1686	chrIa	540586	541456	98	3.15909	11.604	9.81196	375	TGME49_293730	DHHC zinc finger domain-containing protein	901	3'	TGME49_293740	hypothetical protein	0	TGME49_293760	EF hand domain-containing protein	3972	3'
BDP1_rep2_peak_1714	chrIa	1090316	1091876	98	3.17425	11.6788	9.88542	391	TGME49_294710	RNA recognition motif-containing protein	561	5'				TGME49_294720	hypothetical protein	451	5'
BDP1_rep2_peak_1662	chrIa	48910	49917	97	2.85675	11.4882	9.70669	254	TGME49_292950	hypothetical protein	5829	5'	TGME49_292960	hypothetical protein	1052	TGME49_292975	hypothetical protein	2356	3'
BDP1_rep2_peak_1727	chrIa	1300984	1302125	97	2.8113	11.5601	9.7773	630					TGME49_294970	hypothetical protein	6261	TGME49_294990	hypothetical protein	1206	5'
BDP1_rep1_peak_2386	chrIa	158285	158621	96	2.919	11.1268	9.66951	145	TGME49_293190	endonuclease/exonuclease/phosphatase family protein	973	3'				TGME49_293200	hypothetical protein	452	5'
BDP1_rep1_peak_2491	chrIa	1331061	1332259	96	2.919	11.1268	9.66951	1086	TGME49_295020	Sterol-sensing domain of SREBP cleavage-activation domain-containing protein	2842	5'				TGME49_295030	hypothetical protein	415	5'
BDP1_rep3_peak_2201	chrIa	144276	144917	95	3.16234	11.2076	9.59883	251	TGME49_293170	hypothetical protein	7578	5'	TGME49_293180	NADP-specific glutamate dehydrogenase	49	TGME49_293190	endonuclease/exonuclease/phosphatase family protein	2374	5'
BDP1_rep3_peak_2313	chrIa	1753422	1754198	95	3.16234	11.2076	9.59883	595	TGME49_295450	sjoegren syndrome nuclear autoantigen 1 family protein	2917	3'	TGME49_295440	hypothetical protein	387	TGME49_295420	hypothetical protein	2925	3'
BDP1_rep3_peak_2304	chrIa	1606249	1607407	95	3.14861	11.1422	9.54183	646					TGME49_295710	HECT-domain (ubiquitin-transferase) domain-containing protein	0	TGME49_295690	ubiquinone/menaquinone biosynthesis methyltransferase subfamily protein	1203	3'
BDP1_rep3_peak_2316	chrIa	1801672	1802397	95	3.16234	11.2076	9.59883	267					TGME49_295380	hypothetical protein	0	TGME49_295360	hypothetical protein	4635	5'
BDP1_rep3_peak_2264	chrIa	1108082	1108357	93	3.03662	10.993	9.3953	222	TGME49_294720	hypothetical protein	10463	3'	TGME49_294730	hypothetical protein	0	TGME49_294740	hypothetical protein	3302	5'
BDP1_rep2_peak_1749	chrIa	1747572	1748178	92	3.47045	10.9963	9.22459	443	TGME49_295460	Got1 family protein	783	3'	TGME49_295450	sjoegren syndrome nuclear autoantigen 1 family protein	103	TGME49_295440	hypothetical protein	2795	3'
BDP1_rep2_peak_1675	chrIa	289551	290158	92	3.47045	10.9963	9.22459	345					TGME49_293370	histone arginine methyltransferase PRMT2	4	TGME49_293380	histone lysine acetyltransferase HAT1	89	5'
BDP1_rep3_peak_2301	chrIa	1510083	1510823	90	3.09207	10.6721	9.08025	264	TGME49_295850	cyclic nucleotide-binding domain-containing protein	1760	5'	TGME49_295770	hypothetical protein	0	TGME49_295760	calcium-dependent protein kinase CDPK4A	12211	3'
BDP1_rep1_peak_2501	chrIa	1421527	1421969	89	2.70147	10.3891	8.95438	385	TGME49_296020	hypothetical protein	200	5'				TGME49_296015	hypothetical protein	393	3'
BDP1_rep1_peak_2505	chrIa	1441618	1442047	88	2.36297	10.3172	8.88322	131					TGME49_296010	phosphatidylinositol 3- and 4-kinase	16894	TGME49_295995	hypothetical protein	429	3'
BDP1_rep3_peak_2295	chrIa	1447367	1449466	87	2.80497	10.32	8.74259	552	TGME49_295995	hypothetical protein	865	5'	TGME49_295990	ubiquitin conjugating enzyme E2, putative	0
BDP1_rep2_peak_1703	chrIa	839255	840876	86	3.37912	10.4105	8.65948	1437					TGME49_294350	DEAD/DEAH box helicase domain-containing protein	0	TGME49_294370	hypothetical protein	11277	5'
BDP1_rep1_peak_2419	chrIa	492042	492298	82	2.74729	9.66818	8.24891	73	TGME49_293650	hypothetical protein	521	3'				TGME49_293660	hypothetical protein	338	3'
BDP1_rep3_peak_2232	chrIa	529345	530108	82	2.87002	9.7862	8.22713	180	TGME49_293720	hypothetical protein	2191	3'	TGME49_293730	DHHC zinc finger domain-containing protein	0
BDP1_rep1_peak_2440	chrIa	727966	728584	82	2.74729	9.66818	8.24891	180	TGME49_294225	hypothetical protein	1694	5'	TGME49_294230	hypothetical protein	0	TGME49_294240	hypothetical protein	2825	3'
BDP1_rep1_peak_2460	chrIa	1068981	1069198	82	2.74729	9.66818	8.24891	83	TGME49_294680	hypothetical protein	7598	5'	TGME49_294690	rhomboid protease ROM5	8369	TGME49_294700	polynucleotide 5'-hydroxyl-kinase	3181	3'
BDP1_rep1_peak_2473	chrIa	1159045	1159714	82	2.74729	9.66818	8.24891	437	TGME49_294812	RNA recognition motif-containing protein	1031	3'				TGME49_294820	type I fatty acid synthase, putative	1807	5'
BDP1_rep1_peak_2525	chrIa	1669566	1670268	82	2.63582	9.68338	8.26396	516	TGME49_295630	hypothetical protein	612	5'				TGME49_295620	hypothetical protein	749	5'
BDP1_rep1_peak_2519	chrIa	1621950	1622334	82	2.74729	9.66818	8.24891	190	TGME49_295680	periodic tryptophan protein PWP2, putative	344	5'				TGME49_295662	hypothetical protein	1983	3'
BDP1_rep2_peak_1674	chrIa	285798	286639	81	3.28779	9.83605	8.1061	410	TGME49_293360	hypothetical protein	5433	5'	TGME49_293370	histone arginine methyltransferase PRMT2	3523	TGME49_293380	histone lysine acetyltransferase HAT1	3608	5'
BDP1_rep1_peak_2426	chrIa	541642	542004	81	2.4827	9.6071	8.19655	146	TGME49_293730	DHHC zinc finger domain-containing protein	1957	3'	TGME49_293740	hypothetical protein	789	TGME49_293760	EF hand domain-containing protein	3424	3'
BDP1_rep2_peak_1689	chrIa	587358	587832	81	3.28779	9.83605	8.1061	246	TGME49_293820	calpain family cysteine protease domain-containing protein	938	5'				TGME49_293830	methyltransferase domain-containing protein	1061	3'
BDP1_rep2_peak_1751	chrIa	1764971	1765858	81	3.28779	9.83605	8.1061	457	TGME49_295430	hypothetical protein	8008	3'	TGME49_295420	hypothetical protein	0	TGME49_295410	transcription initiation factor TFIID complex subunit TAF6	2569	5'
BDP1_rep3_peak_2213	chrIa	285925	286639	80	2.69509	9.54755	8.00121	433	TGME49_293360	hypothetical protein	5560	5'	TGME49_293370	histone arginine methyltransferase PRMT2	3523	TGME49_293380	histone lysine acetyltransferase HAT1	3608	5'
BDP1_rep3_peak_2216	chrIa	307417	308636	80	2.95152	9.63009	8.07399	114	TGME49_293400	hypothetical protein	613	5'	TGME49_293410	hypothetical protein	0	TGME49_293420	transporter, major facilitator family protein	850	5'
BDP1_rep3_peak_2237	chrIa	618578	619300	80	2.95152	9.63009	8.07399	261	TGME49_293860	hypothetical protein	127	5'	TGME49_293870	thioredoxin, putative	0
BDP1_rep3_peak_2274	chrIa	1233628	1234021	80	2.95152	9.63009	8.07399	59	TGME49_294860	hypothetical protein	2390	3'	TGME49_294870	universal stress family protein	298	TGME49_294880	8-oxoguanine DNA glycosylase, N-terminal domain-containing protein	5705	3'
BDP1_rep2_peak_1715	chrIa	1092158	1092810	79	2.90968	9.6184	7.90231	451	TGME49_294710	RNA recognition motif-containing protein	2403	5'	TGME49_294720	hypothetical protein	0	TGME49_294730	hypothetical protein	5811	3'
BDP1_rep2_peak_1753	chrIa	1806934	1807773	78	3.21873	9.56949	7.85457	565	TGME49_295380	hypothetical protein	5118	5'	TGME49_295370	hypothetical protein	5041	TGME49_295350	nucleoside diphosphate kinase, putative	2977	3'
BDP1_rep1_peak_2449	chrIa	877474	878398	77	2.69006	9.19924	7.79319	432	TGME49_294380	PP-loop domain-containing protein	4391	3'	TGME49_294390	myosin light chain MLC4, putative	0	TGME49_294400	hypothetical protein	603	3'
BDP1_rep1_peak_2438	chrIa	721057	721753	77	2.69006	9.19924	7.79319	584					TGME49_294220	hypothetical protein	0	TGME49_294225	hypothetical protein	3019	3'
BDP1_rep1_peak_2375	chrIa	51071	51323	75	2.17404	8.89603	7.50157	171	TGME49_292960	hypothetical protein	102	5'				TGME49_292975	hypothetical protein	950	3'
BDP1_rep2_peak_1667	chrIa	164570	164886	75	3.19647	9.27325	7.56521	161	TGME49_293200	hypothetical protein	2199	3'	TGME49_293210	hypothetical protein	0	TGME49_293220	DHHC zinc finger domain-containing protein	1414	5'
BDP1_rep2_peak_1728	chrIa	1331398	1331856	75	3.19647	9.27325	7.56521	217	TGME49_295020	Sterol-sensing domain of SREBP cleavage-activation domain-containing protein	3179	5'				TGME49_295030	hypothetical protein	818	5'
BDP1_rep3_peak_2262	chrIa	1079914	1080513	75	2.88125	9.12396	7.58637	428					TGME49_294700	polynucleotide 5'-hydroxyl-kinase	3	TGME49_294705	hypothetical protein	976	3'
BDP1_rep1_peak_2531	chrIa	1767914	1768292	73	2.63282	8.73923	7.34653	372	TGME49_295420	hypothetical protein	2561	5'				TGME49_295410	transcription initiation factor TFIID complex subunit TAF6	135	5'
BDP1_rep1_peak_2527	chrIa	1702701	1703326	73	2.63282	8.73923	7.34653	179					TGME49_295610	histone lysine methyltransferase, SET, putative	0	TGME49_295600	SAG-related sequence SRS10	1039	3'
BDP1_rep2_peak_1699	chrIa	785454	786609	72	2.8782	8.9307	7.24033	574	TGME49_294285	hypothetical protein	2033	3'	TGME49_294290	Der1ER1	0
BDP1_rep2_peak_1665	chrIa	112522	113025	70	3.10514	8.7224	7.03695	312	TGME49_293050	sybindin family protein	80	5'	TGME49_293060	SPRY domain-containing protein	0
BDP1_rep2_peak_1746	chrIa	1658482	1658890	70	3.10514	8.7224	7.03695	202					TGME49_295650	hypothetical protein	0	TGME49_295640	peptidase family M13 protein	907	5'
BDP1_rep1_peak_2385	chrIa	157468	157782	69	2.57559	8.28831	6.90919	170	TGME49_293190	endonuclease/exonuclease/phosphatase family protein	156	3'				TGME49_293200	hypothetical protein	1291	5'
BDP1_rep2_peak_1713	chrIa	1089595	1089992	69	2.77435	8.63091	6.95756	104	TGME49_294705	hypothetical protein	6351	5'	TGME49_294710	RNA recognition motif-containing protein	0	TGME49_294720	hypothetical protein	2335	5'
BDP1_rep2_peak_1718	chrIa	1141178	1142200	69	2.92546	8.58959	6.91719	648					TGME49_294780	hypothetical protein	0	TGME49_294790	hypothetical protein	3461	3'
BDP1_rep3_peak_2296	chrIa	1453497	1454602	69	2.7392	8.46703	6.95996	813					TGME49_295990	ubiquitin conjugating enzyme E2, putative	5110	TGME49_295980	hypothetical protein	1824	5'
BDP1_rep1_peak_2536	chrIa	1812047	1812416	68	2.43658	8.22959	6.85958	90	TGME49_295360	hypothetical protein	1709	3'	TGME49_295350	nucleoside diphosphate kinase, putative	389	TGME49_295340	UV excision repair protein Rad23 protein	565	5'
BDP1_rep2_peak_1660	chrIa	13063	13638	67	3.01692	8.38834	6.72093	283					TGME49_287280	Toxoplasma gondii family C protein	86	TGME49_292920	heat shock protein 75, putative	4883	5'
BDP1_rep2_peak_1677	chrIa	319213	319844	66	2.99803	8.31621	6.65082	442	TGME49_293425	hypothetical protein	3613	3'	TGME49_293430	hypothetical protein	154	TGME49_293440	hypothetical protein	817	3'
BDP1_rep3_peak_2309	chrIa	1670633	1671268	66	2.7407	8.14254	6.64235	275	TGME49_295630	hypothetical protein	1679	5'	TGME49_295620	hypothetical protein	0
BDP1_rep1_peak_2510	chrIa	1483432	1483649	66	2.12401	7.98182	6.61482	155	TGME49_295935	KRUF family protein	1970	5'	TGME49_295920	hypothetical protein	3739	TGME49_295910	ATP-dependent Clp protease adaptor protein ClpS protein	6121	5'
BDP1_rep3_peak_2310	chrIa	1702478	1703350	66	2.7407	8.14254	6.64235	388					TGME49_295610	histone lysine methyltransferase, SET, putative	0	TGME49_295600	SAG-related sequence SRS10	1015	3'
BDP1_rep2_peak_1666	chrIa	146805	147837	65	3.01381	8.18382	6.52169	23	TGME49_293180	NADP-specific glutamate dehydrogenase	1839	5'	TGME49_293190	endonuclease/exonuclease/phosphatase family protein	0
BDP1_rep2_peak_1709	chrIa	1046503	1047367	65	3.01381	8.18382	6.52169	44	TGME49_294651	hypothetical protein	6473	5'	TGME49_294650	hypothetical protein	1408	TGME49_294660	hypothetical protein	3488	5'
BDP1_rep2_peak_1716	chrIa	1111124	1111825	65	3.01381	8.18382	6.52169	174	TGME49_294730	hypothetical protein	2847	5'	TGME49_294740	hypothetical protein	0
BDP1_rep2_peak_1724	chrIa	1265980	1266359	65	3.01381	8.18382	6.52169	159	TGME49_294898	tetratricopeptide repeat-containing protein	3959	5'	TGME49_294902	hypothetical protein	9	TGME49_294920	general transcription factor IIH polypeptide 2 GTF2H2	182	5'
BDP1_rep1_peak_2369	chrIa	14241	14440	64	2.51835	7.84666	6.48129	193	TGME49_287280	Toxoplasma gondii family C protein	517	5'				TGME49_292920	heat shock protein 75, putative	4081	5'
BDP1_rep1_peak_2518	chrIa	1610969	1611413	64	2.51835	7.84666	6.48129	260	TGME49_295690	ubiquinone/menaquinone biosynthesis methyltransferase subfamily protein	51	5'	TGME49_295685	hypothetical protein	838	TGME49_295680	periodic tryptophan protein PWP2, putative	1082	3'
BDP1_rep2_peak_1741	chrIa	1481206	1482077	63	2.70932	8.00186	6.35505	692					TGME49_295935	KRUF family protein	0	TGME49_295920	hypothetical protein	240	3'
BDP1_rep2_peak_1691	chrIa	621922	622263	62	2.80543	7.91382	6.26921	333	TGME49_293870	thioredoxin, putative	773	3'				TGME49_293890	intraflagellar transport 80 family protein	4961	5'
BDP1_rep3_peak_2194	chrIa	14157	14687	61	2.52587	7.59782	6.12782	278	TGME49_287280	Toxoplasma gondii family C protein	433	5'				TGME49_292920	heat shock protein 75, putative	3834	5'
BDP1_rep1_peak_2411	chrIa	437267	437592	61	2.26904	7.47634	6.12424	224	TGME49_293580	prefoldin subunit protein	1798	5'				TGME49_293590	3-oxoacyl-acyl-carrier protein synthase I/II, putative	391	5'
BDP1_rep3_peak_2234	chrIa	544127	544596	61	2.18826	7.62162	6.15105	189	TGME49_293740	hypothetical protein	894	3'				TGME49_293760	EF hand domain-containing protein	832	3'
BDP1_rep3_peak_2256	chrIa	931998	932294	61	2.67042	7.66774	6.18683	109	TGME49_294440	NOL1/NOP2/sun family protein	3780	5'				TGME49_294550	dynein heavy chain	121	5'
BDP1_rep1_peak_2370	chrIa	15899	16123	60	2.46112	7.41449	6.06322	133	TGME49_287280	Toxoplasma gondii family C protein	2175	5'				TGME49_292920	heat shock protein 75, putative	2398	5'
BDP1_rep1_peak_2372	chrIa	18269	18600	60	2.46112	7.41449	6.06322	265	TGME49_287280	Toxoplasma gondii family C protein	4545	5'	TGME49_292920	heat shock protein 75, putative	0	TGME49_292935	hypothetical protein	8219	3'
BDP1_rep1_peak_2399	chrIa	307755	308161	60	2.46112	7.41449	6.06322	255	TGME49_293400	hypothetical protein	951	5'	TGME49_293410	hypothetical protein	0	TGME49_293420	transporter, major facilitator family protein	1325	5'
BDP1_rep2_peak_1683	chrIa	498323	498992	60	2.92248	7.65787	6.01957	308	TGME49_293650	hypothetical protein	6802	3'	TGME49_293660	hypothetical protein	0	TGME49_293680	hypothetical protein	5017	5'
BDP1_rep2_peak_1690	chrIa	618834	619295	60	2.92248	7.65787	6.01957	83	TGME49_293860	hypothetical protein	383	5'	TGME49_293870	thioredoxin, putative	164
BDP1_rep2_peak_1698	chrIa	741200	741825	60	2.92248	7.65787	6.01957	211	TGME49_294230	hypothetical protein	12920	5'	TGME49_294240	hypothetical protein	0	TGME49_294250	WD domain, G-beta repeat-containing protein	2891	5'
BDP1_rep2_peak_1737	chrIa	1447667	1448105	60	2.92248	7.65787	6.01957	433	TGME49_295995	hypothetical protein	1165	5'				TGME49_295990	ubiquitin conjugating enzyme E2, putative	282	5'
BDP1_rep1_peak_2523	chrIa	1668143	1668368	59	2.31945	7.29896	5.95797	5	TGME49_295640	peptidase family M13 protein	3189	3'	TGME49_295630	hypothetical protein	586	TGME49_295620	hypothetical protein	2649	5'
BDP1_rep3_peak_2225	chrIa	452484	452707	57	2.60015	7.20389	5.74284	31	TGME49_293590	3-oxoacyl-acyl-carrier protein synthase I/II, putative	4197	3'	TGME49_293600	ribosomal protein RPL27	0	TGME49_293610	dihydroorotase	102	5'
BDP1_rep3_peak_2276	chrIa	1249749	1250282	57	2.60015	7.20389	5.74284	190	TGME49_294890	hypothetical protein	111	3'	TGME49_294898	tetratricopeptide repeat-containing protein	11739
BDP1_rep1_peak_2412	chrIa	438834	439018	56	2.22876	7.00389	5.66677	37	TGME49_293580	prefoldin subunit protein	3365	5'	TGME49_293590	3-oxoacyl-acyl-carrier protein synthase I/II, putative	851
BDP1_rep2_peak_1687	chrIa	543849	544185	56	2.45503	7.24718	5.63078	280	TGME49_293740	hypothetical protein	616	3'				TGME49_293760	EF hand domain-containing protein	1243	3'
BDP1_rep1_peak_2432	chrIa	654594	654833	56	2.40388	6.99199	5.655	217	TGME49_294020	zinc finger, C3HC4 type (RING finger) domain-containing protein	952	5'	TGME49_294025	hypothetical protein	0	TGME49_294040	KDEL endoplasmic reticulum proteinretention receptor 2 (KDELR2), putative	1236	5'
BDP1_rep2_peak_1721	chrIa	1200988	1201556	56	2.64444	7.24025	5.62399	375	TGME49_294820	type I fatty acid synthase, putative	3424	3'	TGME49_294830	methyltransferase domain-containing protein	1001	TGME49_294840	zinc finger (CCCH type) motif-containing protein	1569	5'
BDP1_rep1_peak_2492	chrIa	1358287	1358796	56	2.40388	6.99199	5.655	158					TGME49_295040	HEAT repeat-containing protein	374	TGME49_295050	tRNA ligase class II core domain (G, H, P, S and T) domain-containing protein	663	5'
BDP1_rep3_peak_2238	chrIa	622085	622449	55	2.48924	6.99667	5.5498	169	TGME49_293870	thioredoxin, putative	936	3'				TGME49_293890	intraflagellar transport 80 family protein	4775	5'
BDP1_rep2_peak_1750	chrIa	1753429	1754022	55	2.83116	7.1449	5.53112	306	TGME49_295450	sjoegren syndrome nuclear autoantigen 1 family protein	2924	3'	TGME49_295440	hypothetical protein	563	TGME49_295420	hypothetical protein	3101	3'
BDP1_rep2_peak_1712	chrIa	1080070	1080494	55	2.83116	7.1449	5.53112	273					TGME49_294700	polynucleotide 5'-hydroxyl-kinase	22	TGME49_294705	hypothetical protein	995	3'
BDP1_rep2_peak_1748	chrIa	1669707	1671413	54	2.81821	7.0979	5.49683	271	TGME49_295630	hypothetical protein	753	5'	TGME49_295620	hypothetical protein	0
BDP1_rep3_peak_2210	chrIa	271943	272359	53	2.52987	6.75126	5.31015	150	TGME49_293330	hypothetical protein	3768	3'	TGME49_293340	ran binding family protein 1, putative	0	TGME49_293350	mitochondrial carrier superfamily protein	8	5'
BDP1_rep3_peak_2252	chrIa	851336	852035	53	2.52987	6.75126	5.31015	684	TGME49_294360	ubiquitin specific protease 39 isoform 2, putative	1278	3'				TGME49_294370	hypothetical protein	118	5'
BDP1_rep3_peak_2253	chrIa	877710	878070	53	2.52987	6.75126	5.31015	193	TGME49_294390	myosin light chain MLC4, putative	146	5'				TGME49_294400	hypothetical protein	931	3'
BDP1_rep3_peak_2254	chrIa	884793	885175	53	2.52987	6.75126	5.31015	347	TGME49_294390	myosin light chain MLC4, putative	7229	5'	TGME49_294400	hypothetical protein	7775
BDP1_rep3_peak_2278	chrIa	1276735	1276985	53	2.52987	6.75126	5.31015	186	TGME49_294920	general transcription factor IIH polypeptide 2 GTF2H2	1328	3'	TGME49_294930	leucine rich repeat-containing protein	526	TGME49_294940	hypothetical protein	5623	3'
BDP1_rep2_peak_1735	chrIa	1439630	1440064	53	2.53043	6.89824	5.30254	361					TGME49_296010	phosphatidylinositol 3- and 4-kinase	14906	TGME49_295995	hypothetical protein	2412	3'
BDP1_rep1_peak_2371	chrIa	16967	17153	52	2.34665	6.57936	5.25696	177	TGME49_287280	Toxoplasma gondii family C protein	3243	5'				TGME49_292920	heat shock protein 75, putative	1368	5'
BDP1_rep1_peak_2441	chrIa	744411	744722	52	2.34665	6.57936	5.25696	151	TGME49_294240	hypothetical protein	2951	5'	TGME49_294250	WD domain, G-beta repeat-containing protein	0	TGME49_294260	NEK kinase	11338	5'
BDP1_rep1_peak_2476	chrIa	1218813	1219117	52	2.34665	6.57936	5.25696	202	TGME49_294850	actin-like protein ALP7	955	5'				TGME49_294860	hypothetical protein	3002	5'
BDP1_rep3_peak_2203	chrIa	147826	148047	48	2.4596	6.31012	4.88962	202	TGME49_293180	NADP-specific glutamate dehydrogenase	2860	5'	TGME49_293190	endonuclease/exonuclease/phosphatase family protein	535	TGME49_293200	hypothetical protein	11026	5'
BDP1_rep3_peak_2211	chrIa	272891	273120	48	2.4596	6.31012	4.88962	218	TGME49_293340	ran binding family protein 1, putative	796	5'	TGME49_293350	mitochondrial carrier superfamily protein	524	TGME49_293360	hypothetical protein	4235	3'
BDP1_rep3_peak_2219	chrIa	331948	332564	48	2.4596	6.31012	4.88962	195	TGME49_293450	protein phosphatase 2c containing protein	819	3'				TGME49_293460	ATP-dependent DNA ligase domain-containing protein	620	5'
BDP1_rep3_peak_2221	chrIa	389942	390391	48	2.4596	6.31012	4.88962	13	TGME49_293510	poly(ADP-ribose) polymerase and DNA-Ligase Zn-finger region domain-containing protein	1543	5'	TGME49_293520	hypothetical protein	0
BDP1_rep1_peak_2417	chrIa	487139	487326	48	2.28941	6.17683	4.86954	128	TGME49_293630	hypothetical protein	9906	5'				TGME49_293650	hypothetical protein	201	5'
BDP1_rep3_peak_2285	chrIa	1366866	1367133	48	2.4596	6.31012	4.88962	262	TGME49_295050	tRNA ligase class II core domain (G, H, P, S and T) domain-containing protein	517	3'				TGME49_295060	exonuclease	93	5'
BDP1_rep3_peak_2305	chrIa	1608172	1608461	48	2.4596	6.31012	4.88962	266	TGME49_295710	HECT-domain (ubiquitin-transferase) domain-containing protein	1785	5'				TGME49_295690	ubiquinone/menaquinone biosynthesis methyltransferase subfamily protein	149	3'
BDP1_rep3_peak_2315	chrIa	1784048	1784945	48	2.4596	6.31012	4.88962	405					TGME49_295400	hypothetical protein	0	TGME49_295390	hypothetical protein	974	5'
BDP1_rep3_peak_2271	chrIa	1200692	1201385	47	2.14889	6.11129	4.70633	291	TGME49_294820	type I fatty acid synthase, putative	3128	3'	TGME49_294830	methyltransferase domain-containing protein	1172	TGME49_294840	zinc finger (CCCH type) motif-containing protein	1740	5'
BDP1_rep2_peak_1680	chrIa	406211	406592	45	2.6485	6.15944	4.5963	372	TGME49_293540	hypothetical protein	10101	3'	TGME49_293550	hypothetical protein	884	TGME49_293560	hypothetical protein	2379	5'
BDP1_rep1_peak_2416	chrIa	478051	478306	45	2.22841	5.87916	4.58631	105	TGME49_293630	hypothetical protein	818	5'				TGME49_293650	hypothetical protein	9221	5'
BDP1_rep2_peak_1704	chrIa	851496	851888	45	2.6485	6.15944	4.5963	340	TGME49_294360	ubiquitin specific protease 39 isoform 2, putative	1438	3'				TGME49_294370	hypothetical protein	265	5'
BDP1_rep1_peak_2452	chrIa	907318	907504	44	2.23217	5.78462	4.49305	1	TGME49_294420	programmed cell death protein 2, c-terminal domain-containing protein	68	5'	TGME49_294430	hypothetical protein	0
BDP1_rep1_peak_2467	chrIa	1136860	1137076	44	2.23217	5.78462	4.49305	210	TGME49_294770	Armadillo/beta-catenin family repeat-containing protein	2167	3'				TGME49_294780	hypothetical protein	1371	3'
BDP1_rep1_peak_2442	chrIa	781459	782079	44	2.04281	5.70107	4.42072	285					TGME49_294280	E3 ubiquitin-protein ligase, putative	47	TGME49_294290	Der1ER1	2109	3'
BDP1_rep1_peak_2455	chrIa	984789	985005	44	2.23217	5.78462	4.49305	211					TGME49_294585	hypothetical protein	5869	TGME49_294595	hypothetical protein	1264	5'
BDP1_rep1_peak_2464	chrIa	1108108	1108359	42	2.13579	5.52625	4.24845	199	TGME49_294720	hypothetical protein	10489	3'	TGME49_294730	hypothetical protein	0	TGME49_294740	hypothetical protein	3300	5'
BDP1_rep3_peak_2298	chrIa	1481141	1481444	42	2.07687	5.6123	4.23058	104					TGME49_295935	KRUF family protein	18	TGME49_295920	hypothetical protein	873	3'
BDP1_rep2_peak_1694	chrIa	666089	666555	41	2.55717	5.68779	4.15193	22	TGME49_294040	KDEL endoplasmic reticulum proteinretention receptor 2 (KDELR2), putative	3274	3'	TGME49_294050	hypothetical protein	0
BDP1_rep2_peak_1695	chrIa	676172	676634	41	2.55717	5.68779	4.15193	211	TGME49_294060	hypothetical protein	1867	3'				TGME49_294180	tRNA -methyltransferase family protein	845	3'
BDP1_rep2_peak_1706	chrIa	976989	977230	41	2.55717	5.68779	4.15193	106	TGME49_294570	rhodanese family domain-containing protein	550	3'				TGME49_294585	hypothetical protein	1690	5'
BDP1_rep2_peak_1723	chrIa	1232631	1233332	41	2.55717	5.68779	4.15193	155	TGME49_294860	hypothetical protein	1393	3'	TGME49_294870	universal stress family protein	0	TGME49_294880	8-oxoguanine DNA glycosylase, N-terminal domain-containing protein	6394	3'
BDP1_rep2_peak_1745	chrIa	1606410	1606905	41	2.55717	5.68779	4.15193	21	TGME49_295710	HECT-domain (ubiquitin-transferase) domain-containing protein	23	5'				TGME49_295690	ubiquinone/menaquinone biosynthesis methyltransferase subfamily protein	1705	3'
BDP1_rep2_peak_1743	chrIa	1510171	1510948	41	2.55717	5.68779	4.15193	382	TGME49_295850	cyclic nucleotide-binding domain-containing protein	1848	5'	TGME49_295770	hypothetical protein	0	TGME49_295760	calcium-dependent protein kinase CDPK4A	12086	3'
BDP1_rep2_peak_1738	chrIa	1453443	1453733	41	2.55717	5.68779	4.15193	183					TGME49_295990	ubiquitin conjugating enzyme E2, putative	5056	TGME49_295980	hypothetical protein	2693	5'
BDP1_rep3_peak_2228	chrIa	491833	492301	40	2.31905	5.46352	4.08566	457	TGME49_293650	hypothetical protein	312	3'				TGME49_293660	hypothetical protein	335	3'
BDP1_rep3_peak_2227	chrIa	480584	480889	39	2.17402	5.29172	3.92971	127	TGME49_293630	hypothetical protein	3351	5'				TGME49_293650	hypothetical protein	6638	5'
BDP1_rep2_peak_1719	chrIa	1142534	1142838	39	2.34571	5.44722	3.93325	170	TGME49_294780	hypothetical protein	844	5'	TGME49_294785	zinc finger (CCCH type) motif-containing protein	1061	TGME49_294790	hypothetical protein	2823	3'
BDP1_rep2_peak_1700	chrIa	790152	790396	38	2.40166	5.40634	3.89358	49	TGME49_294300	hypothetical protein	2859	3'	TGME49_294310	hypothetical protein	207
BDP1_rep3_peak_2206	chrIa	233741	234063	38	2.21051	5.23743	3.87688	212					TGME49_293280	cyclin protein	2785	TGME49_293290	hypothetical protein	4505	5'
BDP1_rep3_peak_2204	chrIa	164298	164766	37	2.24878	5.05869	3.70304	302	TGME49_293200	hypothetical protein	1927	3'				TGME49_293210	hypothetical protein	70	5'
BDP1_rep2_peak_1672	chrIa	271943	272345	37	2.46585	5.23079	3.72368	48	TGME49_293330	hypothetical protein	3768	3'	TGME49_293340	ran binding family protein 1, putative	0	TGME49_293350	mitochondrial carrier superfamily protein	22	5'
BDP1_rep1_peak_2402	chrIa	326359	326573	37	2.1177	5.03208	3.7724	97	TGME49_293440	hypothetical protein	2478	5'				TGME49_293450	protein phosphatase 2c containing protein	1895	5'
BDP1_rep2_peak_1708	chrIa	1012064	1012630	37	2.46585	5.23079	3.72368	162	TGME49_294620	eukaryotic initiation factor-3, subunit 8, putative	121	5'				TGME49_294630	hypothetical protein	749	5'
BDP1_rep3_peak_2273	chrIa	1232722	1233049	37	2.24878	5.05869	3.70304	244	TGME49_294860	hypothetical protein	1484	3'				TGME49_294870	universal stress family protein	281	5'
BDP1_rep1_peak_2418	chrIa	491288	491601	37	2.1177	5.03208	3.7724	61					TGME49_293650	hypothetical protein	3761	TGME49_293660	hypothetical protein	1035	3'
BDP1_rep1_peak_2490	chrIa	1305998	1306435	36	2.03879	4.85068	3.60466	117	TGME49_294990	hypothetical protein	1226	3'	TGME49_295000	hypothetical protein	0
BDP1_rep3_peak_2311	chrIa	1744489	1744699	36	2.22425	4.95971	3.61855	7	TGME49_295468	C2 domain-containing protein	1478	5'				TGME49_295460	Got1 family protein	328	5'
BDP1_rep1_peak_2469	chrIa	1143505	1143801	35	1.86151	4.78323	3.53827	133	TGME49_294780	hypothetical protein	1815	5'	TGME49_294785	zinc finger (CCCH type) motif-containing protein	98	TGME49_294790	hypothetical protein	1860	3'
BDP1_rep1_peak_2414	chrIa	459689	459868	34	2.06047	4.67225	3.42897	175	TGME49_293610	dihydroorotase	1168	3'				TGME49_293620	hypothetical protein	1431	5'
BDP1_rep1_peak_2477	chrIa	1221194	1221422	34	2.06047	4.67225	3.42897	221	TGME49_294850	actin-like protein ALP7	3336	5'				TGME49_294860	hypothetical protein	697	5'
BDP1_rep3_peak_2223	chrIa	412744	412965	33	2.1785	4.66661	3.33368	9	TGME49_293550	hypothetical protein	5268	5'	TGME49_293560	hypothetical protein	3773	TGME49_293570	translocation protein sec62, putative	9101	3'
BDP1_rep2_peak_1682	chrIa	452383	452702	33	2.37452	4.7889	3.31164	8	TGME49_293590	3-oxoacyl-acyl-carrier protein synthase I/II, putative	4096	3'	TGME49_293600	ribosomal protein RPL27	0	TGME49_293610	dihydroorotase	107	5'
BDP1_rep2_peak_1693	chrIa	655961	656221	33	2.37452	4.7889	3.31164	199	TGME49_294025	hypothetical protein	1225	5'	TGME49_294040	KDEL endoplasmic reticulum proteinretention receptor 2 (KDELR2), putative	0	TGME49_294030	hypothetical protein	475	3'
BDP1_rep3_peak_2241	chrIa	676379	676636	33	2.1785	4.66661	3.33368	204	TGME49_294060	hypothetical protein	2074	3'				TGME49_294180	tRNA -methyltransferase family protein	843	3'
BDP1_rep3_peak_2255	chrIa	930054	930327	33	2.1785	4.66661	3.33368	265	TGME49_294440	NOL1/NOP2/sun family protein	1836	5'				TGME49_294550	dynein heavy chain	2088	5'
BDP1_rep3_peak_2282	chrIa	1306157	1306386	33	2.06913	4.7115	3.37731	83	TGME49_294990	hypothetical protein	1385	3'	TGME49_295000	hypothetical protein	0
BDP1_rep2_peak_1755	chrIa	1852462	1852752	33	2.37452	4.7889	3.31164	50	TGME49_295310	tubulin binding cofactor A protein	1205	3'				TGME49_295300	Toxoplasma gondii family B protein	5121	5'
BDP1_rep3_peak_2302	chrIa	1538773	1539236	33	2.1785	4.66661	3.33368	2	TGME49_295760	calcium-dependent protein kinase CDPK4A	991	5'				TGME49_295750	IgA-specific serine endopeptidase	2152	3'
BDP1_rep3_peak_2192	chrIa	3706	3960	33	2.1785	4.66661	3.33368	8								TGME49_287280	Toxoplasma gondii family C protein	6876	3'
BDP1_rep3_peak_2244	chrIa	721261	721637	33	2.1785	4.66661	3.33368	180					TGME49_294220	hypothetical protein	0	TGME49_294225	hypothetical protein	3135	3'
BDP1_rep1_peak_2472	chrIa	1153760	1154007	31	1.77965	4.34944	3.12256	27	TGME49_294805	hypothetical protein	1880	3'	TGME49_294808	hypothetical protein	1724	TGME49_294812	RNA recognition motif-containing protein	77	5'
BDP1_rep1_peak_2478	chrIa	1221629	1221810	30	2.00323	4.32372	3.09718	4	TGME49_294850	actin-like protein ALP7	3771	5'				TGME49_294860	hypothetical protein	309	5'
BDP1_rep1_peak_2470	chrIa	1147387	1147576	30	1.7005	4.24651	3.03259	58					TGME49_294790	hypothetical protein	0	TGME49_294800	elongation factor 1-alpha (EF-1-ALPHA), putative	382	3'
BDP1_rep1_peak_2439	chrIa	727417	727716	27	1.946	3.98676	2.7771	151	TGME49_294225	hypothetical protein	1145	5'	TGME49_294230	hypothetical protein	564	TGME49_294240	hypothetical protein	3693	3'
BDP1_rep1_peak_2451	chrIa	896089	896312	27	1.946	3.98676	2.7771	142	TGME49_294400	hypothetical protein	3139	5'				TGME49_294410	hypothetical protein	982	5'
BDP1_rep1_peak_2494	chrIa	1366370	1366546	27	1.946	3.98676	2.7771	162	TGME49_295050	tRNA ligase class II core domain (G, H, P, S and T) domain-containing protein	21	3'				TGME49_295060	exonuclease	680	5'
BDP1_rep1_peak_2482	chrIa	1259715	1259903	27	1.946	3.98676	2.7771	6					TGME49_294898	tetratricopeptide repeat-containing protein	2118	TGME49_294902	hypothetical protein	2176	3'
BDP1_rep3_peak_2270	chrIa	1177983	1178253	26	2.03795	3.92214	2.63802	8	TGME49_294812	RNA recognition motif-containing protein	19969	3'	TGME49_294820	type I fatty acid synthase, putative	16462	TGME49_294830	methyltransferase domain-containing protein	19427	3'
BDP1_rep3_peak_2308	chrIa	1663729	1664079	26	2.03795	3.92214	2.63802	205	TGME49_295650	hypothetical protein	4956	5'	TGME49_295640	peptidase family M13 protein	3932	TGME49_295630	hypothetical protein	1551	3'
BDP1_rep2_peak_1747	chrIa	1668773	1669120	25	2.15319	3.93424	2.53973	230	TGME49_295640	peptidase family M13 protein	3819	3'	TGME49_295630	hypothetical protein	0	TGME49_295620	hypothetical protein	1897	5'
BDP1_rep3_peak_2299	chrIa	1484222	1484470	25	1.69648	3.83841	2.57118	180	TGME49_295935	KRUF family protein	2760	5'	TGME49_295920	hypothetical protein	2918	TGME49_295910	ATP-dependent Clp protease adaptor protein ClpS protein	5300	5'
BDP1_rep2_peak_1739	chrIa	1454020	1454602	25	2.19186	3.95251	2.53973	325					TGME49_295990	ubiquitin conjugating enzyme E2, putative	5633	TGME49_295980	hypothetical protein	1824	5'
BDP1_rep1_peak_2532	chrIa	1768481	1768655	24	1.88876	3.66165	2.46957	153	TGME49_295420	hypothetical protein	3128	5'	TGME49_295410	transcription initiation factor TFIID complex subunit TAF6	54	TGME49_295400	hypothetical protein	9005	3'
BDP1_rep2_peak_1757	chrIb	23	1416	21071	15.6649	2114.97	2107.15	681								TGME49_207350	hypothetical protein	2461	3'
BDP1_rep3_peak_2320	chrIb	23	1422	20203	18.4363	2028.17	2020.35	618								TGME49_207350	hypothetical protein	2455	3'
BDP1_rep2_peak_1840	chrIb	1954599	1955338	10468	17.7272	1051.09	1046.81	373	TGME49_321270	hypothetical protein	38354	3'
BDP1_rep3_peak_2452	chrIb	1954592	1955345	9762	19.2257	980.621	976.295	352	TGME49_321270	hypothetical protein	38347	3'
BDP1_rep1_peak_2541	chrIb	31	1423	1787	13.622	181.389	178.703	744								TGME49_207350	hypothetical protein	2454	3'
BDP1_rep1_peak_2608	chrIb	738363	739201	1740	13.393	176.76	174.086	587	TGME49_208490	hypothetical protein	10879	5'	TGME49_208500	protein phosphatase 2C domain-containing protein	0	TGME49_208530	nicotinate phosphoribosyltransferase	9925	5'
BDP1_rep1_peak_2617	chrIb	830100	831227	1322	7.62912	134.793	132.254	524	TGME49_208722	hypothetical protein	2938	5'				TGME49_208730	microneme protein, putative	476	3'
BDP1_rep1_peak_2668	chrIb	1400609	1401770	1288	9.96541	131.326	128.8	891	TGME49_209680	hypothetical protein	146	3'	TGME49_209690	small nuclear ribonucleoprotein	0	TGME49_209700	hypothetical protein	3199	5'
BDP1_rep1_peak_2575	chrIb	436329	437555	1149	10.3023	117.402	114.933	765					TGME49_207910	manganese resistance 1 protein, putative	0	TGME49_207930	phosphatidylethanolamine-binding protein	4879	3'
BDP1_rep1_peak_2586	chrIb	588971	590271	1137	9.59159	116.2	113.738	859					TGME49_208070	inositol polyphosphate kinase	0	TGME49_208090	5-formyltetrahydrofolate cyclo-ligase	1030	5'
BDP1_rep1_peak_2615	chrIb	802710	803482	1026	9.61552	105.099	102.694	471	TGME49_208580	DNA ligase 1, putative	32	5'	TGME49_208590	vacuolar ATP synthase subunit 54kD, putative	0	TGME49_208710	DNA/RNA non-specific endonuclease	10018	3'
BDP1_rep1_peak_2709	chrIb	1785098	1786441	1026	9.29685	105.077	102.673	778	TGME49_321470	SAG-related sequence SRS12D	2456	5'	TGME49_321450	Myb family DNA-binding domain-containing protein	1469
BDP1_rep1_peak_2704	chrIb	1756855	1758040	1010	7.20694	103.407	101.012	687	TGME49_321540	hypothetical protein	4820	3'	TGME49_321530	cathepsin CPL	0	TGME49_321510	hypothetical protein	4342	3'
BDP1_rep1_peak_2574	chrIb	408525	409346	977	9.32934	100.081	97.7053	318	TGME49_207880	hypothetical protein	1492	3'	TGME49_207900	transcription initiation factor TFIIIB	0	TGME49_207910	manganese resistance 1 protein, putative	15376	3'
BDP1_rep1_peak_2710	chrIb	1804653	1805698	937	9.1004	96.1142	93.7635	585					TGME49_321450	Myb family DNA-binding domain-containing protein	21024	TGME49_321430	hypothetical protein	12360	5'
BDP1_rep1_peak_2714	chrIb	1863946	1865008	925	6.19577	94.9282	92.587	775	TGME49_321370	hypothetical protein	9158	3'	TGME49_321360	clustered-asparagine-rich protein	3681	TGME49_321340	membrane protein, putative	5110	5'
BDP1_rep3_peak_2376	chrIb	837366	838891	872	5.90288	89.8207	87.2744	824	TGME49_208722	hypothetical protein	10204	5'	TGME49_208730	microneme protein, putative	0	TGME49_208750	RWD domain-containing protein	5852	5'
BDP1_rep1_peak_2686	chrIb	1574558	1575284	855	7.76051	87.8518	85.5543	262	TGME49_209945	hypothetical protein	7658	3'	TGME49_209950	thioredoxin, putative	0	TGME49_209960	glycosyltransferase	1391	5'
BDP1_rep1_peak_2550	chrIb	48011	49083	837	8.18861	86.0481	83.7631	757	TGME49_207410	tetratricopeptide repeat-containing protein	1687	3'	TGME49_207420	hypothetical protein	0
BDP1_rep1_peak_2677	chrIb	1506852	1507625	822	8.41358	84.479	82.203	355	TGME49_209860	SRP40, C-terminal domain-containing protein	8087	3'	TGME49_209870	HAD hydrolase, family IIA protein	0	TGME49_209880	glutamic acid-rcih protein, putative	368	5'
BDP1_rep1_peak_2657	chrIb	1240780	1241965	747	7.9557	76.9554	74.7343	707					TGME49_209450	TLD protein	0	TGME49_209460	hypothetical protein	2326	5'
BDP1_rep1_peak_2587	chrIb	601551	602780	692	7.61229	71.4427	69.2631	443					TGME49_208200	PHD-finger domain-containing protein	0	TGME49_208310	hypothetical protein	1880	3'
BDP1_rep1_peak_2573	chrIb	387426	388293	683	7.55505	70.5351	68.3625	525	TGME49_207875	GCC2 and GCC3 domain-containing protein	4579	3'	TGME49_207880	hypothetical protein	4452
BDP1_rep1_peak_2649	chrIb	1141555	1142776	683	7.55505	70.5351	68.3625	825	TGME49_209210	hypothetical protein	6868	3'	TGME49_209240	RNA methyltransferase	0	TGME49_209260	cytochrome c oxidase subunit, putative	10723	3'
BDP1_rep2_peak_1790	chrIb	837381	838701	662	6.20199	68.8294	66.2712	607	TGME49_208722	hypothetical protein	10219	5'	TGME49_208730	microneme protein, putative	0	TGME49_208750	RWD domain-containing protein	6042	5'
BDP1_rep3_peak_2374	chrIb	829552	831066	646	5.37369	67.0437	64.653	1071	TGME49_208722	hypothetical protein	2390	5'				TGME49_208730	microneme protein, putative	637	3'
BDP1_rep1_peak_2660	chrIb	1307302	1308084	639	7.26888	66.0468	63.9108	399					TGME49_209520	WD domain, G-beta repeat-containing protein	0	TGME49_209540	hypothetical protein	5162	3'
BDP1_rep1_peak_2544	chrIb	17377	18127	613	6.66638	63.5003	61.385	358	TGME49_207360	hypothetical protein	11450	3'	TGME49_207370	hypothetical protein	316	TGME49_207390	coatomer protein complex, gamma sub-unit, putative	2597	3'
BDP1_rep1_peak_2620	chrIb	837472	838796	612	4.9738	63.3313	61.2193	473	TGME49_208722	hypothetical protein	10310	5'	TGME49_208730	microneme protein, putative	0	TGME49_208750	RWD domain-containing protein	5947	5'
BDP1_rep1_peak_2678	chrIb	1526774	1527370	612	7.09717	63.3944	61.2798	55					TGME49_209880	glutamic acid-rcih protein, putative	18781	TGME49_209890	hypothetical protein	5917	3'
BDP1_rep3_peak_2415	chrIb	1506511	1507554	597	7.74585	62.1467	59.793	696	TGME49_209860	SRP40, C-terminal domain-containing protein	7746	3'	TGME49_209870	HAD hydrolase, family IIA protein	0	TGME49_209880	glutamic acid-rcih protein, putative	439	5'
BDP1_rep3_peak_2422	chrIb	1574090	1575275	580	6.67228	60.3532	58.014	909	TGME49_209945	hypothetical protein	7190	3'	TGME49_209950	thioredoxin, putative	0	TGME49_209960	glycosyltransferase	1400	5'
BDP1_rep1_peak_2600	chrIb	709113	710105	571	6.583	59.2441	57.1642	769	TGME49_208420	Sodium:neurotransmitter symporter family protein	4425	3'	TGME49_208430	serine proteinase inhibitor PI-2, putative	0	TGME49_208450	protease inhibitor PI2	1897	3'
BDP1_rep1_peak_2655	chrIb	1191043	1192352	569	6.81099	59.0437	56.9649	573	TGME49_209280	hypothetical protein	2940	3'	TGME49_209290	ribosomal protein RPS28	176	TGME49_209300	WD domain, G-beta repeat-containing protein	1261	5'
BDP1_rep3_peak_2439	chrIb	1756296	1758147	567	5.64555	59.0635	56.7335	1357	TGME49_321540	hypothetical protein	4261	3'	TGME49_321530	cathepsin CPL	0	TGME49_321510	hypothetical protein	4235	3'
BDP1_rep1_peak_2694	chrIb	1643194	1644425	561	6.75376	58.1843	56.1128	186	TGME49_321685	hypothetical protein	4023	3'	TGME49_321680	hypothetical protein	0	TGME49_321650	hypothetical protein	5238	5'
BDP1_rep3_peak_2366	chrIb	738324	739445	554	7.51935	57.771	55.4506	481	TGME49_208490	hypothetical protein	10840	5'	TGME49_208500	protein phosphatase 2C domain-containing protein	0	TGME49_208530	nicotinate phosphoribosyltransferase	9681	5'
BDP1_rep1_peak_2554	chrIb	82389	83504	553	6.64173	57.4023	55.338	323	TGME49_207450	DNA segment, Chr 10, Wayne State University 52, expressed family protein	6553	3'	TGME49_207460	Rab5B protein	0	TGME49_207470	hypothetical protein	3342	5'
BDP1_rep1_peak_2643	chrIb	1093273	1095120	511	5.07527	53.1356	51.1114	1334	TGME49_209160	myristoyl CoA:protein N-myristoyltransferase	3185	5'	TGME49_209170	hypothetical protein	0	TGME49_209180	PAN domain-containing protein	3891	5'
BDP1_rep1_peak_2631	chrIb	980414	981216	502	6.35311	52.2727	50.2564	433	TGME49_209000	HECT-domain (ubiquitin-transferase) domain-containing protein	1392	5'				TGME49_209005	hypothetical protein	44	3'
BDP1_rep1_peak_2559	chrIb	163689	164644	469	6.12417	48.9794	46.9939	587	TGME49_207610	rhoptry kinase family protein ROP36 (incomplete catalytic triad)	9760	3'	TGME49_207620	pyridine nucleotide-disulfide oxidoreductase domain-containing protein	0	TGME49_207640	isoleucyl-tRNA synthetase family protein	6125	3'
BDP1_rep1_peak_2653	chrIb	1168792	1169421	469	6.12417	48.9794	46.9939	440	TGME49_209270	hypothetical protein	284	5'				TGME49_209280	hypothetical protein	8073	5'
BDP1_rep1_peak_2599	chrIb	690083	690794	461	6.06694	48.166	46.1887	378	TGME49_208410	hypothetical protein	6624	5'	TGME49_208420	Sodium:neurotransmitter symporter family protein	0	TGME49_208430	serine proteinase inhibitor PI-2, putative	12436	3'
BDP1_rep1_peak_2684	chrIb	1565889	1566902	461	6.06694	48.166	46.1887	479	TGME49_209940	transporter/permease protein	1487	3'	TGME49_209945	hypothetical protein	0	TGME49_209950	thioredoxin, putative	2567	3'
BDP1_rep1_peak_2659	chrIb	1268806	1269820	445	5.95247	46.5515	44.59	542	TGME49_209490	hypothetical protein	3356	5'	TGME49_209500	hypothetical protein	0
BDP1_rep3_peak_2353	chrIb	601431	602648	440	6.60578	46.2906	44.075	563					TGME49_208200	PHD-finger domain-containing protein	0	TGME49_208310	hypothetical protein	2012	3'
BDP1_rep1_peak_2663	chrIb	1345768	1346618	430	5.838	44.9535	43.0082	592	TGME49_209570	suppressor of mitotic defects protein	2200	5'	TGME49_209580	RNA methylase family UPF0020 protein	0	TGME49_209583	hypothetical protein	5233	3'
BDP1_rep1_peak_2705	chrIb	1762464	1764043	418	4.99016	43.8198	41.8876	454	TGME49_321520	hypothetical protein	1865	3'	TGME49_321510	hypothetical protein	0	TGME49_321490	SAG-related sequence SRS12A	4289	3'
BDP1_rep1_peak_2634	chrIb	997270	999104	417	4.81401	43.6543	41.7233	900	TGME49_209020	hypothetical protein	3408	5'	TGME49_209030	actin ACT1	0	TGME49_209040	hypothetical protein	1979	3'
BDP1_rep1_peak_2639	chrIb	1052937	1053946	406	5.66629	42.5883	40.6673	212	TGME49_209108	hypothetical protein	761	5'	TGME49_209112	hypothetical protein	0	TGME49_209130	regulator of chromosome condensation (RCC1) repeat-containing protein	3166	3'
BDP1_rep3_peak_2409	chrIb	1401093	1401903	402	5.95016	42.3908	40.2164	407	TGME49_209680	hypothetical protein	630	3'	TGME49_209690	small nuclear ribonucleoprotein	0	TGME49_209700	hypothetical protein	3066	5'
BDP1_rep3_peak_2443	chrIb	1785409	1786442	401	5.9457	42.3632	40.1889	462	TGME49_321470	SAG-related sequence SRS12D	2767	5'	TGME49_321450	Myb family DNA-binding domain-containing protein	1780
BDP1_rep3_peak_2419	chrIb	1549483	1551480	394	5.4174	41.6492	39.483	1128	TGME49_209910	histone H2Bv	1809	3'	TGME49_209920	PAN domain-containing protein	477	TGME49_209930	hypothetical protein	2099	5'
BDP1_rep1_peak_2635	chrIb	1014840	1016504	391	5.55182	41.0332	39.1282	1415	TGME49_209045	hypothetical protein	6712	5'	TGME49_209050	Tyrosine kinase-like (TKL) protein	409	TGME49_209060	thrombospondin type 1 domain-containing protein	2268	5'
BDP1_rep3_peak_2383	chrIb	997780	999104	385	4.82708	40.7054	38.5492	988	TGME49_209020	hypothetical protein	3918	5'	TGME49_209030	actin ACT1	363	TGME49_209040	hypothetical protein	1979	3'
BDP1_rep1_peak_2711	chrIb	1821231	1822139	383	5.49458	40.2623	38.3656	262	TGME49_321430	hypothetical protein	110	3'	TGME49_321420	kelch repeat-containing protein	0	TGME49_321410	hypothetical protein	3088	3'
BDP1_rep1_peak_2594	chrIb	635229	636880	376	5.43735	39.4958	37.6072	580	TGME49_208360	hypothetical protein	769	3'	TGME49_208370	myosin heavy chain, putative	0	TGME49_208380	hypothetical protein	5260	3'
BDP1_rep1_peak_2676	chrIb	1504818	1505402	368	5.38011	38.7339	36.8532	233	TGME49_209860	SRP40, C-terminal domain-containing protein	6053	3'	TGME49_209870	HAD hydrolase, family IIA protein	1595	TGME49_209880	glutamic acid-rcih protein, putative	2591	5'
BDP1_rep1_peak_2720	chrIb	1954632	1955261	368	5.38011	38.7339	36.8532	348	TGME49_321270	hypothetical protein	38387	3'
BDP1_rep3_peak_2444	chrIb	1804726	1805698	366	5.97331	38.7907	36.6553	510					TGME49_321450	Myb family DNA-binding domain-containing protein	21097	TGME49_321430	hypothetical protein	12360	5'
BDP1_rep3_peak_2429	chrIb	1643035	1644264	362	5.69431	38.3898	36.2604	395	TGME49_321685	hypothetical protein	3864	3'	TGME49_321680	hypothetical protein	0	TGME49_321650	hypothetical protein	5399	5'
BDP1_rep1_peak_2665	chrIb	1358352	1359306	361	5.32288	37.9766	36.104	467	TGME49_209590	hypothetical protein	1577	3'	TGME49_209600	hypothetical protein	0	TGME49_209610	oocyst wall protein OWP2	77	3'
BDP1_rep3_peak_2352	chrIb	589306	590328	358	5.90304	37.9819	35.8557	523					TGME49_208070	inositol polyphosphate kinase	0	TGME49_208090	5-formyltetrahydrofolate cyclo-ligase	973	5'
BDP1_rep3_peak_2358	chrIb	635335	636166	357	5.75019	37.9201	35.7973	424	TGME49_208360	hypothetical protein	875	3'	TGME49_208370	myosin heavy chain, putative	0	TGME49_208380	hypothetical protein	5974	3'
BDP1_rep3_peak_2440	chrIb	1762584	1764028	356	4.6364	37.7738	35.652	338	TGME49_321520	hypothetical protein	1985	3'	TGME49_321510	hypothetical protein	0	TGME49_321490	SAG-related sequence SRS12A	4304	3'
BDP1_rep3_peak_2361	chrIb	689699	690935	355	5.64693	37.7082	35.5868	856	TGME49_208410	hypothetical protein	6240	5'	TGME49_208420	Sodium:neurotransmitter symporter family protein	0	TGME49_208430	serine proteinase inhibitor PI-2, putative	12295	3'
BDP1_rep1_peak_2605	chrIb	719225	719881	355	4.48589	37.4521	35.5862	500	TGME49_208450	protease inhibitor PI2	3620	5'				TGME49_208490	hypothetical protein	933	3'
BDP1_rep3_peak_2342	chrIb	387069	388159	350	5.83277	37.1782	35.0612	882	TGME49_207875	GCC2 and GCC3 domain-containing protein	4222	3'	TGME49_207880	hypothetical protein	4095
BDP1_rep3_peak_2345	chrIb	436627	437474	342	5.76249	36.3797	34.2725	467					TGME49_207910	manganese resistance 1 protein, putative	0	TGME49_207930	phosphatidylethanolamine-binding protein	4960	3'
BDP1_rep1_peak_2696	chrIb	1675571	1676154	338	5.15117	35.7324	33.8848	353	TGME49_321640	cell division protein CDC48AP	82	5'				TGME49_321630	RNA recognition motif-containing protein	1294	3'
BDP1_rep3_peak_2421	chrIb	1565943	1566732	335	5.49449	35.6282	33.5308	426	TGME49_209940	transporter/permease protein	1541	3'	TGME49_209945	hypothetical protein	0	TGME49_209950	thioredoxin, putative	2737	3'
BDP1_rep1_peak_2570	chrIb	310788	311827	332	4.46433	35.0628	33.2233	708	TGME49_207800	hypothetical protein	2899	5'				TGME49_207820	cell-cycle-associated protein kinase MAPK, putative	1461	5'
BDP1_rep1_peak_2563	chrIb	256859	257599	331	5.09394	34.9939	33.1548	418	TGME49_207740	hypothetical protein	2270	5'	TGME49_207750	hypothetical protein	618
BDP1_rep3_peak_2395	chrIb	1141570	1142905	324	5.57902	34.559	32.478	648	TGME49_209210	hypothetical protein	6883	3'	TGME49_209240	RNA methyltransferase	0	TGME49_209260	cytochrome c oxidase subunit, putative	10594	3'
BDP1_rep3_peak_2321	chrIb	17360	19413	322	4.98953	34.302	32.2236	563					TGME49_207370	hypothetical protein	0	TGME49_207390	coatomer protein complex, gamma sub-unit, putative	1311	3'
BDP1_rep1_peak_2616	chrIb	820234	820820	309	4.92223	32.8074	30.9943	196					TGME49_208710	DNA/RNA non-specific endonuclease	70	TGME49_208718	protein tyrosine phosphatase type IVA A, putative	2840	3'
BDP1_rep2_peak_1789	chrIb	829890	831071	302	4.44863	32.4274	30.2136	733	TGME49_208722	hypothetical protein	2728	5'				TGME49_208730	microneme protein, putative	632	3'
BDP1_rep1_peak_2682	chrIb	1549422	1551334	301	4.84758	31.9749	30.1749	1149	TGME49_209910	histone H2Bv	1748	3'	TGME49_209920	PAN domain-containing protein	416	TGME49_209930	hypothetical protein	2245	5'
BDP1_rep3_peak_2414	chrIb	1504844	1505340	296	5.34085	31.701	29.6586	208	TGME49_209860	SRP40, C-terminal domain-containing protein	6079	3'	TGME49_209870	HAD hydrolase, family IIA protein	1657	TGME49_209880	glutamic acid-rcih protein, putative	2653	5'
BDP1_rep2_peak_1838	chrIb	1864021	1865000	295	4.76205	31.7496	29.5452	662	TGME49_321370	hypothetical protein	9233	3'	TGME49_321360	clustered-asparagine-rich protein	3689	TGME49_321340	membrane protein, putative	5118	5'
BDP1_rep1_peak_2662	chrIb	1343211	1343902	287	4.72311	30.4879	28.7062	359					TGME49_209570	suppressor of mitotic defects protein	0	TGME49_209580	RNA methylase family UPF0020 protein	2563	5'
BDP1_rep2_peak_1833	chrIb	1756770	1758145	283	4.72603	30.5069	28.3175	768	TGME49_321540	hypothetical protein	4735	3'	TGME49_321530	cathepsin CPL	0	TGME49_321510	hypothetical protein	4237	3'
BDP1_rep1_peak_2551	chrIb	65136	65877	281	4.69329	29.9622	28.1844	592	TGME49_207430	ATP-dependent RNA helicase DDX1, putative	4509	3'	TGME49_207440	ribosomal protein RPS4	43	TGME49_207450	DNA segment, Chr 10, Wayne State University 52, expressed family protein	2889	5'
BDP1_rep1_peak_2593	chrIb	629492	630608	277	4.3863	29.4783	27.708	895	TGME49_208350	hypothetical protein	572	5'	TGME49_208360	hypothetical protein	0	TGME49_208370	myosin heavy chain, putative	5292	5'
BDP1_rep1_peak_2641	chrIb	1075160	1075821	274	4.63605	29.2638	27.4953	306	TGME49_209130	regulator of chromosome condensation (RCC1) repeat-containing protein	6304	5'	TGME49_209140	anti-silencing protein, ASF1 family protein	0	TGME49_209160	myristoyl CoA:protein N-myristoyltransferase	3796	3'
BDP1_rep1_peak_2669	chrIb	1404712	1405725	272	4.15661	28.9734	27.2106	606	TGME49_209690	small nuclear ribonucleoprotein	424	3'	TGME49_209700	hypothetical protein	0	TGME49_209705	hypothetical protein	1422	5'
BDP1_rep1_peak_2611	chrIb	773377	774585	268	4.57882	28.5707	26.811	391	TGME49_208540	DEAD/DEAH box helicase domain-containing protein	1248	3'	TGME49_208550	hypothetical protein	0	TGME49_208560	carrier superfamily protein	2591	3'
BDP1_rep1_peak_2614	chrIb	784340	785539	268	4.57882	28.5707	26.811	419	TGME49_208560	carrier superfamily protein	360	5'				TGME49_208570	ubiquitin conjugating enzyme E2, putative	160	5'
BDP1_rep1_peak_2580	chrIb	458357	459877	267	4.29404	28.5138	26.7581	748	TGME49_207940	ribosomal protein S9, putative	3296	5'	TGME49_207950	hypothetical protein	0	TGME49_207960	hypothetical protein	3058	3'
BDP1_rep1_peak_2715	chrIb	1866070	1867737	263	3.30806	28.0818	26.3295	706	TGME49_321370	hypothetical protein	11282	3'	TGME49_321360	clustered-asparagine-rich protein	952	TGME49_321340	membrane protein, putative	2381	5'
BDP1_rep1_peak_2698	chrIb	1688804	1690399	261	4.52158	27.883	26.1321	390	TGME49_321630	RNA recognition motif-containing protein	2045	5'	TGME49_321620	dynamin-related protein DRPB	0	TGME49_321610	hypothetical protein	12270	5'
BDP1_rep2_peak_1782	chrIb	738296	739337	257	5.66231	27.8806	25.7276	572	TGME49_208490	hypothetical protein	10812	5'	TGME49_208500	protein phosphatase 2C domain-containing protein	0	TGME49_208530	nicotinate phosphoribosyltransferase	9789	5'
BDP1_rep1_peak_2577	chrIb	446330	446942	254	4.46435	27.2007	25.4591	289	TGME49_207920	hypothetical protein	3793	3'	TGME49_207930	phosphatidylethanolamine-binding protein	702	TGME49_207940	ribosomal protein S9, putative	1594	3'
BDP1_rep1_peak_2681	chrIb	1545994	1546473	254	4.46435	27.2007	25.4591	223	TGME49_209900	hypothetical protein	1703	3'	TGME49_209910	histone H2Bv	0	TGME49_209920	PAN domain-containing protein	2533	5'
BDP1_rep2_peak_1835	chrIb	1785538	1786571	253	5.48645	27.4823	25.3377	338	TGME49_321470	SAG-related sequence SRS12D	2896	5'	TGME49_321450	Myb family DNA-binding domain-containing protein	1909
BDP1_rep3_peak_2327	chrIb	82560	83491	252	4.9192	27.2258	25.2517	200	TGME49_207450	DNA segment, Chr 10, Wayne State University 52, expressed family protein	6724	3'	TGME49_207460	Rab5B protein	0	TGME49_207470	hypothetical protein	3355	5'
BDP1_rep3_peak_2390	chrIb	1093449	1095125	249	4.10964	26.8877	24.9215	1275	TGME49_209160	myristoyl CoA:protein N-myristoyltransferase	3361	5'	TGME49_209170	hypothetical protein	0	TGME49_209180	PAN domain-containing protein	3886	5'
BDP1_rep1_peak_2671	chrIb	1422860	1423127	247	4.40711	26.5239	24.7915	98					TGME49_209730	hypothetical protein	0	TGME49_209740	hypothetical protein	98	5'
BDP1_rep3_peak_2367	chrIb	773300	774589	245	4.84893	26.5008	24.5387	485	TGME49_208540	DEAD/DEAH box helicase domain-containing protein	1171	3'	TGME49_208550	hypothetical protein	0	TGME49_208560	carrier superfamily protein	2587	3'
BDP1_rep1_peak_2579	chrIb	454590	455053	241	4.34988	25.8527	24.1294	195					TGME49_207940	ribosomal protein S9, putative	8	TGME49_207950	hypothetical protein	2235	3'
BDP1_rep1_peak_2674	chrIb	1492816	1493135	241	4.34988	25.8527	24.1294	144					TGME49_209850	RNA recognition motif-containing protein	0	TGME49_209860	SRP40, C-terminal domain-containing protein	170	5'
BDP1_rep2_peak_1823	chrIb	1574412	1575253	238	5.07736	25.921	23.8005	410	TGME49_209945	hypothetical protein	7512	3'	TGME49_209950	thioredoxin, putative	0	TGME49_209960	glycosyltransferase	1422	5'
BDP1_rep3_peak_2448	chrIb	1863801	1864870	235	3.63096	25.4901	23.5478	429	TGME49_321370	hypothetical protein	9013	3'	TGME49_321360	clustered-asparagine-rich protein	3819	TGME49_321340	membrane protein, putative	5248	5'
BDP1_rep3_peak_2365	chrIb	719223	719926	234	3.80139	25.372	23.4308	442	TGME49_208450	protease inhibitor PI2	3618	5'				TGME49_208490	hypothetical protein	888	3'
BDP1_rep1_peak_2622	chrIb	864610	865948	234	4.29264	25.187	23.4729	1231	TGME49_208780	ubiquitin-conjugating enzyme subfamily protein	4404	3'	TGME49_208790	MC family transporter, putative	0	TGME49_208810	hypothetical protein	5268	5'
BDP1_rep1_peak_2667	chrIb	1392842	1393561	234	4.29264	25.187	23.4729	423	TGME49_209650	RNA-directed DNA polymerase	335	5'	TGME49_209670	hypothetical protein	182	TGME49_209680	hypothetical protein	670	5'
BDP1_rep1_peak_2591	chrIb	627251	628022	231	4.15329	24.8797	23.1718	558	TGME49_208340	hypothetical protein	3724	3'	TGME49_208350	hypothetical protein	898	TGME49_208360	hypothetical protein	2478	5'
BDP1_rep3_peak_2371	chrIb	802716	803374	231	4.70838	25.0696	23.1317	465	TGME49_208580	DNA ligase 1, putative	38	5'	TGME49_208590	vacuolar ATP synthase subunit 54kD, putative	0	TGME49_208710	DNA/RNA non-specific endonuclease	10126	3'
BDP1_rep3_peak_2398	chrIb	1191046	1192155	231	4.70838	25.0696	23.1317	569	TGME49_209280	hypothetical protein	2943	3'	TGME49_209290	ribosomal protein RPS28	373	TGME49_209300	WD domain, G-beta repeat-containing protein	1458	5'
BDP1_rep1_peak_2648	chrIb	1122122	1123047	228	4.23541	24.5271	22.822	742	TGME49_209200	hypothetical protein	1174	3'	TGME49_209210	hypothetical protein	798
BDP1_rep3_peak_2401	chrIb	1268766	1269620	223	4.40124	24.317	22.3964	582	TGME49_209490	hypothetical protein	3316	5'	TGME49_209500	hypothetical protein	0
BDP1_rep1_peak_2610	chrIb	763417	763993	215	4.12094	23.2248	21.5387	411	TGME49_208530	nicotinate phosphoribosyltransferase	2020	3'	TGME49_208540	DEAD/DEAH box helicase domain-containing protein	0	TGME49_208550	hypothetical protein	9887	5'
BDP1_rep1_peak_2613	chrIb	783321	783829	215	4.12094	23.2248	21.5387	338	TGME49_208550	hypothetical protein	5840	3'	TGME49_208560	carrier superfamily protein	151	TGME49_208570	ubiquitin conjugating enzyme E2, putative	1870	5'
BDP1_rep2_peak_1771	chrIb	589338	590249	211	5.11435	23.2129	21.1373	365					TGME49_208070	inositol polyphosphate kinase	0	TGME49_208090	5-formyltetrahydrofolate cyclo-ligase	1052	5'
BDP1_rep3_peak_2382	chrIb	980364	981085	210	4.49755	22.971	21.0714	286	TGME49_209000	HECT-domain (ubiquitin-transferase) domain-containing protein	1342	5'				TGME49_209005	hypothetical protein	175	3'
BDP1_rep3_peak_2399	chrIb	1240785	1241737	210	4.49755	22.971	21.0714	343					TGME49_209450	TLD protein	0	TGME49_209460	hypothetical protein	2554	5'
BDP1_rep3_peak_2362	chrIb	709162	710099	203	4.24468	22.2018	20.3223	720	TGME49_208420	Sodium:neurotransmitter symporter family protein	4474	3'	TGME49_208430	serine proteinase inhibitor PI-2, putative	0	TGME49_208450	protease inhibitor PI2	1903	3'
BDP1_rep3_peak_2416	chrIb	1526784	1527051	203	4.42728	22.2846	20.3987	41					TGME49_209880	glutamic acid-rcih protein, putative	18791	TGME49_209890	hypothetical protein	6236	3'
BDP1_rep1_peak_2585	chrIb	531009	532146	202	4.00647	21.9461	20.2794	768	TGME49_208020	AP2 domain transcription factor AP2Ib-1	1759	3'	TGME49_208030	microneme protein MIC4	0	TGME49_208040	aldo-keto reductase	3247	3'
BDP1_rep1_peak_2590	chrIb	613111	613703	202	4.00647	21.9461	20.2794	229	TGME49_208320	polynucleotide kinase 3 phosphatase	1861	3'	TGME49_208330	hypothetical protein	1385
BDP1_rep1_peak_2597	chrIb	683009	683729	202	4.00647	21.9461	20.2794	514	TGME49_208400	hypothetical protein	14843	5'	TGME49_208410	hypothetical protein	0	TGME49_208420	Sodium:neurotransmitter symporter family protein	6887	5'
BDP1_rep3_peak_2387	chrIb	1052990	1053740	197	4.35701	21.6051	19.7329	491	TGME49_209108	hypothetical protein	814	5'	TGME49_209112	hypothetical protein	7	TGME49_209130	regulator of chromosome condensation (RCC1) repeat-containing protein	3372	3'
BDP1_rep2_peak_1794	chrIb	997385	998973	196	4.15827	21.7099	19.6686	768	TGME49_209020	hypothetical protein	3523	5'	TGME49_209030	actin ACT1	0	TGME49_209040	hypothetical protein	2110	3'
BDP1_rep1_peak_2679	chrIb	1537985	1538560	196	3.94923	21.3159	19.6591	247	TGME49_209880	glutamic acid-rcih protein, putative	5083	3'	TGME49_209890	hypothetical protein	1714	TGME49_209900	hypothetical protein	2394	5'
BDP1_rep2_peak_1821	chrIb	1549584	1551519	191	4.45479	21.1731	19.1393	562	TGME49_209910	histone H2Bv	1910	3'	TGME49_209920	PAN domain-containing protein	578	TGME49_209930	hypothetical protein	2060	5'
BDP1_rep3_peak_2431	chrIb	1675801	1676117	190	4.28673	20.9324	19.0741	134	TGME49_321640	cell division protein CDC48AP	312	5'				TGME49_321630	RNA recognition motif-containing protein	1331	3'
BDP1_rep3_peak_2402	chrIb	1307421	1307891	190	4.28673	20.9324	19.0741	281					TGME49_209520	WD domain, G-beta repeat-containing protein	0	TGME49_209540	hypothetical protein	5355	3'
BDP1_rep2_peak_1836	chrIb	1804714	1805982	189	4.84036	20.9802	18.949	524					TGME49_321450	Myb family DNA-binding domain-containing protein	21085	TGME49_321430	hypothetical protein	12076	5'
BDP1_rep1_peak_2690	chrIb	1617522	1618873	185	3.1746	20.1569	18.5195	907	TGME49_209985	cAMP-dependent protein kinase	2866	5'	TGME49_210095	hypothetical protein	0	TGME49_321710	hypothetical protein	1100	3'
BDP1_rep2_peak_1827	chrIb	1642970	1644264	182	4.74904	20.2519	18.2357	246	TGME49_321685	hypothetical protein	3799	3'	TGME49_321680	hypothetical protein	0	TGME49_321650	hypothetical protein	5399	5'
BDP1_rep1_peak_2702	chrIb	1727259	1728005	178	3.77753	19.4628	17.8357	215	TGME49_321580	membrane protein, putative	537	3'	TGME49_321570	beta-hydroxyacyl-acyl carrier protein dehydratase (FABZ)	0
BDP1_rep3_peak_2389	chrIb	1075192	1075849	177	4.14618	19.6082	17.7778	274	TGME49_209130	regulator of chromosome condensation (RCC1) repeat-containing protein	6336	5'	TGME49_209140	anti-silencing protein, ASF1 family protein	0	TGME49_209160	myristoyl CoA:protein N-myristoyltransferase	3768	3'
BDP1_rep2_peak_1802	chrIb	1141878	1142770	175	4.65771	19.5319	17.5313	335	TGME49_209210	hypothetical protein	7191	3'	TGME49_209240	RNA methyltransferase	0	TGME49_209260	cytochrome c oxidase subunit, putative	10729	3'
BDP1_rep1_peak_2647	chrIb	1111398	1112267	172	3.72029	18.8578	17.241	414	TGME49_209190	ABC transporter transmembrane region domain-containing protein	1553	5'	TGME49_209200	hypothetical protein	0	TGME49_209210	hypothetical protein	9057	5'
BDP1_rep2_peak_1775	chrIb	635370	636252	168	4.4858	18.7948	16.8159	434	TGME49_208360	hypothetical protein	910	3'	TGME49_208370	myosin heavy chain, putative	0	TGME49_208380	hypothetical protein	5888	3'
BDP1_rep2_peak_1817	chrIb	1506833	1507473	168	4.56638	18.8201	16.8351	371	TGME49_209860	SRP40, C-terminal domain-containing protein	8068	3'	TGME49_209870	HAD hydrolase, family IIA protein	0	TGME49_209880	glutamic acid-rcih protein, putative	520	5'
BDP1_rep1_peak_2645	chrIb	1098534	1098797	167	3.2667	18.3783	16.7707	161	TGME49_209170	hypothetical protein	4223	5'				TGME49_209180	PAN domain-containing protein	214	5'
BDP1_rep1_peak_2607	chrIb	727482	727835	166	3.66306	18.2595	16.6529	175					TGME49_208490	hypothetical protein	0	TGME49_208500	protein phosphatase 2C domain-containing protein	1425	3'
BDP1_rep1_peak_2627	chrIb	929008	929772	166	3.66306	18.2595	16.6529	582					TGME49_208970	RNA recognition motif-containing protein	0	TGME49_208980	hypothetical protein	1693	5'
BDP1_rep2_peak_1774	chrIb	629495	630440	165	4.29668	18.5674	16.5921	231	TGME49_208350	hypothetical protein	575	5'				TGME49_208360	hypothetical protein	60	5'
BDP1_rep3_peak_2347	chrIb	454564	454970	165	4.00563	18.3128	16.5113	225					TGME49_207940	ribosomal protein S9, putative	91	TGME49_207950	hypothetical protein	2318	3'
BDP1_rep3_peak_2355	chrIb	613123	613656	158	3.93536	17.6763	15.8894	209	TGME49_208320	polynucleotide kinase 3 phosphatase	1873	3'	TGME49_208330	hypothetical protein	1397
BDP1_rep1_peak_2685	chrIb	1573886	1574217	158	3.28219	17.412	15.8236	210	TGME49_209945	hypothetical protein	6986	3'	TGME49_209950	thioredoxin, putative	740	TGME49_209960	glycosyltransferase	2458	5'
BDP1_rep3_peak_2438	chrIb	1741163	1742054	158	3.93536	17.6763	15.8894	673	TGME49_321560	zinc knuckle domain-containing protein	3342	3'	TGME49_321550	hypothetical protein	0	TGME49_321530	cathepsin CPL	9566	3'
BDP1_rep1_peak_2703	chrIb	1741225	1742046	154	3.54859	17.0828	15.4974	614	TGME49_321560	zinc knuckle domain-containing protein	3404	3'	TGME49_321550	hypothetical protein	0	TGME49_321530	cathepsin CPL	9574	3'
BDP1_rep1_peak_2547	chrIb	29079	30267	154	3.54859	17.0828	15.4974	384					TGME49_207390	coatomer protein complex, gamma sub-unit, putative	0	TGME49_207403	hypothetical protein	6449	5'
BDP1_rep2_peak_1806	chrIb	1240790	1241769	154	4.38373	17.4223	15.4693	534					TGME49_209450	TLD protein	0	TGME49_209460	hypothetical protein	2522	5'
BDP1_rep3_peak_2426	chrIb	1617646	1618671	153	2.79739	17.0894	15.3167	718					TGME49_210095	hypothetical protein	0	TGME49_210100	hypothetical protein	166	3'
BDP1_rep1_peak_2558	chrIb	150463	150875	149	3.49135	16.5047	14.93	216	TGME49_207600	tubulin/FtsZ family, GTPase domain-containing protein	161	5'				TGME49_207610	rhoptry kinase family protein ROP36 (incomplete catalytic triad)	1180	5'
BDP1_rep1_peak_2666	chrIb	1369647	1370494	149	3.49135	16.5047	14.93	437	TGME49_209620	eukaryotic aspartyl protease superfamily protein	3060	5'	TGME49_209630	hypothetical protein	0	TGME49_209650	RNA-directed DNA polymerase	3527	3'
BDP1_rep3_peak_2449	chrIb	1866253	1868044	149	2.91509	16.7463	14.9846	530	TGME49_321370	hypothetical protein	11465	3'	TGME49_321360	clustered-asparagine-rich protein	645	TGME49_321340	membrane protein, putative	2074	5'
BDP1_rep3_peak_2351	chrIb	531003	532161	146	3.79481	16.4261	14.6694	770	TGME49_208020	AP2 domain transcription factor AP2Ib-1	1753	3'	TGME49_208030	microneme protein MIC4	0	TGME49_208040	aldo-keto reductase	3232	3'
BDP1_rep3_peak_2433	chrIb	1688978	1690436	146	3.79481	16.4261	14.6694	214	TGME49_321630	RNA recognition motif-containing protein	2219	5'	TGME49_321620	dynamin-related protein DRPB	0	TGME49_321610	hypothetical protein	12233	5'
BDP1_rep3_peak_2357	chrIb	629529	630564	145	3.53063	16.2583	14.5105	853	TGME49_208350	hypothetical protein	609	5'	TGME49_208360	hypothetical protein	0	TGME49_208370	myosin heavy chain, putative	5336	5'
BDP1_rep1_peak_2560	chrIb	211185	211981	143	3.43411	15.9336	14.3701	383	TGME49_207665	kinesin motor domain-containing protein	5224	3'	TGME49_207680	suppressor of kinetochore protein 1, putative	0	TGME49_207690	programmed cell death 5 protein	2160	5'
BDP1_rep1_peak_2712	chrIb	1839151	1840157	143	3.43411	15.9336	14.3701	581					TGME49_321410	hypothetical protein	929	TGME49_321390	hypothetical protein	1269	5'
BDP1_rep2_peak_1829	chrIb	1688699	1690251	141	4.20107	16.0599	14.1402	496	TGME49_321630	RNA recognition motif-containing protein	1940	5'	TGME49_321620	dynamin-related protein DRPB	0	TGME49_321610	hypothetical protein	12418	5'
BDP1_rep2_peak_1758	chrIb	17386	19877	139	3.95419	15.8468	13.9367	427					TGME49_207370	hypothetical protein	0	TGME49_207390	coatomer protein complex, gamma sub-unit, putative	847	3'
BDP1_rep1_peak_2576	chrIb	437890	438245	138	3.37688	15.3696	13.8174	51	TGME49_207910	manganese resistance 1 protein, putative	901	5'	TGME49_207920	hypothetical protein	706	TGME49_207930	phosphatidylethanolamine-binding protein	4189	3'
BDP1_rep1_peak_2612	chrIb	776917	777322	138	3.37688	15.3696	13.8174	194	TGME49_208540	DEAD/DEAH box helicase domain-containing protein	4788	3'	TGME49_208550	hypothetical protein	3037	TGME49_208570	ubiquitin conjugating enzyme E2, putative	8377	5'
BDP1_rep2_peak_1834	chrIb	1762346	1763888	138	3.44301	15.7545	13.846	513	TGME49_321520	hypothetical protein	1747	3'	TGME49_321510	hypothetical protein	0	TGME49_321490	SAG-related sequence SRS12A	4444	3'
BDP1_rep1_peak_2695	chrIb	1648615	1650179	138	3.37688	15.3696	13.8174	697	TGME49_321660	mannosyltransferase, putative	363	3'	TGME49_321650	hypothetical protein	0
BDP1_rep1_peak_2637	chrIb	1033810	1034496	138	3.37688	15.3696	13.8174	332					TGME49_209080	transport protein particle (trapp) component, bet3 protein	0	TGME49_209090	proteasome maturation factor ump1 protein	345	5'
BDP1_rep3_peak_2403	chrIb	1343211	1343875	136	3.64486	15.4097	13.6822	202					TGME49_209570	suppressor of mitotic defects protein	0	TGME49_209580	RNA methylase family UPF0020 protein	2590	5'
BDP1_rep1_peak_2545	chrIb	18584	19289	134	3.13803	14.9617	13.4195	497	TGME49_207370	hypothetical protein	141	5'				TGME49_207390	coatomer protein complex, gamma sub-unit, putative	1435	3'
BDP1_rep1_peak_2555	chrIb	84778	85853	134	3.2756	14.9882	13.4458	475	TGME49_207460	Rab5B protein	2075	5'				TGME49_207470	hypothetical protein	993	5'
BDP1_rep3_peak_2328	chrIb	84353	85718	134	3.65426	15.2075	13.4831	901	TGME49_207460	Rab5B protein	1650	5'				TGME49_207470	hypothetical protein	1128	5'
BDP1_rep2_peak_1765	chrIb	387458	388251	134	4.10974	15.3925	13.49	493	TGME49_207875	GCC2 and GCC3 domain-containing protein	4611	3'	TGME49_207880	hypothetical protein	4484
BDP1_rep2_peak_1795	chrIb	1014742	1016496	134	4.10974	15.3925	13.49	1513	TGME49_209045	hypothetical protein	6614	5'	TGME49_209050	Tyrosine kinase-like (TKL) protein	417	TGME49_209060	thrombospondin type 1 domain-containing protein	2276	5'
BDP1_rep3_peak_2397	chrIb	1168924	1169310	134	3.65426	15.2075	13.4831	266	TGME49_209270	hypothetical protein	416	5'				TGME49_209280	hypothetical protein	8184	5'
BDP1_rep2_peak_1816	chrIb	1504844	1505207	134	4.10974	15.3925	13.49	206	TGME49_209860	SRP40, C-terminal domain-containing protein	6079	3'	TGME49_209870	HAD hydrolase, family IIA protein	1790	TGME49_209880	glutamic acid-rcih protein, putative	2786	5'
BDP1_rep1_peak_2553	chrIb	68526	68994	132	3.31964	14.8127	13.2719	23	TGME49_207440	ribosomal protein RPS4	2606	5'	TGME49_207450	DNA segment, Chr 10, Wayne State University 52, expressed family protein	0	TGME49_207460	Rab5B protein	6949	3'
BDP1_rep3_peak_2348	chrIb	458707	459368	132	3.35417	15.013	13.2986	402	TGME49_207940	ribosomal protein S9, putative	3646	5'	TGME49_207950	hypothetical protein	0	TGME49_207960	hypothetical protein	3567	3'
BDP1_rep1_peak_2629	chrIb	935504	936155	132	3.31964	14.8127	13.2719	478	TGME49_208980	hypothetical protein	922	3'	TGME49_208990	hypothetical protein	0	TGME49_209000	HECT-domain (ubiquitin-transferase) domain-containing protein	3549	3'
BDP1_rep1_peak_2701	chrIb	1721304	1722439	132	3.31964	14.8127	13.2719	752	TGME49_321600	hypothetical protein	429	3'	TGME49_321590	hypothetical protein	0	TGME49_321580	membrane protein, putative	2381	5'
BDP1_rep3_peak_2370	chrIb	784340	785539	129	3.58399	14.6103	12.9024	417	TGME49_208560	carrier superfamily protein	360	5'				TGME49_208570	ubiquitin conjugating enzyme E2, putative	160	5'
BDP1_rep2_peak_1770	chrIb	530780	532141	128	4.01841	14.7344	12.8497	874	TGME49_208020	AP2 domain transcription factor AP2Ib-1	1530	3'	TGME49_208030	microneme protein MIC4	0	TGME49_208040	aldo-keto reductase	3252	3'
BDP1_rep2_peak_1825	chrIb	1617892	1618871	128	3.07861	14.7683	12.8829	324	TGME49_210095	hypothetical protein	243	5'	TGME49_210100	hypothetical protein	355	TGME49_321710	hypothetical protein	1102	3'
BDP1_rep1_peak_2713	chrIb	1844440	1844844	127	3.26241	14.2632	12.7338	206	TGME49_321390	hypothetical protein	1156	3'				TGME49_321370	hypothetical protein	652	5'
BDP1_rep1_peak_2716	chrIb	1894012	1894288	127	3.26241	14.2632	12.7338	53					TGME49_321310	16S rRNA processing protein RimM domain-containing protein	0	TGME49_321300	autophagy-related 12 variant 1, putative	58	5'
BDP1_rep1_peak_2598	chrIb	687964	688640	124	3.14145	13.9652	12.4454	166	TGME49_208410	hypothetical protein	4505	5'				TGME49_208420	Sodium:neurotransmitter symporter family protein	1976	5'
BDP1_rep3_peak_2325	chrIb	47902	49134	123	3.51371	14.0214	12.3299	988	TGME49_207410	tetratricopeptide repeat-containing protein	1578	3'	TGME49_207420	hypothetical protein	0
BDP1_rep3_peak_2336	chrIb	256915	257558	123	3.51371	14.0214	12.3299	360	TGME49_207740	hypothetical protein	2326	5'	TGME49_207750	hypothetical protein	674
BDP1_rep3_peak_2343	chrIb	408520	409462	123	3.51371	14.0214	12.3299	384	TGME49_207880	hypothetical protein	1487	3'	TGME49_207900	transcription initiation factor TFIIIB	0	TGME49_207910	manganese resistance 1 protein, putative	15260	3'
BDP1_rep3_peak_2393	chrIb	1111202	1112089	123	3.51371	14.0214	12.3299	198	TGME49_209190	ABC transporter transmembrane region domain-containing protein	1357	5'	TGME49_209200	hypothetical protein	0
BDP1_rep3_peak_2408	chrIb	1392842	1393561	123	3.51371	14.0214	12.3299	425	TGME49_209650	RNA-directed DNA polymerase	335	5'	TGME49_209670	hypothetical protein	182	TGME49_209680	hypothetical protein	670	5'
BDP1_rep3_peak_2373	chrIb	820170	820828	123	3.51371	14.0214	12.3299	407					TGME49_208710	DNA/RNA non-specific endonuclease	62	TGME49_208718	protein tyrosine phosphatase type IVA A, putative	2832	3'
BDP1_rep2_peak_1813	chrIb	1401115	1402018	122	3.92709	14.0861	12.2194	384	TGME49_209680	hypothetical protein	652	3'	TGME49_209690	small nuclear ribonucleoprotein	0	TGME49_209700	hypothetical protein	2951	5'
BDP1_rep1_peak_2718	chrIb	1953090	1953571	122	3.20517	13.7211	12.2037	318	TGME49_321270	hypothetical protein	36845	3'
BDP1_rep1_peak_2638	chrIb	1046720	1047709	122	3.20517	13.7211	12.2037	608					TGME49_209100	PUB domain-containing protein	0	TGME49_209108	hypothetical protein	648	3'
BDP1_rep2_peak_1778	chrIb	709162	709964	120	3.81294	13.8825	12.0263	394	TGME49_208420	Sodium:neurotransmitter symporter family protein	4474	3'	TGME49_208430	serine proteinase inhibitor PI-2, putative	0	TGME49_208450	protease inhibitor PI2	2038	3'
BDP1_rep3_peak_2435	chrIb	1727257	1727961	117	3.44344	13.441	11.766	370	TGME49_321580	membrane protein, putative	535	3'	TGME49_321570	beta-hydroxyacyl-acyl carrier protein dehydratase (FABZ)	0
BDP1_rep1_peak_2654	chrIb	1177400	1177791	116	3.14794	13.1866	11.6807	13	TGME49_209270	hypothetical protein	8892	5'	TGME49_209280	hypothetical protein	0	TGME49_209290	ribosomal protein RPS28	12606	3'
BDP1_rep1_peak_2706	chrIb	1774732	1774999	116	3.14794	13.1866	11.6807	210	TGME49_321490	SAG-related sequence SRS12A	1849	5'	TGME49_321480	SAG-related sequence SRS12B	1211
BDP1_rep3_peak_2406	chrIb	1358565	1359642	112	3.37317	12.8693	11.211	257	TGME49_209590	hypothetical protein	1790	3'	TGME49_209600	hypothetical protein	0	TGME49_209620	eukaryotic aspartyl protease superfamily protein	2948	3'
BDP1_rep3_peak_2413	chrIb	1492867	1493177	112	3.37317	12.8693	11.211	95	TGME49_209850	RNA recognition motif-containing protein	45	5'				TGME49_209860	SRP40, C-terminal domain-containing protein	128	5'
BDP1_rep3_peak_2445	chrIb	1821293	1821861	112	3.37317	12.8693	11.211	362	TGME49_321430	hypothetical protein	172	3'				TGME49_321420	kelch repeat-containing protein	62	5'
BDP1_rep1_peak_2556	chrIb	91448	92132	111	3.0907	12.6597	11.1661	621	TGME49_207470	hypothetical protein	224	3'				TGME49_207480	GCC2 and GCC3 domain-containing protein	536	5'
BDP1_rep3_peak_2418	chrIb	1545946	1546435	111	3.08137	12.8053	11.1546	270	TGME49_209900	hypothetical protein	1655	3'	TGME49_209910	histone H2Bv	0	TGME49_209920	PAN domain-containing protein	2571	5'
BDP1_rep2_peak_1807	chrIb	1268805	1269635	109	3.74443	12.819	10.9891	547	TGME49_209490	hypothetical protein	3355	5'	TGME49_209500	hypothetical protein	0
BDP1_rep1_peak_2584	chrIb	519173	519417	106	3.03347	12.1407	10.659	220	TGME49_208010	hypothetical protein	3100	3'	TGME49_208020	AP2 domain transcription factor AP2Ib-1	2164
BDP1_rep3_peak_2354	chrIb	607745	608584	106	3.30289	12.3063	10.6644	217	TGME49_208310	hypothetical protein	100	5'	TGME49_208320	polynucleotide kinase 3 phosphatase	0	TGME49_208330	hypothetical protein	3142	5'
BDP1_rep1_peak_2592	chrIb	628532	628742	106	2.95738	12.0841	10.6099	71	TGME49_208340	hypothetical protein	5005	3'	TGME49_208350	hypothetical protein	178	TGME49_208360	hypothetical protein	1758	5'
BDP1_rep3_peak_2378	chrIb	906370	906832	106	3.30289	12.3063	10.6644	212	TGME49_208842	DEAD/DEAH box helicase domain-containing protein	166	5'	TGME49_208850	SAG-related sequence SRS11	0	TGME49_208910	hypothetical protein	3831	5'
BDP1_rep1_peak_2650	chrIb	1145268	1145828	106	3.03347	12.1407	10.659	248	TGME49_209240	RNA methyltransferase	3205	5'	TGME49_209250	hypothetical protein	2693	TGME49_209260	cytochrome c oxidase subunit, putative	7671	3'
BDP1_rep1_peak_2719	chrIb	1953903	1954276	106	3.03347	12.1407	10.659	209	TGME49_321270	hypothetical protein	37658	3'
BDP1_rep3_peak_2332	chrIb	163989	164425	106	3.30289	12.3063	10.6644	165					TGME49_207620	pyridine nucleotide-disulfide oxidoreductase domain-containing protein	0	TGME49_207630	peptidyl-tRNA hydrolase domain-containing protein	75	5'
BDP1_rep3_peak_2339	chrIb	310871	311784	105	2.8061	12.2136	10.5802	221	TGME49_207800	hypothetical protein	2982	5'				TGME49_207820	cell-cycle-associated protein kinase MAPK, putative	1504	5'
BDP1_rep1_peak_2692	chrIb	1623318	1623559	104	2.89531	11.898	10.4257	162	TGME49_321710	hypothetical protein	1410	5'	TGME49_321700	hypothetical protein	1680	TGME49_321690	hypothetical protein	1706	3'
BDP1_rep2_peak_1759	chrIb	48219	48920	103	3.6531	12.2008	10.3897	529	TGME49_207410	tetratricopeptide repeat-containing protein	1895	3'	TGME49_207420	hypothetical protein	0	TGME49_207430	ATP-dependent RNA helicase DDX1, putative	132	5'
BDP1_rep2_peak_1812	chrIb	1393036	1393454	103	3.6531	12.2008	10.3897	230	TGME49_209650	RNA-directed DNA polymerase	529	5'	TGME49_209670	hypothetical protein	376	TGME49_209680	hypothetical protein	777	5'
BDP1_rep2_peak_1788	chrIb	820391	821041	103	3.6531	12.2008	10.3897	37					TGME49_208710	DNA/RNA non-specific endonuclease	0	TGME49_208718	protein tyrosine phosphatase type IVA A, putative	2619	3'
BDP1_rep1_peak_2557	chrIb	141856	142339	101	2.97623	11.6297	10.1601	103	TGME49_207480	GCC2 and GCC3 domain-containing protein	1658	3'	TGME49_207590	protein phosphatase 2C domain-containing protein	0	TGME49_207600	tubulin/FtsZ family, GTPase domain-containing protein	3790	3'
BDP1_rep3_peak_2427	chrIb	1621710	1622440	101	2.53151	11.7934	10.1675	676	TGME49_210100	hypothetical protein	2484	5'	TGME49_321710	hypothetical protein	0	TGME49_321700	hypothetical protein	954	3'
BDP1_rep3_peak_2323	chrIb	29305	29717	101	3.23262	11.7523	10.1271	197					TGME49_207390	coatomer protein complex, gamma sub-unit, putative	0	TGME49_207403	hypothetical protein	6999	5'
BDP1_rep2_peak_1785	chrIb	784520	785192	98	3.56178	11.5931	9.80131	237	TGME49_208560	carrier superfamily protein	540	5'				TGME49_208570	ubiquitin conjugating enzyme E2, putative	507	5'
BDP1_rep2_peak_1804	chrIb	1168926	1169289	98	3.56178	11.5931	9.80131	112	TGME49_209270	hypothetical protein	418	5'				TGME49_209280	hypothetical protein	8205	5'
BDP1_rep2_peak_1818	chrIb	1526787	1527184	98	3.56178	11.5931	9.80131	201					TGME49_209880	glutamic acid-rcih protein, putative	18794	TGME49_209890	hypothetical protein	6103	3'
BDP1_rep2_peak_1777	chrIb	689877	690930	97	3.55928	11.5833	9.79995	407	TGME49_208410	hypothetical protein	6418	5'	TGME49_208420	Sodium:neurotransmitter symporter family protein	0	TGME49_208430	serine proteinase inhibitor PI-2, putative	12300	3'
BDP1_rep1_peak_2578	chrIb	447560	447962	96	2.919	11.1268	9.66951	237	TGME49_207920	hypothetical protein	5023	3'	TGME49_207930	phosphatidylethanolamine-binding protein	0	TGME49_207940	ribosomal protein S9, putative	574	3'
BDP1_rep1_peak_2628	chrIb	931713	931936	96	2.919	11.1268	9.66951	7	TGME49_208970	RNA recognition motif-containing protein	2262	5'	TGME49_208980	hypothetical protein	248	TGME49_208990	hypothetical protein	3584	5'
BDP1_rep1_peak_2644	chrIb	1097294	1097857	96	2.54036	11.1426	9.68516	386	TGME49_209170	hypothetical protein	2983	5'				TGME49_209180	PAN domain-containing protein	1154	5'
BDP1_rep1_peak_2670	chrIb	1410812	1411227	96	2.919	11.1268	9.66951	210	TGME49_209705	hypothetical protein	2333	3'	TGME49_209710	ribosomal protein RPL28	0	TGME49_209730	hypothetical protein	2650	3'
BDP1_rep3_peak_2330	chrIb	141468	142189	95	3.16234	11.2076	9.59883	545	TGME49_207480	GCC2 and GCC3 domain-containing protein	1270	3'	TGME49_207590	protein phosphatase 2C domain-containing protein	0	TGME49_207600	tubulin/FtsZ family, GTPase domain-containing protein	3940	3'
BDP1_rep3_peak_2331	chrIb	150294	150875	95	3.16234	11.2076	9.59883	381	TGME49_207590	protein phosphatase 2C domain-containing protein	4367	3'	TGME49_207600	tubulin/FtsZ family, GTPase domain-containing protein	0	TGME49_207610	rhoptry kinase family protein ROP36 (incomplete catalytic triad)	1180	5'
BDP1_rep1_peak_2602	chrIb	715448	715892	95	2.46767	11.0122	9.56353	191	TGME49_208440	hypothetical protein	4137	3'	TGME49_208450	protease inhibitor PI2	0	TGME49_208490	hypothetical protein	4922	3'
BDP1_rep2_peak_1798	chrIb	1093436	1095125	95	3.149	11.3491	9.57057	789	TGME49_209160	myristoyl CoA:protein N-myristoyltransferase	3348	5'	TGME49_209170	hypothetical protein	0	TGME49_209180	PAN domain-containing protein	3886	5'
BDP1_rep1_peak_2689	chrIb	1614416	1614691	95	2.67722	11.0361	9.5872	174	TGME49_209970	Spc97 / Spc98 family protein	2976	3'	TGME49_209985	cAMP-dependent protein kinase	0	TGME49_210095	hypothetical protein	1502	3'
BDP1_rep1_peak_2708	chrIb	1783474	1783794	93	2.82395	10.7717	9.32545	132	TGME49_321470	SAG-related sequence SRS12D	832	5'	TGME49_321450	Myb family DNA-binding domain-containing protein	0
BDP1_rep2_peak_1764	chrIb	310871	311621	92	3.20885	11.0065	9.23447	221	TGME49_207800	hypothetical protein	2982	5'				TGME49_207820	cell-cycle-associated protein kinase MAPK, putative	1667	5'
BDP1_rep2_peak_1786	chrIb	802795	803277	92	3.47045	10.9963	9.22459	206	TGME49_208580	DNA ligase 1, putative	117	5'	TGME49_208590	vacuolar ATP synthase subunit 54kD, putative	0	TGME49_208710	DNA/RNA non-specific endonuclease	10223	3'
BDP1_rep2_peak_1796	chrIb	1053167	1053717	92	3.47045	10.9963	9.22459	333	TGME49_209108	hypothetical protein	991	5'	TGME49_209112	hypothetical protein	30	TGME49_209130	regulator of chromosome condensation (RCC1) repeat-containing protein	3395	3'
BDP1_rep1_peak_2546	chrIb	19729	20454	91	2.68223	10.5916	9.15467	402	TGME49_207370	hypothetical protein	1286	5'				TGME49_207390	coatomer protein complex, gamma sub-unit, putative	270	3'
BDP1_rep1_peak_2588	chrIb	607662	608425	91	2.86176	10.6321	9.18722	218	TGME49_208310	hypothetical protein	17	5'	TGME49_208320	polynucleotide kinase 3 phosphatase	0
BDP1_rep1_peak_2646	chrIb	1109946	1110205	91	2.86176	10.6321	9.18722	88	TGME49_209190	ABC transporter transmembrane region domain-containing protein	101	5'				TGME49_209200	hypothetical protein	1543	5'
BDP1_rep3_peak_2379	chrIb	928903	929756	90	3.09207	10.6721	9.08025	282	TGME49_208910	hypothetical protein	5760	3'	TGME49_208970	RNA recognition motif-containing protein	0	TGME49_208980	hypothetical protein	1709	5'
BDP1_rep3_peak_2447	chrIb	1844367	1844749	90	3.09207	10.6721	9.08025	191	TGME49_321390	hypothetical protein	1083	3'				TGME49_321370	hypothetical protein	747	5'
BDP1_rep3_peak_2412	chrIb	1422890	1423120	90	3.09207	10.6721	9.08025	183					TGME49_209730	hypothetical protein	0	TGME49_209740	hypothetical protein	105	5'
BDP1_rep1_peak_2582	chrIb	498334	498764	87	2.80453	10.1459	8.71367	209	TGME49_207970	HEAT repeat-containing protein	3022	3'	TGME49_207980	PIG-P protein	0	TGME49_207990	ribosomal RNA large subunit methyltransferase J protein	890	3'
BDP1_rep1_peak_2621	chrIb	844116	844305	87	2.80453	10.1459	8.71367	46	TGME49_208740	microneme protein, putative	2028	5'				TGME49_208750	RWD domain-containing protein	438	5'
BDP1_rep1_peak_2626	chrIb	910324	910555	87	2.80453	10.1459	8.71367	49	TGME49_208850	SAG-related sequence SRS11	1096	3'				TGME49_208910	hypothetical protein	108	5'
BDP1_rep1_peak_2632	chrIb	995167	995539	87	2.55509	10.2301	8.79707	202	TGME49_209020	hypothetical protein	1305	5'				TGME49_209030	actin ACT1	1878	5'
BDP1_rep1_peak_2680	chrIb	1540515	1541078	87	2.80453	10.1459	8.71367	6	TGME49_209890	hypothetical protein	241	5'	TGME49_209900	hypothetical protein	0	TGME49_209910	histone H2Bv	4937	5'
BDP1_rep1_peak_2683	chrIb	1555874	1556320	87	2.80453	10.1459	8.71367	300	TGME49_209920	PAN domain-containing protein	2707	3'	TGME49_209930	hypothetical protein	2295	TGME49_209940	transporter/permease protein	1304	5'
BDP1_rep1_peak_2566	chrIb	300648	300987	87	2.80453	10.1459	8.71367	123					TGME49_207780	hypothetical protein	1015	TGME49_207800	hypothetical protein	3086	3'
BDP1_rep1_peak_2572	chrIb	362679	362878	87	2.80453	10.1459	8.71367	60					TGME49_207865	GCC2 and GCC3 domain-containing protein	29823	TGME49_207875	GCC2 and GCC3 domain-containing protein	8141	5'
BDP1_rep2_peak_1760	chrIb	65224	65859	86	3.37912	10.4105	8.65948	235	TGME49_207430	ATP-dependent RNA helicase DDX1, putative	4597	3'	TGME49_207440	ribosomal protein RPS4	61	TGME49_207450	DNA segment, Chr 10, Wayne State University 52, expressed family protein	2907	5'
BDP1_rep2_peak_1766	chrIb	408520	409328	86	3.37912	10.4105	8.65948	386	TGME49_207880	hypothetical protein	1487	3'	TGME49_207900	transcription initiation factor TFIIIB	0	TGME49_207910	manganese resistance 1 protein, putative	15394	3'
BDP1_rep2_peak_1793	chrIb	980253	980657	86	3.37912	10.4105	8.65948	229	TGME49_209000	HECT-domain (ubiquitin-transferase) domain-containing protein	1231	5'				TGME49_209005	hypothetical protein	603	3'
BDP1_rep3_peak_2360	chrIb	683336	684093	85	3.02179	10.1462	8.57207	185	TGME49_208400	hypothetical protein	15170	5'	TGME49_208410	hypothetical protein	0	TGME49_208420	Sodium:neurotransmitter symporter family protein	6523	5'
BDP1_rep1_peak_2658	chrIb	1244142	1244622	85	2.73833	9.95021	8.52785	262	TGME49_209450	TLD protein	2482	5'	TGME49_209460	hypothetical protein	0	TGME49_209470	hypothetical protein	4939	3'
BDP1_rep3_peak_2434	chrIb	1721384	1722059	85	3.02179	10.1462	8.57207	90	TGME49_321600	hypothetical protein	509	3'	TGME49_321590	hypothetical protein	0	TGME49_321580	membrane protein, putative	2761	5'
BDP1_rep1_peak_2565	chrIb	285654	286031	82	2.74729	9.66818	8.24891	214	TGME49_207770	PCI domain-containing protein	435	5'				TGME49_207780	hypothetical protein	13602	5'
BDP1_rep2_peak_1797	chrIb	1075364	1075857	81	3.28779	9.83605	8.1061	102	TGME49_209130	regulator of chromosome condensation (RCC1) repeat-containing protein	6508	5'	TGME49_209140	anti-silencing protein, ASF1 family protein	0	TGME49_209160	myristoyl CoA:protein N-myristoyltransferase	3760	3'
BDP1_rep2_peak_1822	chrIb	1565976	1566552	81	3.28779	9.83605	8.1061	101	TGME49_209940	transporter/permease protein	1574	3'				TGME49_209945	hypothetical protein	172	5'
BDP1_rep2_peak_1767	chrIb	436657	437295	81	3.28779	9.83605	8.1061	436					TGME49_207910	manganese resistance 1 protein, putative	0	TGME49_207930	phosphatidylethanolamine-binding protein	5139	3'
BDP1_rep2_peak_1808	chrIb	1343241	1343677	81	3.28779	9.83605	8.1061	190					TGME49_209570	suppressor of mitotic defects protein	0	TGME49_209580	RNA methylase family UPF0020 protein	2788	5'
BDP1_rep3_peak_2350	chrIb	518355	518750	80	2.95152	9.63009	8.07399	218	TGME49_208010	hypothetical protein	2282	3'	TGME49_208020	AP2 domain transcription factor AP2Ib-1	1346
BDP1_rep3_peak_2377	chrIb	865197	865929	80	2.95152	9.63009	8.07399	206	TGME49_208790	MC family transporter, putative	75	5'	TGME49_208800	mediator complex subunit MED18	0
BDP1_rep1_peak_2604	chrIb	717614	717967	79	2.37053	9.3657	7.95795	271	TGME49_208450	protease inhibitor PI2	2009	5'				TGME49_208490	hypothetical protein	2847	3'
BDP1_rep1_peak_2581	chrIb	460204	460801	77	2.68338	9.16377	7.76626	166	TGME49_207955	hypothetical protein	117	5'				TGME49_207960	hypothetical protein	2134	3'
BDP1_rep2_peak_1839	chrIb	1866409	1867869	76	2.66917	9.4044	7.69339	182	TGME49_321370	hypothetical protein	11621	3'	TGME49_321360	clustered-asparagine-rich protein	820	TGME49_321340	membrane protein, putative	2249	5'
BDP1_rep3_peak_2346	chrIb	446393	446910	75	2.88125	9.12396	7.58637	226	TGME49_207920	hypothetical protein	3856	3'	TGME49_207930	phosphatidylethanolamine-binding protein	734	TGME49_207940	ribosomal protein S9, putative	1626	3'
BDP1_rep3_peak_2417	chrIb	1538136	1538434	75	2.88125	9.12396	7.58637	272	TGME49_209880	glutamic acid-rcih protein, putative	5234	3'	TGME49_209890	hypothetical protein	1840	TGME49_209900	hypothetical protein	2520	5'
BDP1_rep3_peak_2425	chrIb	1613596	1613881	75	2.42012	9.05901	7.53094	145	TGME49_209970	Spc97 / Spc98 family protein	2156	3'	TGME49_209985	cAMP-dependent protein kinase	775	TGME49_210095	hypothetical protein	2312	3'
BDP1_rep2_peak_1772	chrIb	601870	602522	75	3.19647	9.27325	7.56521	406					TGME49_208200	PHD-finger domain-containing protein	0	TGME49_208310	hypothetical protein	2138	3'
BDP1_rep1_peak_2624	chrIb	906368	906677	73	2.63282	8.73923	7.34653	217	TGME49_208842	DEAD/DEAH box helicase domain-containing protein	164	5'				TGME49_208850	SAG-related sequence SRS11	37	5'
BDP1_rep1_peak_2630	chrIb	980006	980236	73	2.63282	8.73923	7.34653	175	TGME49_209000	HECT-domain (ubiquitin-transferase) domain-containing protein	984	5'				TGME49_209005	hypothetical protein	1024	3'
BDP1_rep1_peak_2656	chrIb	1216342	1216533	73	2.63282	8.73923	7.34653	142	TGME49_209430	40S ribosomal protein S4, putative	1760	3'				TGME49_209440	hypothetical protein	1596	5'
BDP1_rep1_peak_2693	chrIb	1636891	1637330	73	2.63282	8.73923	7.34653	413					TGME49_321690	hypothetical protein	0	TGME49_321680	hypothetical protein	1775	3'
BDP1_rep1_peak_2618	chrIb	831722	832088	72	2.09165	8.59845	7.21569	196	TGME49_208722	hypothetical protein	4560	5'	TGME49_208730	microneme protein, putative	6296
BDP1_rep3_peak_2340	chrIb	329211	329693	71	2.81097	8.62802	7.10867	185	TGME49_207840	ribosomal protein RPS17	74	5'				TGME49_207865	GCC2 and GCC3 domain-containing protein	3163	5'
BDP1_rep3_peak_2359	chrIb	645657	645921	71	2.81097	8.62802	7.10867	182	TGME49_208370	myosin heavy chain, putative	951	3'	TGME49_208390	hypothetical protein	71
BDP1_rep1_peak_2619	chrIb	832853	833190	71	1.99711	8.5425	7.16043	176	TGME49_208722	hypothetical protein	5691	5'	TGME49_208730	microneme protein, putative	5194	TGME49_208740	microneme protein, putative	5365	3'
BDP1_rep3_peak_2407	chrIb	1369647	1370316	71	2.81097	8.62802	7.10867	386	TGME49_209620	eukaryotic aspartyl protease superfamily protein	3060	5'	TGME49_209630	hypothetical protein	0	TGME49_209650	RNA-directed DNA polymerase	3705	3'
BDP1_rep1_peak_2687	chrIb	1576994	1577824	71	2.46097	8.50802	7.12638	398	TGME49_209950	thioredoxin, putative	2037	5'	TGME49_209960	glycosyltransferase	319
BDP1_rep2_peak_1761	chrIb	82682	83498	70	3.10514	8.7224	7.03695	159	TGME49_207450	DNA segment, Chr 10, Wayne State University 52, expressed family protein	6846	3'	TGME49_207460	Rab5B protein	0	TGME49_207470	hypothetical protein	3348	5'
BDP1_rep2_peak_1776	chrIb	687714	688314	70	3.01215	8.75508	7.06894	418	TGME49_208410	hypothetical protein	4255	5'				TGME49_208420	Sodium:neurotransmitter symporter family protein	2302	5'
BDP1_rep1_peak_2552	chrIb	66190	66371	69	2.57559	8.28831	6.90919	85	TGME49_207440	ribosomal protein RPS4	270	5'				TGME49_207450	DNA segment, Chr 10, Wayne State University 52, expressed family protein	2395	5'
BDP1_rep1_peak_2561	chrIb	213811	214050	69	2.57559	8.28831	6.90919	25	TGME49_207680	suppressor of kinetochore protein 1, putative	2540	5'				TGME49_207690	programmed cell death 5 protein	91	5'
BDP1_rep1_peak_2571	chrIb	328618	329220	69	2.57559	8.28831	6.90919	7	TGME49_207830	MORN repeat-containing protein	1788	3'	TGME49_207840	ribosomal protein RPS17	0	TGME49_207865	GCC2 and GCC3 domain-containing protein	3636	5'
BDP1_rep1_peak_2700	chrIb	1712871	1713051	69	2.57559	8.28831	6.90919	173	TGME49_321610	hypothetical protein	2564	3'	TGME49_321600	hypothetical protein	0	TGME49_321590	hypothetical protein	8863	5'
BDP1_rep3_peak_2363	chrIb	715639	715905	68	2.28967	8.31306	6.80947	252	TGME49_208450	protease inhibitor PI2	34	5'				TGME49_208490	hypothetical protein	4909	3'
BDP1_rep3_peak_2410	chrIb	1405207	1405679	68	2.58113	8.31714	6.81337	112	TGME49_209690	small nuclear ribonucleoprotein	919	3'	TGME49_209700	hypothetical protein	238	TGME49_209705	hypothetical protein	1468	5'
BDP1_rep1_peak_2688	chrIb	1613594	1613768	67	2.44425	8.13933	6.77044	79	TGME49_209970	Spc97 / Spc98 family protein	2154	3'	TGME49_209985	cAMP-dependent protein kinase	888	TGME49_210095	hypothetical protein	2425	3'
BDP1_rep3_peak_2326	chrIb	65502	65859	66	2.7407	8.14254	6.64235	223	TGME49_207430	ATP-dependent RNA helicase DDX1, putative	4875	3'	TGME49_207440	ribosomal protein RPS4	61	TGME49_207450	DNA segment, Chr 10, Wayne State University 52, expressed family protein	2907	5'
BDP1_rep3_peak_2441	chrIb	1768603	1768991	66	2.7407	8.14254	6.64235	239	TGME49_321510	hypothetical protein	5127	5'	TGME49_321500	RNA recognition motif-containing protein	5661	TGME49_321480	SAG-related sequence SRS12B	4347	3'
BDP1_rep2_peak_1783	chrIb	773427	774435	65	3.01381	8.18382	6.52169	358	TGME49_208540	DEAD/DEAH box helicase domain-containing protein	1298	3'	TGME49_208550	hypothetical protein	0	TGME49_208560	carrier superfamily protein	2741	3'
BDP1_rep2_peak_1792	chrIb	906332	906734	65	3.01381	8.18382	6.52169	175	TGME49_208842	DEAD/DEAH box helicase domain-containing protein	128	5'	TGME49_208850	SAG-related sequence SRS11	0	TGME49_208910	hypothetical protein	3929	5'
BDP1_rep3_peak_2392	chrIb	1098313	1098851	65	2.45441	8.06131	6.57162	323	TGME49_209170	hypothetical protein	4002	5'				TGME49_209180	PAN domain-containing protein	160	5'
BDP1_rep2_peak_1768	chrIb	458512	459311	63	2.907	7.96577	6.3198	627	TGME49_207940	ribosomal protein S9, putative	3451	5'	TGME49_207950	hypothetical protein	0	TGME49_207960	hypothetical protein	3624	3'
BDP1_rep2_peak_1800	chrIb	1098539	1098807	63	2.74833	8.0101	6.36304	17	TGME49_209170	hypothetical protein	4228	5'				TGME49_209180	PAN domain-containing protein	204	5'
BDP1_rep2_peak_1781	chrIb	719372	719825	62	2.65814	7.92838	6.28327	271	TGME49_208450	protease inhibitor PI2	3767	5'				TGME49_208490	hypothetical protein	989	3'
BDP1_rep2_peak_1799	chrIb	1097349	1097685	62	2.68548	7.89447	6.25038	137	TGME49_209170	hypothetical protein	3038	5'				TGME49_209180	PAN domain-containing protein	1326	5'
BDP1_rep3_peak_2333	chrIb	211284	211594	61	2.67042	7.66774	6.18683	282	TGME49_207680	suppressor of kinetochore protein 1, putative	13	5'				TGME49_207690	programmed cell death 5 protein	2547	5'
BDP1_rep3_peak_2385	chrIb	1016231	1016813	61	2.67042	7.66774	6.18683	246	TGME49_209045	hypothetical protein	8103	5'	TGME49_209050	Tyrosine kinase-like (TKL) protein	100	TGME49_209060	thrombospondin type 1 domain-containing protein	1959	5'
BDP1_rep1_peak_2691	chrIb	1622043	1622612	61	2.24102	7.52999	6.1772	289	TGME49_321710	hypothetical protein	135	5'				TGME49_321700	hypothetical protein	782	3'
BDP1_rep1_peak_2562	chrIb	223625	223934	60	2.46112	7.41449	6.06322	116	TGME49_207700	rhoptry kinase family protein ROP22 (incomplete catalytic triad)	3229	5'	TGME49_207710	phosphatidylinositol synthase, putative	0
BDP1_rep1_peak_2583	chrIb	509642	510378	60	2.46112	7.41449	6.06322	318	TGME49_207990	ribosomal RNA large subunit methyltransferase J protein	173	5'	TGME49_208010	hypothetical protein	0	TGME49_208020	AP2 domain transcription factor AP2Ib-1	6631	5'
BDP1_rep2_peak_1784	chrIb	777034	777310	60	2.92248	7.65787	6.01957	199	TGME49_208540	DEAD/DEAH box helicase domain-containing protein	4905	3'	TGME49_208550	hypothetical protein	3154	TGME49_208570	ubiquitin conjugating enzyme E2, putative	8389	5'
BDP1_rep2_peak_1791	chrIb	865219	865514	60	2.92248	7.65787	6.01957	60	TGME49_208790	MC family transporter, putative	97	5'	TGME49_208800	mediator complex subunit MED18	0
BDP1_rep1_peak_2640	chrIb	1068953	1069381	60	2.46112	7.41449	6.06322	191	TGME49_209130	regulator of chromosome condensation (RCC1) repeat-containing protein	97	5'	TGME49_209140	anti-silencing protein, ASF1 family protein	6057	TGME49_209150	non-proton pumping type-II NADH dehydrogenase I	6150	5'
BDP1_rep2_peak_1815	chrIb	1410543	1411023	60	2.92248	7.65787	6.01957	107	TGME49_209705	hypothetical protein	2064	3'	TGME49_209710	ribosomal protein RPL28	0	TGME49_209720	hypothetical protein	61	5'
BDP1_rep1_peak_2707	chrIb	1778378	1778624	60	2.46112	7.41449	6.06322	152	TGME49_321480	SAG-related sequence SRS12B	2168	5'				TGME49_321470	SAG-related sequence SRS12D	2507	3'
BDP1_rep1_peak_2569	chrIb	307182	307394	59	2.16512	7.25315	5.91276	31	TGME49_207790	enkurin, putative	4853	5'	TGME49_207800	hypothetical protein	495	TGME49_207820	cell-cycle-associated protein kinase MAPK, putative	5894	5'
BDP1_rep3_peak_2349	chrIb	459710	460588	58	2.59636	7.33865	5.87458	659	TGME49_207950	hypothetical protein	647	5'	TGME49_207955	hypothetical protein	0	TGME49_207960	hypothetical protein	2347	3'
BDP1_rep3_peak_2337	chrIb	284751	285170	57	2.60015	7.20389	5.74284	83	TGME49_207760	DnaJ C terminal region domain-containing protein	8166	3'	TGME49_207770	PCI domain-containing protein	49	TGME49_207780	hypothetical protein	14463	5'
BDP1_rep3_peak_2364	chrIb	717614	717967	57	2.19935	7.15452	5.70399	6	TGME49_208450	protease inhibitor PI2	2009	5'				TGME49_208490	hypothetical protein	2847	3'
BDP1_rep3_peak_2381	chrIb	935588	935948	57	2.60015	7.20389	5.74284	175	TGME49_208980	hypothetical protein	1006	3'	TGME49_208990	hypothetical protein	68	TGME49_209000	HECT-domain (ubiquitin-transferase) domain-containing protein	3756	3'
BDP1_rep3_peak_2411	chrIb	1410577	1411023	57	2.60015	7.20389	5.74284	343	TGME49_209705	hypothetical protein	2098	3'	TGME49_209710	ribosomal protein RPL28	0	TGME49_209720	hypothetical protein	61	5'
BDP1_rep1_peak_2543	chrIb	8501	8684	56	2.40388	6.99199	5.655	172	TGME49_207360	hypothetical protein	2574	3'	TGME49_207370	hypothetical protein	9759
BDP1_rep2_peak_1824	chrIb	1576994	1577796	56	2.71879	7.22572	5.60987	153	TGME49_209950	thioredoxin, putative	2037	5'	TGME49_209960	glycosyltransferase	319
BDP1_rep2_peak_1763	chrIb	257084	257475	55	2.83116	7.1449	5.53112	152	TGME49_207740	hypothetical protein	2495	5'	TGME49_207750	hypothetical protein	843
BDP1_rep1_peak_2606	chrIb	720088	720733	55	2.17021	6.86482	5.53862	246	TGME49_208450	protease inhibitor PI2	4483	5'				TGME49_208490	hypothetical protein	81	3'
BDP1_rep3_peak_2380	chrIb	931570	931927	55	2.55077	6.98769	5.54102	167	TGME49_208970	RNA recognition motif-containing protein	2119	5'	TGME49_208980	hypothetical protein	105	TGME49_208990	hypothetical protein	3593	5'
BDP1_rep2_peak_1801	chrIb	1111398	1112036	55	2.83116	7.1449	5.53112	437	TGME49_209190	ABC transporter transmembrane region domain-containing protein	1553	5'	TGME49_209200	hypothetical protein	0
BDP1_rep2_peak_1805	chrIb	1190863	1191934	55	2.83116	7.1449	5.53112	381	TGME49_209280	hypothetical protein	2760	3'	TGME49_209290	ribosomal protein RPS28	594	TGME49_209300	WD domain, G-beta repeat-containing protein	1679	5'
BDP1_rep3_peak_2334	chrIb	223496	223928	53	2.52987	6.75126	5.31015	199	TGME49_207700	rhoptry kinase family protein ROP22 (incomplete catalytic triad)	3100	5'	TGME49_207710	phosphatidylinositol synthase, putative	0
BDP1_rep3_peak_2356	chrIb	627421	628011	53	2.46268	6.73587	5.30511	451	TGME49_208340	hypothetical protein	3894	3'	TGME49_208350	hypothetical protein	909	TGME49_208360	hypothetical protein	2489	5'
BDP1_rep3_peak_2369	chrIb	783320	783653	53	2.52987	6.75126	5.31015	161	TGME49_208550	hypothetical protein	5839	3'	TGME49_208560	carrier superfamily protein	327	TGME49_208570	ubiquitin conjugating enzyme E2, putative	2046	5'
BDP1_rep3_peak_2388	chrIb	1068953	1069528	53	2.52987	6.75126	5.31015	227	TGME49_209130	regulator of chromosome condensation (RCC1) repeat-containing protein	97	5'	TGME49_209140	anti-silencing protein, ASF1 family protein	5910	TGME49_209150	non-proton pumping type-II NADH dehydrogenase I	6003	5'
BDP1_rep3_peak_2391	chrIb	1097486	1097724	53	2.25429	6.81155	5.36903	193	TGME49_209170	hypothetical protein	3175	5'				TGME49_209180	PAN domain-containing protein	1287	5'
BDP1_rep3_peak_2400	chrIb	1244326	1244622	53	2.52987	6.75126	5.31015	177	TGME49_209450	TLD protein	2666	5'	TGME49_209460	hypothetical protein	35	TGME49_209470	hypothetical protein	4939	3'
BDP1_rep1_peak_2564	chrIb	284889	285189	52	2.34665	6.57936	5.25696	166	TGME49_207760	DnaJ C terminal region domain-containing protein	8304	3'	TGME49_207770	PCI domain-containing protein	30	TGME49_207780	hypothetical protein	14444	5'
BDP1_rep1_peak_2595	chrIb	645676	645907	52	2.34665	6.57936	5.25696	163	TGME49_208370	myosin heavy chain, putative	970	3'	TGME49_208390	hypothetical protein	90
BDP1_rep1_peak_2652	chrIb	1159249	1159427	52	2.34665	6.57936	5.25696	12	TGME49_209260	cytochrome c oxidase subunit, putative	866	5'				TGME49_209270	hypothetical protein	1331	3'
BDP1_rep1_peak_2673	chrIb	1460836	1461072	52	2.34665	6.57936	5.25696	115	TGME49_209790	radical SAM domain-containing protein	1774	3'	TGME49_209800	formate/nitrite transporter protein	479	TGME49_209810	hypothetical protein	3155	3'
BDP1_rep1_peak_2633	chrIb	996292	996499	51	2.13056	6.41512	5.10456	8	TGME49_209020	hypothetical protein	2430	5'				TGME49_209030	actin ACT1	918	5'
BDP1_rep3_peak_2405	chrIb	1354862	1355178	51	2.49201	6.58791	5.16071	57	TGME49_209585	hypothetical protein	42	5'	TGME49_209590	hypothetical protein	0	TGME49_209600	hypothetical protein	958	3'
BDP1_rep2_peak_1809	chrIb	1345979	1346363	50	2.73983	6.64529	5.05596	181	TGME49_209570	suppressor of mitotic defects protein	2411	5'				TGME49_209580	RNA methylase family UPF0020 protein	102	5'
BDP1_rep2_peak_1810	chrIb	1358707	1359374	50	2.7273	6.60044	5.02474	83	TGME49_209590	hypothetical protein	1932	3'	TGME49_209600	hypothetical protein	0	TGME49_209610	oocyst wall protein OWP2	9	3'
BDP1_rep2_peak_1837	chrIb	1821485	1821851	50	2.73983	6.64529	5.05596	1	TGME49_321430	hypothetical protein	364	3'				TGME49_321420	kelch repeat-containing protein	72	5'
BDP1_rep1_peak_2549	chrIb	46017	46244	50	2.26898	6.31102	5.00194	140					TGME49_207410	tetratricopeptide repeat-containing protein	5616	TGME49_207420	hypothetical protein	1265	3'
BDP1_rep2_peak_1814	chrIb	1405339	1405653	49	2.6667	6.5411	4.96706	137	TGME49_209690	small nuclear ribonucleoprotein	1051	3'	TGME49_209700	hypothetical protein	370	TGME49_209705	hypothetical protein	1494	5'
BDP1_rep1_peak_2542	chrIb	7768	7958	48	2.28941	6.17683	4.86954	158	TGME49_207360	hypothetical protein	1841	3'				TGME49_207370	hypothetical protein	328	3'
BDP1_rep1_peak_2548	chrIb	36926	37177	48	2.28941	6.17683	4.86954	241	TGME49_207400	hypothetical protein	439	3'	TGME49_207403	hypothetical protein	210	TGME49_207407	hypothetical protein	1043	5'
BDP1_rep3_peak_2324	chrIb	37118	37356	48	2.4596	6.31012	4.88962	51	TGME49_207400	hypothetical protein	631	3'	TGME49_207403	hypothetical protein	402	TGME49_207407	hypothetical protein	864	5'
BDP1_rep3_peak_2341	chrIb	344925	345217	48	2.4596	6.31012	4.88962	127	TGME49_207840	ribosomal protein RPS17	15788	5'	TGME49_207865	GCC2 and GCC3 domain-containing protein	12069
BDP1_rep1_peak_2651	chrIb	1157814	1158717	48	2.28941	6.17683	4.86954	226	TGME49_209250	hypothetical protein	5349	3'	TGME49_209260	cytochrome c oxidase subunit, putative	0	TGME49_209270	hypothetical protein	2041	3'
BDP1_rep1_peak_2661	chrIb	1320709	1320967	48	2.28941	6.17683	4.86954	240	TGME49_209540	hypothetical protein	88	5'				TGME49_209550	hypothetical protein	287	5'
BDP1_rep1_peak_2672	chrIb	1451798	1452063	48	2.28941	6.17683	4.86954	216	TGME49_209780	hypothetical protein	203	3'	TGME49_209790	radical SAM domain-containing protein	0
BDP1_rep3_peak_2450	chrIb	1938354	1938618	48	2.4596	6.31012	4.88962	113	TGME49_321270	hypothetical protein	22109	3'
BDP1_rep3_peak_2424	chrIb	1612848	1613297	47	2.23149	6.11992	4.71471	90	TGME49_209970	Spc97 / Spc98 family protein	1408	3'	TGME49_209985	cAMP-dependent protein kinase	1359	TGME49_210095	hypothetical protein	2896	3'
BDP1_rep2_peak_1811	chrIb	1369751	1370253	45	2.6485	6.15944	4.5963	73	TGME49_209620	eukaryotic aspartyl protease superfamily protein	3164	5'	TGME49_209630	hypothetical protein	0	TGME49_209650	RNA-directed DNA polymerase	3768	3'
BDP1_rep2_peak_1832	chrIb	1728332	1728792	45	2.6485	6.15944	4.5963	63	TGME49_321570	beta-hydroxyacyl-acyl carrier protein dehydratase (FABZ)	436	5'	TGME49_321560	zinc knuckle domain-containing protein	462
BDP1_rep2_peak_1831	chrIb	1727267	1727508	45	2.6485	6.15944	4.5963	153	TGME49_321580	membrane protein, putative	545	3'	TGME49_321570	beta-hydroxyacyl-acyl carrier protein dehydratase (FABZ)	388	TGME49_321560	zinc knuckle domain-containing protein	362	5'
BDP1_rep2_peak_1828	chrIb	1649144	1649565	45	2.6485	6.15944	4.5963	416	TGME49_321660	mannosyltransferase, putative	892	3'				TGME49_321650	hypothetical protein	98	5'
BDP1_rep1_peak_2596	chrIb	667360	667551	44	2.23217	5.78462	4.49305	141	TGME49_208390	hypothetical protein	14167	3'	TGME49_208400	hypothetical protein	615	TGME49_208410	hypothetical protein	2609	3'
BDP1_rep2_peak_1780	chrIb	717413	717953	44	2.33324	6.01795	4.47257	365	TGME49_208450	protease inhibitor PI2	1808	5'				TGME49_208490	hypothetical protein	2861	3'
BDP1_rep1_peak_2609	chrIb	749083	749286	44	2.23217	5.78462	4.49305	11	TGME49_208510	hypothetical protein	2125	3'	TGME49_208530	nicotinate phosphoribosyltransferase	0
BDP1_rep3_peak_2368	chrIb	776917	777327	44	2.35325	5.85609	4.4682	121	TGME49_208540	DEAD/DEAH box helicase domain-containing protein	4788	3'	TGME49_208550	hypothetical protein	3037	TGME49_208570	ubiquitin conjugating enzyme E2, putative	8372	5'
BDP1_rep3_peak_2372	chrIb	812690	812956	44	2.38933	5.88077	4.4817	45	TGME49_208590	vacuolar ATP synthase subunit 54kD, putative	64	3'				TGME49_208710	DNA/RNA non-specific endonuclease	544	3'
BDP1_rep1_peak_2636	chrIb	1018642	1018836	44	2.23217	5.78462	4.49305	183	TGME49_209050	Tyrosine kinase-like (TKL) protein	1729	5'	TGME49_209060	thrombospondin type 1 domain-containing protein	0	TGME49_209070	hypothetical protein	10094	3'
BDP1_rep3_peak_2396	chrIb	1145814	1146085	44	2.38933	5.88077	4.4817	258	TGME49_209240	RNA methyltransferase	3751	5'	TGME49_209250	hypothetical protein	3239	TGME49_209260	cytochrome c oxidase subunit, putative	7414	3'
BDP1_rep3_peak_2423	chrIb	1576543	1577214	44	2.19078	5.80311	4.41667	154	TGME49_209950	thioredoxin, putative	1586	5'	TGME49_209960	glycosyltransferase	0
BDP1_rep1_peak_2697	chrIb	1686284	1686585	44	2.23217	5.78462	4.49305	163	TGME49_321640	cell division protein CDC48AP	10795	5'	TGME49_321630	RNA recognition motif-containing protein	174	TGME49_321620	dynamin-related protein DRPB	2950	5'
BDP1_rep1_peak_2601	chrIb	711480	711703	43	2.0552	5.67995	4.39993	182	TGME49_208440	hypothetical protein	169	3'				TGME49_208450	protease inhibitor PI2	299	3'
BDP1_rep2_peak_1826	chrIb	1621510	1621930	42	2.154	5.82696	4.28688	182	TGME49_210100	hypothetical protein	2284	5'	TGME49_321710	hypothetical protein	0	TGME49_321700	hypothetical protein	1464	3'
BDP1_rep1_peak_2589	chrIb	612534	612734	41	2.17494	5.40295	4.12695	163	TGME49_208320	polynucleotide kinase 3 phosphatase	1284	3'	TGME49_208330	hypothetical protein	808	TGME49_208340	hypothetical protein	899	5'
BDP1_rep1_peak_2623	chrIb	874495	874678	41	2.17494	5.40295	4.12695	175	TGME49_208800	mediator complex subunit MED18	4514	3'	TGME49_208810	hypothetical protein	3279	TGME49_208820	1-deoxy-D-xylulose-5-phosphate synthase	675	3'
BDP1_rep1_peak_2625	chrIb	907886	908111	41	2.17494	5.40295	4.12695	162	TGME49_208842	DEAD/DEAH box helicase domain-containing protein	1682	5'	TGME49_208850	SAG-related sequence SRS11	1172	TGME49_208910	hypothetical protein	2552	5'
BDP1_rep1_peak_2642	chrIb	1076289	1076464	41	2.17494	5.40295	4.12695	130	TGME49_209140	anti-silencing protein, ASF1 family protein	851	5'	TGME49_209150	non-proton pumping type-II NADH dehydrogenase I	758	TGME49_209160	myristoyl CoA:protein N-myristoyltransferase	3153	3'
BDP1_rep1_peak_2699	chrIb	1702577	1702936	41	2.17494	5.40295	4.12695	26	TGME49_321620	dynamin-related protein DRPB	1511	3'	TGME49_321610	hypothetical protein	0	TGME49_321600	hypothetical protein	10049	5'
BDP1_rep3_peak_2329	chrIb	91763	92115	40	2.31905	5.46352	4.08566	301	TGME49_207470	hypothetical protein	539	3'				TGME49_207480	GCC2 and GCC3 domain-containing protein	553	5'
BDP1_rep3_peak_2451	chrIb	1943007	1943271	40	2.31905	5.46352	4.08566	114	TGME49_321270	hypothetical protein	26762	3'
BDP1_rep3_peak_2428	chrIb	1622822	1623486	40	2.01994	5.4778	4.09958	553	TGME49_321710	hypothetical protein	914	5'	TGME49_321700	hypothetical protein	1753	TGME49_321690	hypothetical protein	1779	3'
BDP1_rep3_peak_2386	chrIb	1034065	1034419	40	2.31905	5.46352	4.08566	61					TGME49_209080	transport protein particle (trapp) component, bet3 protein	0	TGME49_209090	proteasome maturation factor ump1 protein	422	5'
BDP1_rep2_peak_1779	chrIb	715443	715897	39	2.18851	5.46676	3.9522	384	TGME49_208440	hypothetical protein	4132	3'	TGME49_208450	protease inhibitor PI2	0	TGME49_208490	hypothetical protein	4917	3'
BDP1_rep1_peak_2603	chrIb	716217	716494	38	1.88907	5.10131	3.8406	221	TGME49_208450	protease inhibitor PI2	612	5'				TGME49_208490	hypothetical protein	4320	3'
BDP1_rep3_peak_2322	chrIb	23214	23437	37	2.24878	5.05869	3.70304	155	TGME49_207370	hypothetical protein	4771	5'	TGME49_207390	coatomer protein complex, gamma sub-unit, putative	5957	TGME49_207400	hypothetical protein	6145	5'
BDP1_rep2_peak_1773	chrIb	608135	608584	37	2.46585	5.23079	3.72368	112	TGME49_208310	hypothetical protein	490	5'	TGME49_208320	polynucleotide kinase 3 phosphatase	382	TGME49_208330	hypothetical protein	3142	5'
BDP1_rep2_peak_1803	chrIb	1158324	1158713	37	2.46585	5.23079	3.72368	154	TGME49_209250	hypothetical protein	5859	3'	TGME49_209260	cytochrome c oxidase subunit, putative	0	TGME49_209270	hypothetical protein	2045	3'
BDP1_rep2_peak_1819	chrIb	1538141	1538390	37	2.46585	5.23079	3.72368	4	TGME49_209880	glutamic acid-rcih protein, putative	5239	3'	TGME49_209890	hypothetical protein	1884	TGME49_209900	hypothetical protein	2564	5'
BDP1_rep3_peak_2442	chrIb	1774732	1774953	37	2.24878	5.05869	3.70304	208	TGME49_321490	SAG-related sequence SRS12A	1849	5'	TGME49_321480	SAG-related sequence SRS12B	1257
BDP1_rep3_peak_2344	chrIb	423644	423973	37	2.24878	5.05869	3.70304	238					TGME49_207900	transcription initiation factor TFIIIB	14642	TGME49_207910	manganese resistance 1 protein, putative	749	3'
BDP1_rep3_peak_2446	chrIb	1839301	1839734	37	2.24878	5.05869	3.70304	26					TGME49_321410	hypothetical protein	1352	TGME49_321400	microsomal signal peptidase (spc12) domain-containing protein	80	5'
BDP1_rep3_peak_2404	chrIb	1346138	1346361	36	2.23716	5.01182	3.66922	0	TGME49_209570	suppressor of mitotic defects protein	2570	5'				TGME49_209580	RNA methylase family UPF0020 protein	104	5'
BDP1_rep3_peak_2432	chrIb	1686174	1686413	36	2.22425	4.95971	3.61855	85	TGME49_321640	cell division protein CDC48AP	10685	5'	TGME49_321630	RNA recognition motif-containing protein	346	TGME49_321620	dynamin-related protein DRPB	3122	5'
BDP1_rep1_peak_2567	chrIb	302325	302518	34	2.06047	4.67225	3.42897	136	TGME49_207780	hypothetical protein	1494	3'	TGME49_207790	enkurin, putative	0	TGME49_207800	hypothetical protein	1555	3'
BDP1_rep3_peak_2338	chrIb	308931	309306	34	1.94248	4.78863	3.45227	371	TGME49_207800	hypothetical protein	1042	5'				TGME49_207820	cell-cycle-associated protein kinase MAPK, putative	3982	5'
BDP1_rep1_peak_2675	chrIb	1495258	1495448	34	2.06047	4.67225	3.42897	186	TGME49_209850	RNA recognition motif-containing protein	2436	5'	TGME49_209860	SRP40, C-terminal domain-containing protein	1953	TGME49_209870	HAD hydrolase, family IIA protein	5093	3'
BDP1_rep2_peak_1787	chrIb	812552	812956	33	2.37452	4.7889	3.31164	379	TGME49_208580	DNA ligase 1, putative	9874	5'	TGME49_208590	vacuolar ATP synthase subunit 54kD, putative	9284	TGME49_208710	DNA/RNA non-specific endonuclease	544	3'
BDP1_rep3_peak_2375	chrIb	832822	833048	33	1.71277	4.66576	3.33368	31	TGME49_208722	hypothetical protein	5660	5'	TGME49_208730	microneme protein, putative	5336	TGME49_208740	microneme protein, putative	5507	3'
BDP1_rep3_peak_2384	chrIb	1015390	1015713	33	2.1785	4.66661	3.33368	97	TGME49_209045	hypothetical protein	7262	5'	TGME49_209050	Tyrosine kinase-like (TKL) protein	1200	TGME49_209060	thrombospondin type 1 domain-containing protein	3059	5'
BDP1_rep2_peak_1830	chrIb	1721435	1722314	33	2.37452	4.7889	3.31164	47	TGME49_321600	hypothetical protein	560	3'	TGME49_321590	hypothetical protein	0	TGME49_321580	membrane protein, putative	2506	5'
BDP1_rep2_peak_1769	chrIb	459710	459952	31	2.30706	4.56256	3.10994	82	TGME49_207950	hypothetical protein	647	5'	TGME49_207955	hypothetical protein	135	TGME49_207960	hypothetical protein	2983	3'
BDP1_rep2_peak_1820	chrIb	1545951	1546429	31	2.25179	4.60777	3.15372	456	TGME49_209900	hypothetical protein	1660	3'	TGME49_209910	histone H2Bv	0	TGME49_209920	PAN domain-containing protein	2577	5'
BDP1_rep1_peak_2568	chrIb	302712	302896	30	1.99827	4.30165	3.08679	7	TGME49_207790	enkurin, putative	383	5'				TGME49_207800	hypothetical protein	1177	3'
BDP1_rep2_peak_1762	chrIb	84899	85256	29	2.28319	4.36263	2.91701	112	TGME49_207460	Rab5B protein	2196	5'				TGME49_207470	hypothetical protein	1590	5'
BDP1_rep3_peak_2335	chrIb	252467	252734	29	2.10823	4.28764	2.9786	256	TGME49_207730	hypothetical protein	1963	5'	TGME49_207740	hypothetical protein	1855	TGME49_207750	hypothetical protein	3507	5'
BDP1_rep3_peak_2420	chrIb	1555991	1556315	29	2.10823	4.28764	2.9786	13	TGME49_209920	PAN domain-containing protein	2824	3'	TGME49_209930	hypothetical protein	2412	TGME49_209940	transporter/permease protein	1309	5'
BDP1_rep3_peak_2436	chrIb	1728389	1728661	29	2.10823	4.28764	2.9786	263	TGME49_321570	beta-hydroxyacyl-acyl carrier protein dehydratase (FABZ)	493	5'	TGME49_321560	zinc knuckle domain-containing protein	519
BDP1_rep1_peak_2664	chrIb	1354535	1354871	27	1.946	3.98676	2.7771	174	TGME49_209583	hypothetical protein	1116	5'	TGME49_209585	hypothetical protein	0	TGME49_209590	hypothetical protein	62	5'
BDP1_rep3_peak_2437	chrIb	1738999	1739240	26	2.03795	3.92214	2.63802	65	TGME49_321560	zinc knuckle domain-containing protein	1178	3'	TGME49_321550	hypothetical protein	2260	TGME49_321540	hypothetical protein	2265	5'
BDP1_rep3_peak_2430	chrIb	1649305	1649565	26	2.03795	3.92214	2.63802	3	TGME49_321660	mannosyltransferase, putative	1053	3'				TGME49_321650	hypothetical protein	98	5'
BDP1_rep1_peak_2717	chrIb	1909741	1909929	24	1.88876	3.66165	2.46957	152	TGME49_321290	Prp18 domain-containing protein	282	5'				TGME49_321280	hypothetical protein	4386	5'
BDP1_rep3_peak_2394	chrIb	1122202	1122446	23	1.96768	3.5705	2.31222	57	TGME49_209200	hypothetical protein	1254	3'	TGME49_209210	hypothetical protein	878
BDP1_rep1_peak_1240	chrII	729892	730512	3760	13.8103	378.993	376.073	277	TGME49_221950	splicesome-associated protein, putative	1481	5'				TGME49_221970	hypothetical protein	114	3'
BDP1_rep3_peak_1268	chrII	729822	730419	2861	12.8321	289.328	286.162	364	TGME49_221950	splicesome-associated protein, putative	1411	5'				TGME49_221970	hypothetical protein	207	3'
BDP1_rep2_peak_1107	chrII	729810	730536	2398	13.4699	242.812	239.829	359	TGME49_221950	splicesome-associated protein, putative	1399	5'				TGME49_221970	hypothetical protein	90	3'
BDP1_rep1_peak_1361	chrII	2137126	2138658	2359	14.608	238.727	235.941	660	TGME49_297940	single-strand binding protein	7069	5'	TGME49_297960	rhoptry neck protein RON6	6033	TGME49_297970	aspartyl aminopeptidase	7584	5'
BDP1_rep1_peak_1231	chrII	642528	643710	2079	9.40128	210.695	207.948	388	TGME49_221865	hypothetical protein	5238	3'	TGME49_221870	hypothetical protein	0
BDP1_rep3_peak_1365	chrII	2137109	2138744	1887	10.2263	191.666	188.735	817	TGME49_297940	single-strand binding protein	7052	5'	TGME49_297960	rhoptry neck protein RON6	5947	TGME49_297970	aspartyl aminopeptidase	7498	5'
BDP1_rep1_peak_1307	chrII	1531829	1532992	1625	11.3695	165.151	162.51	280	TGME49_297090	hypothetical protein	4620	5'	TGME49_297100	hypothetical protein	0	TGME49_297110	kinesin motor domain-containing protein	624	3'
BDP1_rep1_peak_1172	chrII	89221	90364	1309	5.21554	133.459	130.925	880	TGME49_220940	ribosomal RNA methyltransferase (FtsJ) family protein	2662	3'	TGME49_220950	hypothetical protein	3453	TGME49_279100	hypothetical protein	1034	5'
BDP1_rep1_peak_1194	chrII	301086	301946	1108	9.75985	113.343	110.894	341	TGME49_221370	hypothetical protein	3744	3'	TGME49_221380	alba 1	135	TGME49_221390	hypothetical protein	1341	3'
BDP1_rep2_peak_1163	chrII	2137093	2138898	1052	8.73869	107.954	105.212	666	TGME49_297940	single-strand binding protein	7036	5'	TGME49_297960	rhoptry neck protein RON6	5793	TGME49_297970	aspartyl aminopeptidase	7344	5'
BDP1_rep1_peak_1166	chrII	42401	43596	999	7.61729	102.302	99.9137	374	TGME49_220890	hypothetical protein	702	5'	TGME49_220900	hypothetical protein	546	TGME49_220910	HEAT repeat-containing protein	3245	3'
BDP1_rep3_peak_1263	chrII	642528	643713	992	7.43255	101.912	99.2988	438	TGME49_221865	hypothetical protein	5238	3'	TGME49_221870	hypothetical protein	0
BDP1_rep1_peak_1175	chrII	114298	115938	985	8.49276	100.894	98.5147	1421	TGME49_221170	CAAX metallo endopeptidase	6864	3'	TGME49_221180	hypothetical protein	0	TGME49_221200	CW-type Zinc Finger protein	3654	3'
BDP1_rep1_peak_1247	chrII	813765	815375	924	6.53904	94.8061	92.4655	551	TGME49_222060	hypothetical protein	8897	5'	TGME49_222070	elongation factor Tu GTP binding domain-containing protein	8051	TGME49_222075	hypothetical protein	14017	3'
BDP1_rep1_peak_1216	chrII	466454	467957	903	6.50742	92.6431	90.3155	528	TGME49_221580	ribosomal RNA large subunit methyltransferase J protein	1332	3'	TGME49_221585	hypothetical protein	0	TGME49_221600	hypothetical protein	3583	3'
BDP1_rep1_peak_1347	chrII	2003687	2005442	872	8.03066	89.5674	87.2582	1412	TGME49_297780	ATPase/histidine kinase/DNA gyrase B/HSP90 domain-containing protein	2540	3'	TGME49_297790	hypothetical protein	0	TGME49_297800	RecF/RecN/SMC N terminal domain-containing protein	1701	3'
BDP1_rep1_peak_1165	chrII	40978	42033	847	6.87429	87.0375	84.7459	638	TGME49_220880	hypothetical protein	2587	3'	TGME49_220890	hypothetical protein	0	TGME49_220910	HEAT repeat-containing protein	4808	3'
BDP1_rep1_peak_1235	chrII	687175	688589	841	5.65396	86.4566	84.1676	434	TGME49_221900	hypothetical protein	3462	3'	TGME49_221905	hypothetical protein	2311	TGME49_221818	hypothetical protein	4129	3'
BDP1_rep1_peak_1245	chrII	792967	794015	812	8.35635	83.5281	81.2588	675	TGME49_222040	Ran-interacting Mog1 protein	11463	3'	TGME49_222050	hypothetical protein	200	TGME49_222060	hypothetical protein	260	3'
BDP1_rep1_peak_1220	chrII	505993	507848	747	7.9557	76.9554	74.7343	1109	TGME49_221620	beta-tubulin, putative	14105	5'	TGME49_221630	hypothetical protein	0	TGME49_221660	DEAD/DEAH box helicase domain-containing protein	7701	5'
BDP1_rep3_peak_1250	chrII	466124	468053	699	5.70077	72.3444	69.9121	1096	TGME49_221580	ribosomal RNA large subunit methyltransferase J protein	1002	3'	TGME49_221585	hypothetical protein	0	TGME49_221600	hypothetical protein	3487	3'
BDP1_rep3_peak_1217	chrII	88382	90362	695	3.76045	71.9315	69.5014	1508	TGME49_220940	ribosomal RNA methyltransferase (FtsJ) family protein	1823	3'	TGME49_220950	hypothetical protein	2614	TGME49_279100	hypothetical protein	1036	5'
BDP1_rep1_peak_1319	chrII	1678697	1679676	665	7.44058	68.7298	66.5718	561	TGME49_297310	hypothetical protein	9235	3'	TGME49_297320	hypothetical protein	0	TGME49_297330	hypothetical protein	1701	3'
BDP1_rep1_peak_1286	chrII	1325019	1326616	652	6.58879	67.4129	65.2668	638	TGME49_222948	hypothetical protein	1689	5'	TGME49_222952	phosphohistidine phosphatase	0	TGME49_222960	SCY kinase-related protein (incomplete catalytic triad)	2392	5'
BDP1_rep1_peak_1206	chrII	404656	405505	634	6.75921	65.596	63.4647	441					TGME49_221500	dual specificity phosphatase, catalytic domain-containing protein	0	TGME49_221518	hypothetical protein	2418	5'
BDP1_rep1_peak_1338	chrII	1916867	1918757	626	6.83098	64.7595	62.6352	1142	TGME49_297680	calmodulin, putative	264	5'	TGME49_297690	hypothetical protein	9704
BDP1_rep1_peak_1305	chrII	1518602	1519985	617	6.27433	63.8701	61.7528	721	TGME49_297065	hypothetical protein	3444	3'	TGME49_297070	hypothetical protein	0	TGME49_297080	pyridoxal kinase	1840	5'
BDP1_rep1_peak_1169	chrII	79539	80522	603	6.36516	62.4489	60.3441	382	TGME49_220930	hypothetical protein	2912	5'	TGME49_220940	ribosomal RNA methyltransferase (FtsJ) family protein	0	TGME49_220950	hypothetical protein	5246	5'
BDP1_rep1_peak_1201	chrII	365933	366518	586	6.92546	60.7733	58.6799	218	TGME49_221455	hypothetical protein	1058	3'	TGME49_221460	phosphoglycerate mutase family protein	0
BDP1_rep1_peak_1276	chrII	1255410	1256658	586	6.92546	60.7733	58.6799	550	TGME49_222800	glycogen synthase, putative	7909	5'	TGME49_222840	Ser/Thr phosphatase family protein	0	TGME49_222860	eukaryotic translation initiation factor, putative	1967	3'
BDP1_rep1_peak_1179	chrII	167698	169010	574	5.82755	59.5324	57.4509	652	TGME49_221230	hypothetical protein	364	5'				TGME49_221240	hypothetical protein	1715	5'
BDP1_rep1_peak_1229	chrII	628674	629816	552	6.69652	57.3286	55.2647	448	TGME49_221840	hypothetical protein	786	3'	TGME49_221850	prohibitin family protein, putative	0	TGME49_221855	hypothetical protein	4111	5'
BDP1_rep1_peak_1241	chrII	740633	742230	552	6.69652	57.3286	55.2647	752	TGME49_221980	U1 zinc finger protein	2381	3'	TGME49_221990	hypothetical protein	0
BDP1_rep3_peak_1234	chrII	301146	301814	529	6.66277	55.272	52.9735	227	TGME49_221370	hypothetical protein	3804	3'	TGME49_221380	alba 1	267	TGME49_221390	hypothetical protein	1473	3'
BDP1_rep2_peak_1101	chrII	560113	561150	477	7.69501	50.1333	47.7262	367	TGME49_221670	transcriptional elongation factor FACT140	7036	5'	TGME49_221675	hypothetical protein	4152	TGME49_221685	hypothetical protein	2547	5'
BDP1_rep1_peak_1257	chrII	927589	928819	475	5.80127	49.569	47.5799	818	TGME49_222160	aldehyde dehydrogenase	2244	5'	TGME49_222170	dense-granule antigen DG32	0	TGME49_222180	hypothetical protein	4401	3'
BDP1_rep3_peak_1325	chrII	1696884	1698179	469	5.15847	49.2426	46.9987	1147	TGME49_297330	hypothetical protein	1544	5'				TGME49_297340	hypothetical protein	2713	5'
BDP1_rep3_peak_1220	chrII	114175	116039	459	5.78454	48.2299	45.9955	1544	TGME49_221170	CAAX metallo endopeptidase	6741	3'	TGME49_221180	hypothetical protein	0	TGME49_221200	CW-type Zinc Finger protein	3553	3'
BDP1_rep3_peak_1274	chrII	813765	815352	454	4.71185	47.7087	45.4808	1013	TGME49_222060	hypothetical protein	8897	5'	TGME49_222070	elongation factor Tu GTP binding domain-containing protein	8051	TGME49_222075	hypothetical protein	14040	3'
BDP1_rep1_peak_1255	chrII	893218	894433	453	6.0097	47.3567	45.3874	233	TGME49_222110	PUB domain-containing protein	9963	3'	TGME49_222120	hypothetical protein	0	TGME49_222140	DEAD/DEAH box helicase domain-containing protein	1186	3'
BDP1_rep3_peak_1213	chrII	42436	43391	448	5.11806	47.0693	44.8483	338	TGME49_220890	hypothetical protein	737	5'	TGME49_220900	hypothetical protein	581	TGME49_220910	HEAT repeat-containing protein	3450	3'
BDP1_rep2_peak_1104	chrII	642532	643713	440	6.06288	46.4534	44.0842	430	TGME49_221865	hypothetical protein	5242	3'	TGME49_221870	hypothetical protein	0
BDP1_rep1_peak_1265	chrII	1004805	1005586	437	5.89523	45.7504	43.7968	393	TGME49_222260	hypothetical protein	1750	5'	TGME49_222270	hypothetical protein	32	TGME49_222280	hypothetical protein	2663	3'
BDP1_rep3_peak_1318	chrII	1531390	1532844	430	5.81694	45.2173	43.0139	674	TGME49_297090	hypothetical protein	4181	5'	TGME49_297100	hypothetical protein	0	TGME49_297110	kinesin motor domain-containing protein	772	3'
BDP1_rep2_peak_1096	chrII	466259	467950	428	5.53207	45.174	42.8171	961	TGME49_221580	ribosomal RNA large subunit methyltransferase J protein	1137	3'	TGME49_221585	hypothetical protein	0	TGME49_221600	hypothetical protein	3590	3'
BDP1_rep1_peak_1309	chrII	1560316	1561513	424	5.58497	44.3897	42.4509	348	TGME49_297120	hypothetical protein	5650	3'	TGME49_297130	hypothetical protein	0	TGME49_297140	U6 snRNA-associated sm family protein Lsm2, putative	2985	5'
BDP1_rep1_peak_1345	chrII	1983833	1985141	417	5.48073	43.6363	41.7054	808	TGME49_297760	hypothetical protein	679	3'	TGME49_297770	hypothetical protein	565
BDP1_rep3_peak_1212	chrII	40858	42201	412	4.95008	43.4762	41.2907	756	TGME49_220880	hypothetical protein	2467	3'	TGME49_220890	hypothetical protein	0	TGME49_220910	HEAT repeat-containing protein	4640	3'
BDP1_rep1_peak_1239	chrII	727914	729327	407	3.99328	42.6741	40.7524	538					TGME49_221950	splicesome-associated protein, putative	0	TGME49_221970	hypothetical protein	1299	3'
BDP1_rep1_peak_1246	chrII	805172	806369	398	5.60905	41.8086	39.8954	452	TGME49_222060	hypothetical protein	304	5'	TGME49_222070	elongation factor Tu GTP binding domain-containing protein	0
BDP1_rep3_peak_1266	chrII	686271	688546	393	4.47835	41.4847	39.3195	1197	TGME49_221900	hypothetical protein	2558	3'	TGME49_221905	hypothetical protein	1407	TGME49_221818	hypothetical protein	4172	3'
BDP1_rep1_peak_1280	chrII	1310298	1312029	389	4.84762	40.8775	38.9766	1173					TGME49_222910	phosphoglycerate mutase	5940	TGME49_222930	hypothetical protein	2170	3'
BDP1_rep2_peak_1072	chrII	88720	90348	388	3.41577	41.1383	38.8263	1170	TGME49_220940	ribosomal RNA methyltransferase (FtsJ) family protein	2161	3'	TGME49_220950	hypothetical protein	2952	TGME49_279100	hypothetical protein	1050	5'
BDP1_rep1_peak_1356	chrII	2094634	2096248	384	4.38891	40.2989	38.4018	823	TGME49_297870	hypothetical protein	2794	5'	TGME49_297880	dense granule protein DG32	0	TGME49_297900	hypothetical protein	6720	5'
BDP1_rep1_peak_1199	chrII	343132	344002	383	5.49458	40.2623	38.3656	293	TGME49_221420	Chromosome-associated kinesin KLP1, putative	417	3'	TGME49_221430	hypothetical protein	0	TGME49_221440	RPGR, putative	3271	3'
BDP1_rep1_peak_1224	chrII	560119	561158	383	5.49458	40.2623	38.3656	587	TGME49_221670	transcriptional elongation factor FACT140	7042	5'	TGME49_221675	hypothetical protein	4144	TGME49_221685	hypothetical protein	2539	5'
BDP1_rep1_peak_1321	chrII	1696884	1698402	382	4.57376	40.1509	38.2577	996	TGME49_297330	hypothetical protein	1544	5'				TGME49_297340	hypothetical protein	2490	5'
BDP1_rep1_peak_1350	chrII	2059792	2061301	368	5.38011	38.7339	36.8532	991	TGME49_297820	sperm associated antigen 6, putative	10639	5'	TGME49_297830	hypothetical protein	0	TGME49_297840	DNA primase, large subunit	971	3'
BDP1_rep3_peak_1304	chrII	1325109	1326647	363	5.17979	38.4785	36.3484	727	TGME49_222948	hypothetical protein	1779	5'	TGME49_222952	phosphohistidine phosphatase	0	TGME49_222960	SCY kinase-related protein (incomplete catalytic triad)	2361	5'
BDP1_rep1_peak_1279	chrII	1303573	1304608	361	5.32288	37.9766	36.104	804					TGME49_222900	phosphoserine phosphatase	0	TGME49_222920	mbp-1 interacting protein-2a family protein	6737	5'
BDP1_rep1_peak_1226	chrII	575809	577232	353	5.26564	37.2239	35.3595	297	TGME49_221685	hypothetical protein	5783	3'	TGME49_221690	hypothetical protein	0	TGME49_221720	hypothetical protein	5993	3'
BDP1_rep1_peak_1364	chrII	2145706	2146611	353	5.00759	37.2515	35.3869	588	TGME49_297960	rhoptry neck protein RON6	1015	5'	TGME49_297970	aspartyl aminopeptidase	0	TGME49_297980	hypothetical protein	9721	3'
BDP1_rep1_peak_1264	chrII	985395	986894	346	5.20841	36.4758	34.6198	476	TGME49_222230	hypothetical protein	1946	5'				TGME49_222240	hypothetical protein	857	5'
BDP1_rep1_peak_1327	chrII	1772541	1773247	346	5.20841	36.4758	34.6198	511					TGME49_297420	beta-tubulin cofactor D, putative	0	TGME49_297440	hypothetical protein	10882	5'
BDP1_rep1_peak_1292	chrII	1382005	1382473	335	5.03978	35.348	33.5065	210					TGME49_223040	hypothetical protein	0	TGME49_223045	hypothetical protein	193	5'
BDP1_rep2_peak_1075	chrII	114148	115943	332	5.67748	35.5042	33.2515	1571	TGME49_221170	CAAX metallo endopeptidase	6714	3'	TGME49_221180	hypothetical protein	0	TGME49_221200	CW-type Zinc Finger protein	3649	3'
BDP1_rep1_peak_1219	chrII	491058	492184	331	5.09394	34.9939	33.1548	663	TGME49_221610	ubiquitin carboxyl-terminal hydrolase	4821	3'	TGME49_221620	beta-tubulin, putative	0	TGME49_221630	hypothetical protein	4281	3'
BDP1_rep1_peak_1295	chrII	1420090	1420674	331	5.09394	34.9939	33.1548	347	TGME49_223060	MORN repeat-containing protein	1643	3'	TGME49_223070	hypothetical protein	0	TGME49_223080	hypothetical protein	5428	3'
BDP1_rep2_peak_1105	chrII	686242	688626	326	4.5962	34.8442	32.6	1367	TGME49_221900	hypothetical protein	2529	3'	TGME49_221905	hypothetical protein	1378	TGME49_221818	hypothetical protein	4092	3'
BDP1_rep1_peak_1365	chrII	2159135	2160144	324	5.0367	34.2602	32.4297	404	TGME49_297970	aspartyl aminopeptidase	3502	3'	TGME49_297980	hypothetical protein	0	TGME49_298010	hypothetical protein	1418	3'
BDP1_rep1_peak_1277	chrII	1271490	1272313	317	4.97947	33.5313	31.7094	208					TGME49_222860	eukaryotic translation initiation factor, putative	0	TGME49_222880	hypothetical protein	4074	5'
BDP1_rep1_peak_1182	chrII	173231	174188	313	4.27072	33.141	31.3254	225	TGME49_221240	hypothetical protein	1798	3'	TGME49_221250	hypothetical protein	0
BDP1_rep1_peak_1230	chrII	641605	642223	313	3.50692	33.1437	31.3282	279	TGME49_221865	hypothetical protein	4315	3'				TGME49_221870	hypothetical protein	774	5'
BDP1_rep3_peak_1255	chrII	505993	507660	311	5.48139	33.2388	31.1732	1021	TGME49_221620	beta-tubulin, putative	14105	5'	TGME49_221630	hypothetical protein	0	TGME49_221660	DEAD/DEAH box helicase domain-containing protein	7889	5'
BDP1_rep3_peak_1319	chrII	1549258	1550196	304	5.41112	32.4671	30.4127	473	TGME49_297110	kinesin motor domain-containing protein	2101	5'	TGME49_297120	hypothetical protein	0	TGME49_297130	hypothetical protein	4886	3'
BDP1_rep3_peak_1272	chrII	792827	794061	301	5.17664	32.2478	30.1992	893	TGME49_222040	Ran-interacting Mog1 protein	11323	3'	TGME49_222050	hypothetical protein	154	TGME49_222060	hypothetical protein	214	3'
BDP1_rep3_peak_1343	chrII	1917177	1918614	301	5.11192	32.2252	30.1768	829	TGME49_297680	calmodulin, putative	574	5'	TGME49_297690	hypothetical protein	9847
BDP1_rep3_peak_1245	chrII	404531	405641	300	5.08528	32.0646	30.0178	561					TGME49_221500	dual specificity phosphatase, catalytic domain-containing protein	0	TGME49_221518	hypothetical protein	2282	5'
BDP1_rep1_peak_1173	chrII	90609	91513	299	2.75746	31.7427	29.9445	322	TGME49_220940	ribosomal RNA methyltransferase (FtsJ) family protein	4050	3'	TGME49_220950	hypothetical protein	4841	TGME49_221160	acetyltransferase, GNAT family protein	6566	3'
BDP1_rep3_peak_1307	chrII	1396840	1397924	299	5.26538	32.0257	29.9794	359	TGME49_223050	ribosomal protein RPS20	9290	3'	TGME49_223060	MORN repeat-containing protein	6269
BDP1_rep1_peak_1200	chrII	356030	356892	295	4.80776	31.3746	29.5791	428	TGME49_221430	hypothetical protein	8962	3'	TGME49_221440	RPGR, putative	0	TGME49_221455	hypothetical protein	7162	5'
BDP1_rep1_peak_1262	chrII	965526	966738	290	4.72801	30.8538	29.0656	727	TGME49_222210	SPFH domain / Band 7 family protein	2704	5'	TGME49_222220	alveolin domain containing intermediate filament IMC7	515	TGME49_222230	hypothetical protein	6433	3'
BDP1_rep3_peak_1351	chrII	2003475	2005233	289	5.0195	30.9563	28.925	1454	TGME49_297780	ATPase/histidine kinase/DNA gyrase B/HSP90 domain-containing protein	2328	3'	TGME49_297790	hypothetical protein	0	TGME49_297800	RecF/RecN/SMC N terminal domain-containing protein	1910	3'
BDP1_rep1_peak_1193	chrII	288494	288997	288	4.75053	30.6658	28.8791	79	TGME49_221360	hypothetical protein	3	5'	TGME49_221370	hypothetical protein	0
BDP1_rep1_peak_1232	chrII	677185	677694	288	4.75053	30.6658	28.8791	231	TGME49_221895	hypothetical protein	614	5'	TGME49_221900	hypothetical protein	0
BDP1_rep1_peak_1308	chrII	1549286	1550339	288	4.75053	30.6658	28.8791	272	TGME49_297110	kinesin motor domain-containing protein	2129	5'	TGME49_297120	hypothetical protein	0	TGME49_297130	hypothetical protein	4743	3'
BDP1_rep1_peak_1197	chrII	322202	324072	287	4.48479	30.492	28.7103	611					TGME49_221400	hypothetical protein	0	TGME49_221415	hypothetical protein	8432	5'
BDP1_rep1_peak_1352	chrII	2078555	2079384	285	4.1453	30.3352	28.5545	453	TGME49_297840	DNA primase, large subunit	2694	5'	TGME49_297845	hypothetical protein	0	TGME49_297850	Branched-chain-amino-acid aminotransferase	2771	5'
BDP1_rep1_peak_1223	chrII	552222	553136	281	4.69329	29.9622	28.1844	131	TGME49_221665	hypothetical protein	15422	3'	TGME49_221670	transcriptional elongation factor FACT140	0	TGME49_221685	hypothetical protein	10561	5'
BDP1_rep3_peak_1257	chrII	560108	561217	281	5.2003	30.1859	28.1659	546	TGME49_221670	transcriptional elongation factor FACT140	7031	5'	TGME49_221675	hypothetical protein	4085	TGME49_221685	hypothetical protein	2480	5'
BDP1_rep3_peak_1299	chrII	1303579	1304894	274	5.13002	29.437	27.4285	794					TGME49_222900	phosphoserine phosphatase	0	TGME49_222920	mbp-1 interacting protein-2a family protein	6451	5'
BDP1_rep1_peak_1218	chrII	478994	479531	268	4.57882	28.5707	26.811	304	TGME49_221600	hypothetical protein	2193	5'	TGME49_221610	ubiquitin carboxyl-terminal hydrolase	1816
BDP1_rep1_peak_1343	chrII	1960133	1960845	268	4.57882	28.5707	26.811	510	TGME49_297725	hypothetical protein	4769	5'	TGME49_297730	transcription elongation factor 1, putative	0	TGME49_297745	hypothetical protein	627	3'
BDP1_rep1_peak_1208	chrII	408726	409197	266	4.36916	28.4338	26.6787	222	TGME49_221510	hypothetical protein	1453	3'	TGME49_221518	hypothetical protein	803	TGME49_221522	adaptor complexes medium subunit family protein	1174	5'
BDP1_rep3_peak_1269	chrII	740783	742114	266	5.05975	28.6939	26.6967	1021	TGME49_221980	U1 zinc finger protein	2531	3'	TGME49_221990	hypothetical protein	0
BDP1_rep1_peak_1164	chrII	33889	34724	261	4.52158	27.883	26.1321	547	TGME49_220860	DEAD/DEAH box helicase	3751	3'	TGME49_220870	hypothetical protein	0	TGME49_220890	hypothetical protein	3178	3'
BDP1_rep1_peak_1348	chrII	2038989	2040019	261	4.52158	27.883	26.1321	452	TGME49_297800	RecF/RecN/SMC N terminal domain-containing protein	12419	5'	TGME49_297810	hypothetical protein	0	TGME49_297820	sperm associated antigen 6, putative	256	3'
BDP1_rep3_peak_1285	chrII	964999	966666	259	4.98947	27.9568	25.971	1125	TGME49_222210	SPFH domain / Band 7 family protein	2177	5'	TGME49_222220	alveolin domain containing intermediate filament IMC7	0	TGME49_222230	hypothetical protein	6505	3'
BDP1_rep3_peak_1215	chrII	79705	80520	257	4.49768	27.7298	25.7504	216	TGME49_220930	hypothetical protein	3078	5'	TGME49_220940	ribosomal RNA methyltransferase (FtsJ) family protein	0	TGME49_220950	hypothetical protein	5248	5'
BDP1_rep1_peak_1363	chrII	2142988	2144566	255	4.1677	27.3088	25.5664	1248					TGME49_297960	rhoptry neck protein RON6	125	TGME49_297970	aspartyl aminopeptidase	1676	5'
BDP1_rep3_peak_1284	chrII	927581	928599	254	4.30787	27.4021	25.4262	909	TGME49_222160	aldehyde dehydrogenase	2236	5'	TGME49_222170	dense-granule antigen DG32	0	TGME49_222180	hypothetical protein	4621	3'
BDP1_rep3_peak_1320	chrII	1560314	1561117	254	4.6566	27.4226	25.4465	568	TGME49_297120	hypothetical protein	5648	3'	TGME49_297130	hypothetical protein	0	TGME49_297140	U6 snRNA-associated sm family protein Lsm2, putative	3381	5'
BDP1_rep3_peak_1311	chrII	1485922	1487188	252	4.9192	27.2258	25.2517	259	TGME49_223140	tRNA binding domain-containing protein	10431	3'	TGME49_296950	hypothetical protein	9853
BDP1_rep2_peak_1067	chrII	42515	43386	250	4.51212	27.186	25.0443	260	TGME49_220890	hypothetical protein	816	5'	TGME49_220900	hypothetical protein	660	TGME49_220910	HEAT repeat-containing protein	3455	3'
BDP1_rep1_peak_1252	chrII	876409	876766	247	4.40711	26.5239	24.7915	195	TGME49_222100	hypothetical protein	3062	5'	TGME49_222110	PUB domain-containing protein	0	TGME49_222120	hypothetical protein	7567	3'
BDP1_rep3_peak_1306	chrII	1382010	1382557	244	4.83188	26.4088	24.4518	300					TGME49_223040	hypothetical protein	0	TGME49_223045	hypothetical protein	109	5'
BDP1_rep1_peak_1344	chrII	1980644	1981291	243	4.24567	26.0813	24.3563	195					TGME49_297745	hypothetical protein	0	TGME49_297770	hypothetical protein	1977	5'
BDP1_rep3_peak_1349	chrII	1983904	1985079	239	4.73362	25.8737	23.9223	496	TGME49_297760	hypothetical protein	750	3'	TGME49_297770	hypothetical protein	636
BDP1_rep3_peak_1256	chrII	552222	553212	238	4.77865	25.7821	23.8318	369	TGME49_221665	hypothetical protein	15422	3'	TGME49_221670	transcriptional elongation factor FACT140	0	TGME49_221685	hypothetical protein	10485	5'
BDP1_rep3_peak_1361	chrII	2094634	2096215	238	3.72787	25.8099	23.8592	1191	TGME49_297870	hypothetical protein	2794	5'	TGME49_297880	dense granule protein DG32	0	TGME49_297900	hypothetical protein	6753	5'
BDP1_rep3_peak_1366	chrII	2139191	2139826	235	3.30872	25.4699	23.5278	306	TGME49_297940	single-strand binding protein	9134	5'	TGME49_297960	rhoptry neck protein RON6	4865	TGME49_297970	aspartyl aminopeptidase	6416	5'
BDP1_rep1_peak_1268	chrII	1031608	1033150	234	4.29264	25.187	23.4729	1140	TGME49_222310	hypothetical protein	95	3'				TGME49_222330	hypothetical protein	1494	3'
BDP1_rep2_peak_1086	chrII	300872	301759	231	5.25771	25.3094	23.1995	352	TGME49_221370	hypothetical protein	3530	3'	TGME49_221380	alba 1	322	TGME49_221390	hypothetical protein	1528	3'
BDP1_rep1_peak_1303	chrII	1487852	1488158	228	4.23541	24.5271	22.822	142	TGME49_223140	tRNA binding domain-containing protein	12361	3'	TGME49_296950	hypothetical protein	8883
BDP1_rep1_peak_1346	chrII	1989757	1990419	228	4.23541	24.5271	22.822	348	TGME49_297760	hypothetical protein	6603	3'	TGME49_297770	hypothetical protein	6489
BDP1_rep1_peak_1357	chrII	2101590	2103137	228	4.23541	24.5271	22.822	1086	TGME49_297890	hypothetical protein	219	3'	TGME49_297900	hypothetical protein	0	TGME49_297910	hypothetical protein	5813	3'
BDP1_rep3_peak_1254	chrII	491234	492076	227	4.64172	24.7108	22.7815	417	TGME49_221610	ubiquitin carboxyl-terminal hydrolase	4997	3'	TGME49_221620	beta-tubulin, putative	0	TGME49_221630	hypothetical protein	4389	3'
BDP1_rep2_peak_1110	chrII	813737	815138	227	4.20171	24.9038	22.7987	937	TGME49_222060	hypothetical protein	8869	5'	TGME49_222070	elongation factor Tu GTP binding domain-containing protein	8023	TGME49_222075	hypothetical protein	14254	3'
BDP1_rep3_peak_1211	chrII	33713	34816	224	4.6381	24.3636	22.4379	723	TGME49_220860	DEAD/DEAH box helicase	3575	3'	TGME49_220870	hypothetical protein	0	TGME49_220890	hypothetical protein	3086	3'
BDP1_rep2_peak_1066	chrII	41029	42208	221	4.24241	24.2734	22.1802	586	TGME49_220880	hypothetical protein	2638	3'	TGME49_220890	hypothetical protein	0	TGME49_220910	HEAT repeat-containing protein	4633	3'
BDP1_rep1_peak_1354	chrII	2081427	2082352	219	3.81781	23.6587	21.969	216	TGME49_297845	hypothetical protein	302	3'	TGME49_297850	Branched-chain-amino-acid aminotransferase	0	TGME49_297870	hypothetical protein	4022	3'
BDP1_rep1_peak_1187	chrII	222165	222550	215	4.12094	23.2248	21.5387	319	TGME49_221280	hypothetical protein	1765	3'				TGME49_221295	hypothetical protein	68	5'
BDP1_rep1_peak_1294	chrII	1396987	1397825	215	4.12094	23.2248	21.5387	212	TGME49_223050	ribosomal protein RPS20	9437	3'	TGME49_223060	MORN repeat-containing protein	6416
BDP1_rep1_peak_1342	chrII	1956005	1957362	215	4.12094	23.2248	21.5387	429	TGME49_297725	hypothetical protein	641	5'				TGME49_297730	transcription elongation factor 1, putative	386	3'
BDP1_rep2_peak_1160	chrII	2094632	2096215	215	4.23096	23.6086	21.528	825	TGME49_297870	hypothetical protein	2792	5'	TGME49_297880	dense granule protein DG32	0	TGME49_297900	hypothetical protein	6753	5'
BDP1_rep3_peak_1294	chrII	1194919	1195953	213	4.49209	23.2589	21.3558	635	TGME49_222660	leucine rich repeat-containing protein	12	3'				TGME49_222700	hypothetical protein	2405	5'
BDP1_rep3_peak_1267	chrII	728454	729327	212	3.22962	23.1718	21.2697	391	TGME49_221950	splicesome-associated protein, putative	43	5'				TGME49_221970	hypothetical protein	1299	3'
BDP1_rep1_peak_1196	chrII	320776	321479	211	3.84281	22.779	21.1012	254					TGME49_221400	hypothetical protein	2069	TGME49_221410	actin-like protein ALP4	1950	5'
BDP1_rep3_peak_1207	chrII	11137	11488	210	4.49755	22.971	21.0714	79								TGME49_220840	threonine synthase	5934	3'
BDP1_rep3_peak_1223	chrII	167698	169034	207	3.98138	22.6215	20.7315	653	TGME49_221230	hypothetical protein	364	5'				TGME49_221240	hypothetical protein	1691	5'
BDP1_rep1_peak_1234	chrII	686249	686995	207	3.00227	22.4206	20.75	308	TGME49_221900	hypothetical protein	2536	3'	TGME49_221905	hypothetical protein	1385	TGME49_221910	AN1 family Zinc finger domain-containing protein	1442	5'
BDP1_rep1_peak_1178	chrII	134963	136240	203	3.88688	22.0068	20.3396	598	TGME49_221200	CW-type Zinc Finger protein	2830	5'	TGME49_221210	cyclophilin	0	TGME49_221220	hypothetical protein	2913	5'
BDP1_rep1_peak_1205	chrII	398783	399189	202	4.00647	21.9461	20.2794	173	TGME49_221480	hypothetical protein	4326	5'	TGME49_221490	cell cycle regulator protein	0	TGME49_221500	dual specificity phosphatase, catalytic domain-containing protein	1178	3'
BDP1_rep1_peak_1302	chrII	1486170	1487067	202	4.00647	21.9461	20.2794	142	TGME49_223140	tRNA binding domain-containing protein	10679	3'	TGME49_296950	hypothetical protein	9974
BDP1_rep2_peak_1136	chrII	1531920	1532694	202	4.98717	22.3061	20.2523	185	TGME49_297090	hypothetical protein	4711	5'	TGME49_297100	hypothetical protein	0	TGME49_297110	kinesin motor domain-containing protein	922	3'
BDP1_rep1_peak_1330	chrII	1821606	1822683	202	4.00647	21.9461	20.2794	152	TGME49_297488	hypothetical protein	3225	5'	TGME49_297492	hypothetical protein	0
BDP1_rep3_peak_1237	chrII	322188	323724	198	3.69952	21.7741	19.8998	676					TGME49_221400	hypothetical protein	0	TGME49_221415	hypothetical protein	8780	5'
BDP1_rep3_peak_1261	chrII	628921	629505	197	4.35701	21.6051	19.7329	324	TGME49_221840	hypothetical protein	1033	3'	TGME49_221850	prohibitin family protein, putative	0	TGME49_221855	hypothetical protein	4422	5'
BDP1_rep1_peak_1266	chrII	1010190	1012026	196	3.94923	21.3159	19.6591	263	TGME49_222270	hypothetical protein	1564	3'	TGME49_222280	hypothetical protein	0	TGME49_222300	hypothetical protein	2345	3'
BDP1_rep3_peak_1295	chrII	1196212	1197194	196	4.27677	21.4813	19.6161	516	TGME49_222660	leucine rich repeat-containing protein	1305	3'				TGME49_222700	hypothetical protein	1164	5'
BDP1_rep1_peak_1233	chrII	685419	685934	194	2.93306	21.1108	19.4604	374	TGME49_221900	hypothetical protein	1706	3'	TGME49_221905	hypothetical protein	555	TGME49_221910	AN1 family Zinc finger domain-containing protein	2503	5'
BDP1_rep1_peak_1332	chrII	1839318	1839734	190	3.892	20.6919	19.0452	236	TGME49_297500	T-complex protein 1 eta subunit	8	5'	TGME49_297505	hypothetical protein	0	TGME49_297510	hypothetical protein	1268	5'
BDP1_rep1_peak_1367	chrII	2194902	2195319	190	3.892	20.6919	19.0452	163	TGME49_298010	hypothetical protein	2087	5'				TGME49_298020	DEAD-family helicase	1868	5'
BDP1_rep1_peak_1170	chrII	86208	86507	188	2.45038	20.5306	18.8899	122	TGME49_220930	hypothetical protein	9581	5'	TGME49_220940	ribosomal RNA methyltransferase (FtsJ) family protein	6192	TGME49_279100	hypothetical protein	4891	5'
BDP1_rep1_peak_1168	chrII	76484	77110	186	3.74642	20.3034	18.6646	190	TGME49_220920	hypothetical protein	7461	3'	TGME49_220930	hypothetical protein	0	TGME49_220940	ribosomal RNA methyltransferase (FtsJ) family protein	2906	5'
BDP1_rep1_peak_1281	chrII	1313513	1314162	186	3.29571	20.3368	18.6978	425	TGME49_222920	mbp-1 interacting protein-2a family protein	381	3'				TGME49_222930	hypothetical protein	37	3'
BDP1_rep3_peak_1236	chrII	320937	321487	185	3.51147	20.4197	18.5734	268					TGME49_221400	hypothetical protein	2061	TGME49_221410	actin-like protein ALP4	1942	5'
BDP1_rep1_peak_1163	chrII	23463	23947	184	3.83476	20.0741	18.4374	219	TGME49_220840	threonine synthase	1207	5'	TGME49_220860	DEAD/DEAH box helicase	0	TGME49_220870	hypothetical protein	6249	3'
BDP1_rep3_peak_1241	chrII	365682	366518	184	4.21646	20.2667	18.4225	405	TGME49_221455	hypothetical protein	807	3'	TGME49_221460	phosphoglycerate mutase family protein	0
BDP1_rep1_peak_1369	chrII	2196677	2197582	184	3.83476	20.0741	18.4374	218	TGME49_298010	hypothetical protein	3862	5'	TGME49_298020	DEAD-family helicase	0	TGME49_298030	Ubiquinol-cytochrome c chaperone, putative	14660	5'
BDP1_rep1_peak_1355	chrII	2091678	2092106	184	3.21104	20.0556	18.4236	192					TGME49_297870	hypothetical protein	0	TGME49_297880	dense granule protein DG32	669	3'
BDP1_rep3_peak_1298	chrII	1271645	1272436	184	4.21646	20.2667	18.4225	432					TGME49_222860	eukaryotic translation initiation factor, putative	0	TGME49_222880	hypothetical protein	3951	5'
BDP1_rep2_peak_1108	chrII	741013	742138	182	4.74904	20.2519	18.2357	597	TGME49_221980	U1 zinc finger protein	2761	3'	TGME49_221990	hypothetical protein	0
BDP1_rep3_peak_1265	chrII	685418	685996	174	3.14503	19.2868	17.4664	213	TGME49_221900	hypothetical protein	1705	3'	TGME49_221905	hypothetical protein	554	TGME49_221910	AN1 family Zinc finger domain-containing protein	2441	5'
BDP1_rep3_peak_1342	chrII	1901786	1903114	173	3.9563	19.159	17.3403	294					TGME49_297650	Ser/Thr phosphatase family protein	0	TGME49_297660	hypothetical protein	2358	5'
BDP1_rep1_peak_1184	chrII	198582	199434	172	3.72029	18.8578	17.241	646	TGME49_221265	hypothetical protein	3665	5'	TGME49_221270	oxidoreductase, 2OG-Fe(II) oxygenase family protein	496	TGME49_221275	hypothetical protein	1242	3'
BDP1_rep1_peak_1212	chrII	441133	441819	172	3.72029	18.8578	17.241	366	TGME49_221550	CMGC kinase, MAPK family, MEK kinase-related (incomplete catalytic triad)	1727	3'	TGME49_221560	hypothetical protein	2212	TGME49_221570	pre-rRNA-processing protein, putative	3267	3'
BDP1_rep3_peak_1273	chrII	804930	805810	171	4.07591	18.9568	17.1407	696	TGME49_222060	hypothetical protein	62	5'	TGME49_222070	elongation factor Tu GTP binding domain-containing protein	0
BDP1_rep3_peak_1287	chrII	985395	986695	171	4.07591	18.9568	17.1407	469	TGME49_222230	hypothetical protein	1946	5'				TGME49_222240	hypothetical protein	1056	5'
BDP1_rep1_peak_1326	chrII	1747552	1748756	166	3.66306	18.2595	16.6529	890	TGME49_297390	hypothetical protein	2791	5'	TGME49_297395	hypothetical protein	833	TGME49_297400	hypothetical protein	595	5'
BDP1_rep3_peak_1329	chrII	1747655	1748830	165	4.00563	18.3128	16.5113	941	TGME49_297390	hypothetical protein	2894	5'	TGME49_297395	hypothetical protein	936	TGME49_297400	hypothetical protein	521	5'
BDP1_rep1_peak_1215	chrII	450225	451044	160	3.60582	17.6678	16.0716	468	TGME49_221570	pre-rRNA-processing protein, putative	2080	5'				TGME49_221580	ribosomal RNA large subunit methyltransferase J protein	771	5'
BDP1_rep2_peak_1128	chrII	1325251	1326832	159	4.10367	17.9516	15.9912	590	TGME49_222948	hypothetical protein	1921	5'	TGME49_222952	phosphohistidine phosphatase	0	TGME49_222960	SCY kinase-related protein (incomplete catalytic triad)	2176	5'
BDP1_rep2_peak_1092	chrII	404656	405479	159	4.35972	17.9358	15.9755	298					TGME49_221500	dual specificity phosphatase, catalytic domain-containing protein	0	TGME49_221518	hypothetical protein	2444	5'
BDP1_rep1_peak_1180	chrII	169854	170295	158	2.94908	17.4058	15.8175	195	TGME49_221230	hypothetical protein	2520	5'				TGME49_221240	hypothetical protein	430	5'
BDP1_rep3_peak_1246	chrII	408695	409171	158	3.77434	17.6232	15.8425	253	TGME49_221510	hypothetical protein	1422	3'	TGME49_221518	hypothetical protein	772	TGME49_221522	adaptor complexes medium subunit family protein	1200	5'
BDP1_rep3_peak_1308	chrII	1420200	1420739	158	3.93536	17.6763	15.8894	189	TGME49_223060	MORN repeat-containing protein	1753	3'	TGME49_223070	hypothetical protein	10	TGME49_223080	hypothetical protein	5363	3'
BDP1_rep3_peak_1312	chrII	1487755	1488179	158	3.93536	17.6763	15.8894	278	TGME49_223140	tRNA binding domain-containing protein	12264	3'	TGME49_296950	hypothetical protein	8862
BDP1_rep1_peak_1323	chrII	1701244	1701648	156	3.22609	17.2265	15.6399	167	TGME49_297330	hypothetical protein	5904	5'	TGME49_297340	hypothetical protein	352	TGME49_297350	hypothetical protein	7552	3'
BDP1_rep3_peak_1359	chrII	2081417	2082287	155	3.55317	17.3512	15.5746	448	TGME49_297845	hypothetical protein	292	3'	TGME49_297850	Branched-chain-amino-acid aminotransferase	0	TGME49_297870	hypothetical protein	4087	3'
BDP1_rep1_peak_1251	chrII	864801	865566	154	3.54859	17.0828	15.4974	524	TGME49_222080	hypothetical protein	2851	5'	TGME49_222090	hypothetical protein	0	TGME49_222100	hypothetical protein	2894	3'
BDP1_rep2_peak_1134	chrII	1485922	1486968	154	4.38373	17.4223	15.4693	259	TGME49_223140	tRNA binding domain-containing protein	10431	3'	TGME49_296950	hypothetical protein	10073
BDP1_rep2_peak_1137	chrII	1549493	1549985	154	4.38373	17.4223	15.4693	238	TGME49_297110	kinesin motor domain-containing protein	2336	5'	TGME49_297120	hypothetical protein	0	TGME49_297130	hypothetical protein	5097	3'
BDP1_rep1_peak_1317	chrII	1603559	1603984	154	3.54859	17.0828	15.4974	220	TGME49_297180	hypothetical protein	3208	5'	TGME49_297190	hypothetical protein	0	TGME49_297210	hypothetical protein	52	5'
BDP1_rep3_peak_1259	chrII	575758	576947	152	3.86509	17.0473	15.2753	315	TGME49_221685	hypothetical protein	5732	3'	TGME49_221690	hypothetical protein	0	TGME49_221720	hypothetical protein	6278	3'
BDP1_rep3_peak_1339	chrII	1861425	1862159	152	3.86509	17.0473	15.2753	252	TGME49_297520	proteophosphoglycan PPG1	1190	5'	TGME49_297530	DNA-directed RNA polymerase I RPA2	1017
BDP1_rep3_peak_1353	chrII	2038989	2039865	152	3.75462	16.9977	15.2324	452	TGME49_297800	RecF/RecN/SMC N terminal domain-containing protein	12419	5'	TGME49_297810	hypothetical protein	0	TGME49_297820	sperm associated antigen 6, putative	410	3'
BDP1_rep3_peak_1355	chrII	2059862	2061089	152	3.86509	17.0473	15.2753	783	TGME49_297820	sperm associated antigen 6, putative	10709	5'	TGME49_297830	hypothetical protein	0	TGME49_297840	DNA primase, large subunit	1183	3'
BDP1_rep3_peak_1370	chrII	2159289	2160137	151	3.82924	16.8645	15.1013	256	TGME49_297970	aspartyl aminopeptidase	3656	3'	TGME49_297980	hypothetical protein	0	TGME49_298010	hypothetical protein	1425	3'
BDP1_rep1_peak_1291	chrII	1381128	1381692	150	3.44119	16.6689	15.0927	216	TGME49_223030	tetratricopeptide repeat-containing protein	2483	5'	TGME49_223040	hypothetical protein	501	TGME49_223045	hypothetical protein	974	5'
BDP1_rep3_peak_1345	chrII	1956007	1956777	150	3.82293	16.8323	15.0694	421	TGME49_297725	hypothetical protein	643	5'				TGME49_297730	transcription elongation factor 1, putative	971	3'
BDP1_rep1_peak_1237	chrII	718452	718705	149	3.49135	16.5047	14.93	85	TGME49_221940	adaptin n terminal region domain-containing protein	2	5'				TGME49_221950	splicesome-associated protein, putative	1036	3'
BDP1_rep1_peak_1267	chrII	1023423	1024040	149	3.49135	16.5047	14.93	472	TGME49_222300	hypothetical protein	2320	5'	TGME49_222305	hypothetical protein	0
BDP1_rep1_peak_1328	chrII	1802221	1804186	149	3.49135	16.5047	14.93	1765	TGME49_297465	hypothetical protein	655	3'	TGME49_297470	myosin light chain 2, putative	0
BDP1_rep1_peak_1176	chrII	131991	133124	149	3.49135	16.5047	14.93	215					TGME49_221200	CW-type Zinc Finger protein	0	TGME49_221210	cyclophilin	2350	5'
BDP1_rep1_peak_1273	chrII	1194727	1195954	149	3.49135	16.5047	14.93	850					TGME49_222660	leucine rich repeat-containing protein	34190	TGME49_222700	hypothetical protein	2404	5'
BDP1_rep1_peak_1310	chrII	1563410	1563971	148	3.29067	16.3845	14.8167	312	TGME49_297130	hypothetical protein	2574	5'				TGME49_297140	U6 snRNA-associated sm family protein Lsm2, putative	527	5'
BDP1_rep2_peak_1102	chrII	628926	629503	147	4.2924	16.7366	14.7998	318	TGME49_221840	hypothetical protein	1038	3'	TGME49_221850	prohibitin family protein, putative	0	TGME49_221855	hypothetical protein	4424	5'
BDP1_rep3_peak_1282	chrII	893267	894725	147	3.71486	16.5296	14.7713	338	TGME49_222110	PUB domain-containing protein	10012	3'	TGME49_222120	hypothetical protein	0	TGME49_222140	DEAD/DEAH box helicase domain-containing protein	894	3'
BDP1_rep2_peak_1070	chrII	79668	80629	145	3.96121	16.4299	14.5043	252	TGME49_220930	hypothetical protein	3041	5'	TGME49_220940	ribosomal RNA methyltransferase (FtsJ) family protein	0	TGME49_220950	hypothetical protein	5139	5'
BDP1_rep1_peak_1315	chrII	1599768	1600459	143	3.43411	15.9336	14.3701	398					TGME49_297180	hypothetical protein	0	TGME49_297190	hypothetical protein	2654	3'
BDP1_rep3_peak_1362	chrII	2101785	2102981	141	3.55472	15.913	14.1708	318	TGME49_297890	hypothetical protein	414	3'	TGME49_297900	hypothetical protein	0	TGME49_297910	hypothetical protein	5969	3'
BDP1_rep3_peak_1218	chrII	90682	91134	140	2.10119	15.7383	14.0052	124	TGME49_220940	ribosomal RNA methyltransferase (FtsJ) family protein	4123	3'	TGME49_220950	hypothetical protein	4914	TGME49_279100	hypothetical protein	264	5'
BDP1_rep3_peak_1264	chrII	677028	677473	140	3.72454	15.8128	14.072	364	TGME49_221895	hypothetical protein	457	5'				TGME49_221900	hypothetical protein	65	5'
BDP1_rep1_peak_1225	chrII	564054	564628	138	3.37688	15.3696	13.8174	245	TGME49_221670	transcriptional elongation factor FACT140	10977	5'	TGME49_221675	hypothetical protein	674	TGME49_221690	hypothetical protein	4890	3'
BDP1_rep1_peak_1228	chrII	605780	606203	138	3.37688	15.3696	13.8174	263	TGME49_221720	hypothetical protein	10778	5'	TGME49_221710	TBC domain-containing protein	0	TGME49_221830	subtilisin SUB12	3039	3'
BDP1_rep2_peak_1098	chrII	491301	492082	134	4.10974	15.3925	13.49	217	TGME49_221610	ubiquitin carboxyl-terminal hydrolase	5064	3'	TGME49_221620	beta-tubulin, putative	0	TGME49_221630	hypothetical protein	4383	3'
BDP1_rep2_peak_1100	chrII	552350	552994	134	4.10974	15.3925	13.49	241	TGME49_221665	hypothetical protein	15550	3'	TGME49_221670	transcriptional elongation factor FACT140	83	TGME49_221685	hypothetical protein	10703	5'
BDP1_rep3_peak_1288	chrII	1005005	1005608	134	3.65426	15.2075	13.4831	193	TGME49_222260	hypothetical protein	1950	5'	TGME49_222270	hypothetical protein	232	TGME49_222280	hypothetical protein	2641	3'
BDP1_rep2_peak_1149	chrII	1917134	1918467	134	4.10974	15.3925	13.49	760	TGME49_297680	calmodulin, putative	531	5'	TGME49_297690	hypothetical protein	9994
BDP1_rep1_peak_1339	chrII	1928503	1928737	132	3.31964	14.8127	13.2719	64	TGME49_297690	hypothetical protein	42	5'	TGME49_297700	hypothetical protein	406	TGME49_297710	hypothetical protein	2559	5'
BDP1_rep1_peak_1190	chrII	268787	269350	132	3.31964	14.8127	13.2719	372					TGME49_221330	DNA gyrase/topoisomerase IV, A subunit domain-containing protein	0	TGME49_221340	hypothetical protein	136	5'
BDP1_rep3_peak_1348	chrII	1980465	1981638	131	3.58193	14.8439	13.1323	375					TGME49_297745	hypothetical protein	0	TGME49_297770	hypothetical protein	1630	5'
BDP1_rep3_peak_1309	chrII	1441613	1443138	130	3.47822	14.7848	13.074	737					TGME49_223080	hypothetical protein	0	TGME49_223095	hypothetical protein	1491	3'
BDP1_rep3_peak_1380	chrII	2344697	2345126	129	3.58399	14.6103	12.9024	210	TGME49_298090	Toxoplasma gondii family B protein	43896	3'
BDP1_rep3_peak_1330	chrII	1772357	1773308	129	3.58399	14.6103	12.9024	490					TGME49_297420	beta-tubulin cofactor D, putative	0	TGME49_297440	hypothetical protein	10821	5'
BDP1_rep2_peak_1117	chrII	964999	966576	128	4.01841	14.7344	12.8497	984	TGME49_222210	SPFH domain / Band 7 family protein	2177	5'	TGME49_222220	alveolin domain containing intermediate filament IMC7	0	TGME49_222230	hypothetical protein	6595	3'
BDP1_rep2_peak_1142	chrII	1747895	1748756	128	4.01841	14.7344	12.8497	335	TGME49_297390	hypothetical protein	3134	5'	TGME49_297395	hypothetical protein	1176	TGME49_297400	hypothetical protein	595	5'
BDP1_rep2_peak_1154	chrII	2038989	2039696	128	4.01841	14.7344	12.8497	347	TGME49_297800	RecF/RecN/SMC N terminal domain-containing protein	12419	5'	TGME49_297810	hypothetical protein	82	TGME49_297820	sperm associated antigen 6, putative	579	3'
BDP1_rep2_peak_1167	chrII	2159251	2159944	128	4.01841	14.7344	12.8497	343	TGME49_297970	aspartyl aminopeptidase	3618	3'	TGME49_297980	hypothetical protein	0	TGME49_298010	hypothetical protein	1618	3'
BDP1_rep1_peak_1186	chrII	202461	202896	127	3.26241	14.2632	12.7338	262	TGME49_221275	hypothetical protein	764	5'				TGME49_221280	hypothetical protein	830	5'
BDP1_rep1_peak_1314	chrII	1591025	1591354	127	3.26241	14.2632	12.7338	260	TGME49_297170	50S ribosomal protein L17, putative	391	3'				TGME49_297180	hypothetical protein	182	3'
BDP1_rep1_peak_1360	chrII	2129470	2130918	127	3.26152	14.258	12.7338	263	TGME49_297925	HesB-like domain-containing protein	5738	3'	TGME49_297940	single-strand binding protein	0
BDP1_rep1_peak_1378	chrII	2344727	2345141	127	3.26241	14.2632	12.7338	181	TGME49_298090	Toxoplasma gondii family B protein	43926	3'
BDP1_rep1_peak_1322	chrII	1699175	1699566	124	2.8578	13.9651	12.4453	112	TGME49_297330	hypothetical protein	3835	5'				TGME49_297340	hypothetical protein	1326	5'
BDP1_rep3_peak_1216	chrII	85979	86507	123	2.15066	14.0187	12.3299	463	TGME49_220930	hypothetical protein	9352	5'	TGME49_220940	ribosomal RNA methyltransferase (FtsJ) family protein	5963	TGME49_279100	hypothetical protein	4891	5'
BDP1_rep1_peak_1188	chrII	223098	223284	122	3.20517	13.7211	12.2037	116	TGME49_221280	hypothetical protein	2698	3'	TGME49_221295	hypothetical protein	480	TGME49_221310	aminopeptidase N protein	2325	3'
BDP1_rep1_peak_1217	chrII	476740	477231	122	3.20517	13.7211	12.2037	344	TGME49_221590	dual specificity phosphatase, catalytic domain-containing protein	5295	3'	TGME49_221600	hypothetical protein	0
BDP1_rep1_peak_1227	chrII	594349	595142	122	3.20517	13.7211	12.2037	517	TGME49_221700	hypothetical protein	11908	3'	TGME49_221720	hypothetical protein	0	TGME49_221710	TBC domain-containing protein	1100	3'
BDP1_rep1_peak_1306	chrII	1521319	1521716	122	2.96522	13.8134	12.2951	202	TGME49_297070	hypothetical protein	1704	5'				TGME49_297080	pyridoxal kinase	109	5'
BDP1_rep2_peak_1140	chrII	1697059	1698158	122	3.31114	14.1044	12.2374	972	TGME49_297330	hypothetical protein	1719	5'				TGME49_297340	hypothetical protein	2734	5'
BDP1_rep2_peak_1153	chrII	2003634	2005220	122	3.92709	14.0861	12.2194	628	TGME49_297780	ATPase/histidine kinase/DNA gyrase B/HSP90 domain-containing protein	2487	3'	TGME49_297790	hypothetical protein	0	TGME49_297800	RecF/RecN/SMC N terminal domain-containing protein	1923	3'
BDP1_rep2_peak_1124	chrII	1303771	1304894	122	3.92709	14.0861	12.2194	604					TGME49_222900	phosphoserine phosphatase	0	TGME49_222920	mbp-1 interacting protein-2a family protein	6451	5'
BDP1_rep2_peak_1143	chrII	1772462	1773308	122	3.92709	14.0861	12.2194	405					TGME49_297420	beta-tubulin cofactor D, putative	0	TGME49_297440	hypothetical protein	10821	5'
BDP1_rep3_peak_1326	chrII	1699170	1699459	120	2.8244	13.7191	12.0395	117	TGME49_297330	hypothetical protein	3830	5'				TGME49_297340	hypothetical protein	1433	5'
BDP1_rep3_peak_1369	chrII	2145510	2146491	118	3.37256	13.5425	11.8658	684	TGME49_297960	rhoptry neck protein RON6	819	5'	TGME49_297970	aspartyl aminopeptidase	0	TGME49_297980	hypothetical protein	9841	3'
BDP1_rep3_peak_1286	chrII	983267	983650	117	3.44344	13.441	11.766	232					TGME49_222230	hypothetical protein	0	TGME49_222240	hypothetical protein	4101	5'
BDP1_rep1_peak_1287	chrII	1343896	1344326	116	3.14794	13.1866	11.6807	216	TGME49_222960	SCY kinase-related protein (incomplete catalytic triad)	1239	3'	TGME49_222970	inositol(myo)-1(or 4)-monophosphatase 2, putative	0	TGME49_222975	hypothetical protein	6229	3'
BDP1_rep1_peak_1298	chrII	1442741	1443166	116	3.14794	13.1866	11.6807	200	TGME49_223080	hypothetical protein	129	5'				TGME49_223095	hypothetical protein	1463	3'
BDP1_rep1_peak_1341	chrII	1939613	1940010	116	3.14794	13.1866	11.6807	228	TGME49_297710	hypothetical protein	1743	3'	TGME49_297720	trehalose-phosphatase	0
BDP1_rep1_peak_1336	chrII	1901753	1903348	116	3.14794	13.1866	11.6807	419					TGME49_297650	Ser/Thr phosphatase family protein	0	TGME49_297660	hypothetical protein	2124	5'
BDP1_rep3_peak_1283	chrII	926777	927260	115	3.15258	13.213	11.5488	94	TGME49_222160	aldehyde dehydrogenase	1432	5'				TGME49_222170	dense-granule antigen DG32	706	5'
BDP1_rep3_peak_1247	chrII	441035	441811	112	3.37317	12.8693	11.211	578	TGME49_221550	CMGC kinase, MAPK family, MEK kinase-related (incomplete catalytic triad)	1629	3'	TGME49_221560	hypothetical protein	2220	TGME49_221570	pre-rRNA-processing protein, putative	3275	3'
BDP1_rep3_peak_1249	chrII	450469	450989	112	3.37317	12.8693	11.211	225	TGME49_221570	pre-rRNA-processing protein, putative	2324	5'				TGME49_221580	ribosomal RNA large subunit methyltransferase J protein	826	5'
BDP1_rep3_peak_1315	chrII	1518850	1519985	112	3.13575	12.9136	11.2545	640	TGME49_297065	hypothetical protein	3692	3'	TGME49_297070	hypothetical protein	0	TGME49_297080	pyridoxal kinase	1840	5'
BDP1_rep1_peak_1253	chrII	880661	881463	111	3.0907	12.6597	11.1661	384	TGME49_222100	hypothetical protein	7314	5'	TGME49_222110	PUB domain-containing protein	4149	TGME49_222120	hypothetical protein	2870	3'
BDP1_rep1_peak_1274	chrII	1196208	1196991	111	3.0907	12.6597	11.1661	560	TGME49_222660	leucine rich repeat-containing protein	1301	3'				TGME49_222700	hypothetical protein	1367	5'
BDP1_rep2_peak_1135	chrII	1518602	1519779	111	3.55799	13.0299	11.1962	616	TGME49_297065	hypothetical protein	3444	3'	TGME49_297070	hypothetical protein	0	TGME49_297080	pyridoxal kinase	2046	5'
BDP1_rep3_peak_1316	chrII	1521489	1521721	111	3.08752	12.8407	11.1895	56	TGME49_297070	hypothetical protein	1874	5'				TGME49_297080	pyridoxal kinase	104	5'
BDP1_rep1_peak_1271	chrII	1113675	1113938	111	3.0907	12.6597	11.1661	54					TGME49_222390	hypothetical protein	0	TGME49_222400	hypothetical protein	43	5'
BDP1_rep2_peak_1099	chrII	506196	507718	109	3.74443	12.819	10.9891	395	TGME49_221620	beta-tubulin, putative	14308	5'	TGME49_221630	hypothetical protein	0	TGME49_221660	DEAD/DEAH box helicase domain-containing protein	7831	5'
BDP1_rep2_peak_1148	chrII	1901626	1902971	109	3.61504	12.7898	10.9679	265					TGME49_297650	Ser/Thr phosphatase family protein	0	TGME49_297660	hypothetical protein	2501	5'
BDP1_rep3_peak_1297	chrII	1255598	1256842	106	3.30289	12.3063	10.6644	495	TGME49_222800	glycogen synthase, putative	8097	5'	TGME49_222840	Ser/Thr phosphatase family protein	0	TGME49_222860	eukaryotic translation initiation factor, putative	1783	3'
BDP1_rep1_peak_1290	chrII	1367627	1367865	106	3.03347	12.1407	10.659	222	TGME49_222990	ribosomal protein S18, putative	2352	5'				TGME49_223000	dynein light chain DLC	62	5'
BDP1_rep3_peak_1332	chrII	1802379	1802798	106	3.30289	12.3063	10.6644	78	TGME49_297465	hypothetical protein	813	3'				TGME49_297470	myosin light chain 2, putative	535	5'
BDP1_rep1_peak_1249	chrII	855212	856171	106	3.03347	12.1407	10.659	506								TGME49_222080	hypothetical protein	3861	3'
BDP1_rep3_peak_1302	chrII	1313937	1314902	103	2.88661	12.025	10.3949	788	TGME49_222920	mbp-1 interacting protein-2a family protein	805	3'	TGME49_222930	hypothetical protein	2586	TGME49_222935	hypothetical protein	2599	3'
BDP1_rep2_peak_1130	chrII	1396995	1397875	103	3.6531	12.2008	10.3897	204	TGME49_223050	ribosomal protein RPS20	9445	3'	TGME49_223060	MORN repeat-containing protein	6424
BDP1_rep2_peak_1152	chrII	1984029	1985011	103	3.6531	12.2008	10.3897	357	TGME49_297760	hypothetical protein	875	3'	TGME49_297770	hypothetical protein	761
BDP1_rep2_peak_1109	chrII	793248	793970	103	3.6531	12.2008	10.3897	291					TGME49_222050	hypothetical protein	245	TGME49_222060	hypothetical protein	305	3'
BDP1_rep2_peak_1123	chrII	1271573	1272313	103	3.6531	12.2008	10.3897	504					TGME49_222860	eukaryotic translation initiation factor, putative	0	TGME49_222880	hypothetical protein	4074	5'
BDP1_rep3_peak_1233	chrII	288504	288834	101	3.23262	11.7523	10.1271	156	TGME49_221360	hypothetical protein	13	5'				TGME49_221370	hypothetical protein	124	5'
BDP1_rep3_peak_1338	chrII	1860017	1860310	101	3.23262	11.7523	10.1271	94	TGME49_297510	hypothetical protein	13068	3'	TGME49_297520	proteophosphoglycan PPG1	0	TGME49_297530	DNA-directed RNA polymerase I RPA2	98	5'
BDP1_rep3_peak_1357	chrII	2078573	2079192	101	2.95949	11.7231	10.1053	404	TGME49_297840	DNA primase, large subunit	2712	5'	TGME49_297845	hypothetical protein	0	TGME49_297850	Branched-chain-amino-acid aminotransferase	2963	5'
BDP1_rep1_peak_1254	chrII	892592	892941	101	2.97623	11.6297	10.1601	174					TGME49_222120	hypothetical protein	500	TGME49_222130	hypothetical protein	640	5'
BDP1_rep2_peak_1112	chrII	876188	876838	98	3.56178	11.5931	9.80131	418	TGME49_222100	hypothetical protein	2841	5'	TGME49_222110	PUB domain-containing protein	0	TGME49_222120	hypothetical protein	7495	3'
BDP1_rep2_peak_1161	chrII	2101933	2103026	98	3.56178	11.5931	9.80131	742	TGME49_297890	hypothetical protein	562	3'	TGME49_297900	hypothetical protein	0	TGME49_297910	hypothetical protein	5924	3'
BDP1_rep1_peak_1283	chrII	1316987	1317223	97	2.84449	11.2395	9.78115	207					TGME49_222930	hypothetical protein	265	TGME49_222935	hypothetical protein	278	3'
BDP1_rep1_peak_1167	chrII	61527	61962	96	2.919	11.1268	9.66951	209	TGME49_220900	hypothetical protein	15509	3'	TGME49_220910	HEAT repeat-containing protein	0	TGME49_220930	hypothetical protein	6781	3'
BDP1_rep3_peak_1225	chrII	173303	174333	96	2.88313	11.2868	9.67667	197	TGME49_221240	hypothetical protein	1870	3'	TGME49_221250	hypothetical protein	8
BDP1_rep1_peak_1248	chrII	830212	830444	96	2.919	11.1268	9.66951	134	TGME49_222075	hypothetical protein	164	5'
BDP1_rep1_peak_1260	chrII	948456	949165	96	2.919	11.1268	9.66951	179	TGME49_222192	hypothetical protein	104	3'	TGME49_222200	LMBR1 family region protein, putative	0	TGME49_222210	SPFH domain / Band 7 family protein	7430	3'
BDP1_rep1_peak_1285	chrII	1319263	1319496	96	2.919	11.1268	9.66951	80	TGME49_222930	hypothetical protein	1775	5'	TGME49_222935	hypothetical protein	0	TGME49_222940	hypothetical protein	57	5'
BDP1_rep1_peak_1301	chrII	1469441	1469782	96	2.919	11.1268	9.66951	186	TGME49_223130	hypothetical protein	119	5'	TGME49_223140	tRNA binding domain-containing protein	0
BDP1_rep1_peak_1297	chrII	1441613	1442379	96	2.919	11.1268	9.66951	53					TGME49_223080	hypothetical protein	233	TGME49_223095	hypothetical protein	2250	3'
BDP1_rep2_peak_1089	chrII	322367	323927	96	3.31062	11.464	9.68305	684					TGME49_221400	hypothetical protein	0	TGME49_221415	hypothetical protein	8577	5'
BDP1_rep2_peak_1073	chrII	90607	91133	95	2.10435	11.3382	9.5599	197	TGME49_220940	ribosomal RNA methyltransferase (FtsJ) family protein	4048	3'	TGME49_220950	hypothetical protein	4839	TGME49_279100	hypothetical protein	265	5'
BDP1_rep1_peak_1174	chrII	94334	94512	95	2.05339	11.0175	9.56876	139	TGME49_220950	hypothetical protein	2967	3'	TGME49_279100	hypothetical protein	2936	TGME49_221160	acetyltransferase, GNAT family protein	3567	3'
BDP1_rep2_peak_1077	chrII	167914	168814	95	3.37042	11.2786	9.50138	431	TGME49_221230	hypothetical protein	580	5'				TGME49_221240	hypothetical protein	1911	5'
BDP1_rep3_peak_1230	chrII	223002	223381	95	3.16234	11.2076	9.59883	211	TGME49_221280	hypothetical protein	2602	3'	TGME49_221295	hypothetical protein	384	TGME49_221310	aminopeptidase N protein	2228	3'
BDP1_rep3_peak_1327	chrII	1701108	1701602	95	2.64862	11.1598	9.5591	154	TGME49_297330	hypothetical protein	5768	5'	TGME49_297340	hypothetical protein	216	TGME49_297350	hypothetical protein	7598	3'
BDP1_rep3_peak_1333	chrII	1803460	1803861	95	3.16234	11.2076	9.59883	146	TGME49_297465	hypothetical protein	1894	3'	TGME49_297470	myosin light chain 2, putative	127
BDP1_rep3_peak_1335	chrII	1821752	1822345	95	3.16234	11.2076	9.59883	102	TGME49_297488	hypothetical protein	3371	5'	TGME49_297492	hypothetical protein	0	TGME49_297495	hypothetical protein	226	3'
BDP1_rep3_peak_1301	chrII	1311384	1311904	94	2.9016	11.0306	9.43224	338	TGME49_222910	phosphoglycerate mutase	137	3'	TGME49_222920	mbp-1 interacting protein-2a family protein	39	TGME49_222930	hypothetical protein	2295	3'
BDP1_rep3_peak_1262	chrII	641838	642175	92	2.52117	10.8581	9.26306	149	TGME49_221865	hypothetical protein	4548	3'				TGME49_221870	hypothetical protein	822	5'
BDP1_rep1_peak_1192	chrII	276785	277148	91	2.86176	10.6321	9.18722	275	TGME49_221340	hypothetical protein	658	3'				TGME49_221350	Ctr copper transporter family protein	120	5'
BDP1_rep1_peak_1204	chrII	394087	394371	91	2.86176	10.6321	9.18722	255	TGME49_221470	hypothetical protein	8102	3'	TGME49_221480	hypothetical protein	86	TGME49_221500	dual specificity phosphatase, catalytic domain-containing protein	5996	3'
BDP1_rep1_peak_1372	chrII	2237253	2237850	91	2.86176	10.6321	9.18722	396	TGME49_298050	hypothetical protein	7297	3'	TGME49_298060	Toxoplasma gondii family C protein	0
BDP1_rep1_peak_1162	chrII	12431	12649	91	2.86176	10.6321	9.18722	78								TGME49_220840	threonine synthase	4773	3'
BDP1_rep3_peak_1227	chrII	198702	199444	90	2.99727	10.6036	9.02053	474	TGME49_221265	hypothetical protein	3785	5'	TGME49_221270	oxidoreductase, 2OG-Fe(II) oxygenase family protein	486	TGME49_221275	hypothetical protein	1232	3'
BDP1_rep3_peak_1373	chrII	2196493	2197224	90	3.09207	10.6721	9.08025	186	TGME49_298010	hypothetical protein	3678	5'	TGME49_298020	DEAD-family helicase	0	TGME49_298030	Ubiquinol-cytochrome c chaperone, putative	15018	5'
BDP1_rep1_peak_1275	chrII	1204559	1204789	87	2.80453	10.1459	8.71367	56	TGME49_222700	hypothetical protein	2204	3'	TGME49_222710	IMP-specific 5'-nucleotidase 1, putative	87	TGME49_222800	glycogen synthase, putative	8267	3'
BDP1_rep3_peak_1222	chrII	134948	136173	86	2.92055	10.2198	8.6443	842	TGME49_221200	CW-type Zinc Finger protein	2815	5'	TGME49_221210	cyclophilin	0	TGME49_221220	hypothetical protein	2980	5'
BDP1_rep2_peak_1090	chrII	349467	349857	86	3.37912	10.4105	8.65948	115	TGME49_221430	hypothetical protein	2399	3'	TGME49_221440	RPGR, putative	6717
BDP1_rep2_peak_1122	chrII	1255636	1256827	86	3.37912	10.4105	8.65948	421	TGME49_222800	glycogen synthase, putative	8135	5'	TGME49_222840	Ser/Thr phosphatase family protein	0	TGME49_222860	eukaryotic translation initiation factor, putative	1798	3'
BDP1_rep1_peak_1351	chrII	2075715	2076382	86	2.79912	10.1165	8.69225	360					TGME49_297840	DNA primase, large subunit	0	TGME49_297845	hypothetical protein	2707	5'
BDP1_rep2_peak_1085	chrII	268942	269350	86	3.37912	10.4105	8.65948	218					TGME49_221330	DNA gyrase/topoisomerase IV, A subunit domain-containing protein	0	TGME49_221340	hypothetical protein	136	5'
BDP1_rep2_peak_1120	chrII	1194767	1195927	86	3.37912	10.4105	8.65948	810					TGME49_222660	leucine rich repeat-containing protein	34230	TGME49_222700	hypothetical protein	2431	5'
BDP1_rep2_peak_1132	chrII	1441613	1442359	86	3.37912	10.4105	8.65948	249					TGME49_223080	hypothetical protein	253	TGME49_223095	hypothetical protein	2270	3'
BDP1_rep3_peak_1322	chrII	1590762	1591278	85	3.02179	10.1462	8.57207	141	TGME49_297170	50S ribosomal protein L17, putative	128	3'				TGME49_297180	hypothetical protein	258	3'
BDP1_rep3_peak_1328	chrII	1710828	1711189	85	3.02179	10.1462	8.57207	216	TGME49_297340	hypothetical protein	1363	3'	TGME49_297350	hypothetical protein	0	TGME49_297360	hypothetical protein	1	5'
BDP1_rep3_peak_1232	chrII	268879	269482	85	3.02179	10.1462	8.57207	280					TGME49_221330	DNA gyrase/topoisomerase IV, A subunit domain-containing protein	0	TGME49_221340	hypothetical protein	4	5'
BDP1_rep3_peak_1248	chrII	444341	444719	84	3.0012	10.05	8.48555	291	TGME49_221560	hypothetical protein	310	5'				TGME49_221570	pre-rRNA-processing protein, putative	367	3'
BDP1_rep1_peak_1324	chrII	1702221	1702510	84	2.63362	9.8248	8.40386	239	TGME49_297330	hypothetical protein	6881	5'	TGME49_297340	hypothetical protein	1329	TGME49_297350	hypothetical protein	6690	3'
BDP1_rep3_peak_1313	chrII	1514009	1514415	84	2.94663	9.97922	8.41634	221					TGME49_297060	phosphoglycerate mutase PGMII	100	TGME49_297065	hypothetical protein	119	5'
BDP1_rep3_peak_1300	chrII	1310457	1311015	83	2.78925	9.89275	8.33172	85					TGME49_222910	phosphoglycerate mutase	6099	TGME49_222920	mbp-1 interacting protein-2a family protein	330	5'
BDP1_rep1_peak_1243	chrII	758764	759166	82	2.74729	9.66818	8.24891	351	TGME49_222010	HAD hydrolase, family IIID protein	117	5'				TGME49_222020	phosphoglycerate kinase PGKII	2230	5'
BDP1_rep1_peak_1259	chrII	939449	939729	82	2.74729	9.66818	8.24891	228	TGME49_222188	hypothetical protein	843	3'				TGME49_222192	hypothetical protein	78	5'
BDP1_rep1_peak_1270	chrII	1085164	1085465	82	2.74729	9.66818	8.24891	81	TGME49_222370	SAG-related sequence SRS13	1774	3'	TGME49_222380	importin-beta N-terminal domain-containing protein	1137
BDP1_rep2_peak_1119	chrII	1004807	1005400	81	3.28779	9.83605	8.1061	205	TGME49_222260	hypothetical protein	1752	5'	TGME49_222270	hypothetical protein	34	TGME49_222280	hypothetical protein	2849	3'
BDP1_rep2_peak_1164	chrII	2139217	2139929	81	2.50763	9.91307	8.18141	389	TGME49_297940	single-strand binding protein	9160	5'	TGME49_297960	rhoptry neck protein RON6	4762	TGME49_297970	aspartyl aminopeptidase	6313	5'
BDP1_rep2_peak_1166	chrII	2146186	2146499	81	3.28779	9.83605	8.1061	193	TGME49_297960	rhoptry neck protein RON6	1495	5'	TGME49_297970	aspartyl aminopeptidase	0	TGME49_297980	hypothetical protein	9833	3'
BDP1_rep2_peak_1125	chrII	1310457	1311904	81	3.0596	9.9287	8.1967	1018					TGME49_222910	phosphoglycerate mutase	6099	TGME49_222930	hypothetical protein	2295	3'
BDP1_rep3_peak_1243	chrII	392338	392983	80	2.95152	9.63009	8.07399	38	TGME49_221470	hypothetical protein	6353	3'	TGME49_221480	hypothetical protein	1474	TGME49_221490	cell cycle regulator protein	285	3'
BDP1_rep3_peak_1324	chrII	1678831	1679673	80	2.95152	9.63009	8.07399	327	TGME49_297310	hypothetical protein	9369	3'	TGME49_297320	hypothetical protein	0	TGME49_297330	hypothetical protein	1704	3'
BDP1_rep2_peak_1079	chrII	173284	174147	77	3.09848	9.4997	7.78646	216	TGME49_221240	hypothetical protein	1851	3'	TGME49_221250	hypothetical protein	0
BDP1_rep1_peak_1191	chrII	271776	271961	77	2.69006	9.19924	7.79319	173	TGME49_221330	DNA gyrase/topoisomerase IV, A subunit domain-containing protein	2459	5'	TGME49_221340	hypothetical protein	2290	TGME49_221350	Ctr copper transporter family protein	5307	5'
BDP1_rep1_peak_1213	chrII	444340	444612	77	2.69006	9.19924	7.79319	125	TGME49_221560	hypothetical protein	309	5'				TGME49_221570	pre-rRNA-processing protein, putative	474	3'
BDP1_rep3_peak_1258	chrII	563876	564944	77	2.84131	9.29195	7.75112	422	TGME49_221670	transcriptional elongation factor FACT140	10799	5'	TGME49_221675	hypothetical protein	358	TGME49_221690	hypothetical protein	4574	3'
BDP1_rep1_peak_1242	chrII	749208	749443	77	2.69006	9.19924	7.79319	194	TGME49_221990	hypothetical protein	7379	5'	TGME49_222000	brix domain-containing protein	0	TGME49_222010	HAD hydrolase, family IIID protein	1538	3'
BDP1_rep1_peak_1244	chrII	777712	778159	77	2.69006	9.19924	7.79319	442	TGME49_222030	hypothetical protein	2376	3'				TGME49_222040	Ran-interacting Mog1 protein	71	5'
BDP1_rep1_peak_1269	chrII	1064955	1065202	77	2.69006	9.19924	7.79319	74	TGME49_222340	NOL1/NOP2/sun family protein	9952	3'	TGME49_222350	hypothetical protein	346	TGME49_222360	hypothetical protein	249	5'
BDP1_rep1_peak_1362	chrII	2139326	2139613	77	2.33346	9.10035	7.70357	190	TGME49_297940	single-strand binding protein	9269	5'	TGME49_297960	rhoptry neck protein RON6	5078	TGME49_297970	aspartyl aminopeptidase	6629	5'
BDP1_rep1_peak_1370	chrII	2211430	2212335	77	2.69006	9.19924	7.79319	714	TGME49_298020	DEAD-family helicase	609	3'	TGME49_298030	Ubiquinol-cytochrome c chaperone, putative	0	TGME49_298040	hypothetical protein	8874	3'
BDP1_rep1_peak_1335	chrII	1900879	1901094	77	2.69006	9.19924	7.79319	39					TGME49_297650	Ser/Thr phosphatase family protein	1167	TGME49_297660	hypothetical protein	4378	5'
BDP1_rep2_peak_1115	chrII	927589	928561	76	3.063	9.35241	7.64241	633	TGME49_222160	aldehyde dehydrogenase	2244	5'	TGME49_222170	dense-granule antigen DG32	0	TGME49_222180	hypothetical protein	4659	3'
BDP1_rep2_peak_1097	chrII	489984	490347	75	3.19647	9.27325	7.56521	6	TGME49_221610	ubiquitin carboxyl-terminal hydrolase	3747	3'	TGME49_221620	beta-tubulin, putative	1541	TGME49_221630	hypothetical protein	6118	3'
BDP1_rep2_peak_1113	chrII	893311	894454	75	3.19647	9.27325	7.56521	761	TGME49_222110	PUB domain-containing protein	10056	3'	TGME49_222120	hypothetical protein	0	TGME49_222140	DEAD/DEAH box helicase domain-containing protein	1165	3'
BDP1_rep3_peak_1344	chrII	1939566	1940035	75	2.88125	9.12396	7.58637	77	TGME49_297710	hypothetical protein	1696	3'	TGME49_297720	trehalose-phosphatase	0
BDP1_rep3_peak_1372	chrII	2195135	2195349	75	2.88125	9.12396	7.58637	15	TGME49_298010	hypothetical protein	2320	5'				TGME49_298020	DEAD-family helicase	1838	5'
BDP1_rep2_peak_1084	chrII	252237	253089	75	3.19647	9.27325	7.56521	525					TGME49_221320	acetyl-CoA carboxylase ACC1	0	TGME49_221330	DNA gyrase/topoisomerase IV, A subunit domain-containing protein	1350	3'
BDP1_rep2_peak_1151	chrII	1980644	1981157	75	3.19647	9.27325	7.56521	405					TGME49_297745	hypothetical protein	0	TGME49_297770	hypothetical protein	2111	5'
BDP1_rep1_peak_1221	chrII	514969	515190	73	2.63282	8.73923	7.34653	51	TGME49_221640	hypothetical protein	1631	3'				TGME49_221660	DEAD/DEAH box helicase domain-containing protein	359	5'
BDP1_rep1_peak_1189	chrII	252622	252809	73	2.63282	8.73923	7.34653	27					TGME49_221320	acetyl-CoA carboxylase ACC1	151	TGME49_221330	DNA gyrase/topoisomerase IV, A subunit domain-containing protein	1630	3'
BDP1_rep3_peak_1352	chrII	2035000	2035375	72	2.80588	8.77719	7.25511	148	TGME49_297800	RecF/RecN/SMC N terminal domain-containing protein	8430	5'				TGME49_297810	hypothetical protein	714	3'
BDP1_rep3_peak_1337	chrII	1839209	1839646	71	2.81097	8.62802	7.10867	171					TGME49_297500	T-complex protein 1 eta subunit	0	TGME49_297510	hypothetical protein	1356	5'
BDP1_rep2_peak_1080	chrII	198752	199593	70	3.05559	8.73191	7.04628	304	TGME49_221265	hypothetical protein	3835	5'	TGME49_221270	oxidoreductase, 2OG-Fe(II) oxygenase family protein	337	TGME49_221275	hypothetical protein	1083	3'
BDP1_rep3_peak_1219	chrII	94026	94512	69	1.88033	8.49621	6.98851	425	TGME49_220950	hypothetical protein	2659	3'	TGME49_279100	hypothetical protein	2628	TGME49_221160	acetyltransferase, GNAT family protein	3567	3'
BDP1_rep1_peak_1202	chrII	392183	392382	69	2.57559	8.28831	6.90919	196	TGME49_221470	hypothetical protein	6198	3'	TGME49_221480	hypothetical protein	2075	TGME49_221490	cell cycle regulator protein	886	3'
BDP1_rep1_peak_1258	chrII	935290	935521	69	2.57559	8.28831	6.90919	56	TGME49_222180	hypothetical protein	318	5'	TGME49_222188	hypothetical protein	0
BDP1_rep1_peak_1333	chrII	1885766	1886015	69	2.57559	8.28831	6.90919	53	TGME49_297530	DNA-directed RNA polymerase I RPA2	5256	3'	TGME49_297640	acyltransferase domain-containing protein	0	TGME49_297647	hypothetical protein	1038	3'
BDP1_rep1_peak_1320	chrII	1693971	1694168	68	2.52863	8.18728	6.81778	27	TGME49_297320	hypothetical protein	14780	5'	TGME49_297330	hypothetical protein	1172	TGME49_297340	hypothetical protein	6724	5'
BDP1_rep1_peak_1284	chrII	1317432	1317864	68	2.51026	8.23104	6.861	391					TGME49_222930	hypothetical protein	0	TGME49_222940	hypothetical protein	1689	5'
BDP1_rep3_peak_1226	chrII	182509	183010	66	2.7407	8.14254	6.64235	317	TGME49_221250	hypothetical protein	1933	3'	TGME49_221260	Class-II DAHP synthetase family protein	176	TGME49_221265	hypothetical protein	9272	3'
BDP1_rep3_peak_1235	chrII	310471	310744	66	2.7407	8.14254	6.64235	205	TGME49_221390	hypothetical protein	1295	5'				TGME49_221400	hypothetical protein	166	3'
BDP1_rep3_peak_1244	chrII	393934	394349	66	2.7407	8.14254	6.64235	192	TGME49_221470	hypothetical protein	7949	3'	TGME49_221480	hypothetical protein	108	TGME49_221500	dual specificity phosphatase, catalytic domain-containing protein	6018	3'
BDP1_rep3_peak_1271	chrII	777723	778162	66	2.7407	8.14254	6.64235	222	TGME49_222030	hypothetical protein	2387	3'				TGME49_222040	Ran-interacting Mog1 protein	68	5'
BDP1_rep3_peak_1278	chrII	862048	862510	66	2.7407	8.14254	6.64235	263	TGME49_222080	hypothetical protein	98	5'				TGME49_222090	hypothetical protein	2891	5'
BDP1_rep3_peak_1280	chrII	876555	876777	66	2.7407	8.14254	6.64235	47	TGME49_222100	hypothetical protein	3208	5'	TGME49_222110	PUB domain-containing protein	43	TGME49_222120	hypothetical protein	7556	3'
BDP1_rep3_peak_1231	chrII	252424	253089	66	2.7407	8.14254	6.64235	410					TGME49_221320	acetyl-CoA carboxylase ACC1	0	TGME49_221330	DNA gyrase/topoisomerase IV, A subunit domain-containing protein	1350	3'
BDP1_rep3_peak_1277	chrII	855367	856196	66	2.7407	8.14254	6.64235	397								TGME49_222080	hypothetical protein	3836	3'
BDP1_rep2_peak_1083	chrII	223027	223526	65	3.01381	8.18382	6.52169	174	TGME49_221280	hypothetical protein	2627	3'	TGME49_221295	hypothetical protein	409	TGME49_221310	aminopeptidase N protein	2083	3'
BDP1_rep2_peak_1091	chrII	392599	392844	65	3.01381	8.18382	6.52169	163	TGME49_221470	hypothetical protein	6614	3'	TGME49_221480	hypothetical protein	1613	TGME49_221490	cell cycle regulator protein	424	3'
BDP1_rep1_peak_1337	chrII	1914913	1915095	65	2.40483	7.91359	6.54741	153	TGME49_297670	hypothetical protein	2661	3'				TGME49_297680	calmodulin, putative	207	3'
BDP1_rep1_peak_1195	chrII	310267	310744	64	2.51835	7.84666	6.48129	409	TGME49_221390	hypothetical protein	1091	5'				TGME49_221400	hypothetical protein	166	3'
BDP1_rep1_peak_1214	chrII	448162	448461	64	2.51835	7.84666	6.48129	226	TGME49_221570	pre-rRNA-processing protein, putative	17	5'				TGME49_221580	ribosomal RNA large subunit methyltransferase J protein	3354	5'
BDP1_rep2_peak_1121	chrII	1196232	1196991	64	2.9923	8.1037	6.45422	186	TGME49_222660	leucine rich repeat-containing protein	1325	3'				TGME49_222700	hypothetical protein	1367	5'
BDP1_rep1_peak_1311	chrII	1567677	1567944	64	2.51835	7.84666	6.48129	160	TGME49_297130	hypothetical protein	6841	5'	TGME49_297140	U6 snRNA-associated sm family protein Lsm2, putative	3179	TGME49_297150	MORN repeat-containing protein	770	3'
BDP1_rep1_peak_1353	chrII	2079558	2079907	64	2.28875	7.83416	6.47755	150	TGME49_297840	DNA primase, large subunit	3697	5'	TGME49_297845	hypothetical protein	469	TGME49_297850	Branched-chain-amino-acid aminotransferase	2248	5'
BDP1_rep1_peak_1161	chrII	11702	11918	64	2.51835	7.84666	6.48129	12								TGME49_220840	threonine synthase	5504	3'
BDP1_rep1_peak_1304	chrII	1514159	1514413	64	2.51835	7.84666	6.48129	73					TGME49_297060	phosphoglycerate mutase PGMII	102	TGME49_297065	hypothetical protein	121	5'
BDP1_rep2_peak_1088	chrII	320968	321472	64	2.77398	8.12193	6.472	63					TGME49_221400	hypothetical protein	2076	TGME49_221410	actin-like protein ALP4	1957	5'
BDP1_rep2_peak_1127	chrII	1316980	1317377	64	2.89749	8.11032	6.46069	237					TGME49_222930	hypothetical protein	111	TGME49_222935	hypothetical protein	124	3'
BDP1_rep3_peak_1214	chrII	76562	77112	61	2.52228	7.5801	6.11051	377	TGME49_220920	hypothetical protein	7539	3'	TGME49_220930	hypothetical protein	0	TGME49_220940	ribosomal RNA methyltransferase (FtsJ) family protein	2904	5'
BDP1_rep3_peak_1238	chrII	343253	343524	61	2.67042	7.66774	6.18683	168	TGME49_221420	Chromosome-associated kinesin KLP1, putative	538	3'				TGME49_221430	hypothetical protein	36	5'
BDP1_rep3_peak_1275	chrII	816047	816301	61	2.13655	7.67302	6.19201	176	TGME49_222070	elongation factor Tu GTP binding domain-containing protein	1395	3'				TGME49_222075	hypothetical protein	13091	3'
BDP1_rep2_peak_1114	chrII	926782	927175	61	2.87212	7.83019	6.18774	86	TGME49_222160	aldehyde dehydrogenase	1437	5'				TGME49_222170	dense-granule antigen DG32	791	5'
BDP1_rep3_peak_1310	chrII	1469441	1469792	61	2.67042	7.66774	6.18683	80	TGME49_223130	hypothetical protein	119	5'	TGME49_223140	tRNA binding domain-containing protein	0
BDP1_rep3_peak_1350	chrII	1990048	1990263	61	2.67042	7.66774	6.18683	53	TGME49_297760	hypothetical protein	6894	3'	TGME49_297770	hypothetical protein	6780
BDP1_rep3_peak_1376	chrII	2310441	2310671	61	2.67042	7.66774	6.18683	155	TGME49_298090	Toxoplasma gondii family B protein	9640	3'
BDP1_rep1_peak_1236	chrII	696328	696556	60	2.46112	7.41449	6.06322	8	TGME49_221910	AN1 family Zinc finger domain-containing protein	4025	3'	TGME49_221818	hypothetical protein	0	TGME49_221922	NifU family domain-containing protein	41	5'
BDP1_rep2_peak_1145	chrII	1803470	1804002	60	2.92248	7.65787	6.01957	129	TGME49_297465	hypothetical protein	1904	3'	TGME49_297470	myosin light chain 2, putative	137
BDP1_rep2_peak_1146	chrII	1804417	1804949	60	2.92248	7.65787	6.01957	518	TGME49_297465	hypothetical protein	2851	3'	TGME49_297470	myosin light chain 2, putative	1084
BDP1_rep1_peak_1349	chrII	2047480	2047757	60	2.46112	7.41449	6.06322	268	TGME49_297810	hypothetical protein	7702	5'	TGME49_297820	sperm associated antigen 6, putative	1396	TGME49_297830	hypothetical protein	5727	3'
BDP1_rep2_peak_1158	chrII	2079111	2079390	60	2.83807	7.69713	6.05779	75	TGME49_297840	DNA primase, large subunit	3250	5'	TGME49_297845	hypothetical protein	22	TGME49_297850	Branched-chain-amino-acid aminotransferase	2765	5'
BDP1_rep1_peak_1263	chrII	983308	983506	60	2.46112	7.41449	6.06322	2					TGME49_222230	hypothetical protein	0	TGME49_222240	hypothetical protein	4245	5'
BDP1_rep2_peak_1065	chrII	33892	34443	60	2.92248	7.65787	6.01957	368					TGME49_220870	hypothetical protein	0	TGME49_220880	hypothetical protein	30	5'
BDP1_rep2_peak_1074	chrII	94086	94793	59	1.9798	7.53301	5.90883	252	TGME49_220950	hypothetical protein	2719	3'	TGME49_279100	hypothetical protein	2688	TGME49_221160	acetyltransferase, GNAT family protein	3286	3'
BDP1_rep1_peak_1282	chrII	1314717	1314904	59	2.14918	7.25022	5.90987	8	TGME49_222920	mbp-1 interacting protein-2a family protein	1585	3'	TGME49_222930	hypothetical protein	2584	TGME49_222935	hypothetical protein	2597	3'
BDP1_rep3_peak_1221	chrII	134448	134656	58	2.5244	7.30319	5.83993	196	TGME49_221200	CW-type Zinc Finger protein	2315	5'				TGME49_221210	cyclophilin	818	5'
BDP1_rep3_peak_1239	chrII	349533	349857	57	2.60015	7.20389	5.74284	94	TGME49_221430	hypothetical protein	2465	3'	TGME49_221440	RPGR, putative	6717
BDP1_rep3_peak_1334	chrII	1821090	1821520	57	2.60015	7.20389	5.74284	155	TGME49_297488	hypothetical protein	2709	5'	TGME49_297492	hypothetical protein	542	TGME49_297495	hypothetical protein	1051	3'
BDP1_rep3_peak_1371	chrII	2160749	2161372	57	2.60015	7.20389	5.74284	181	TGME49_297980	hypothetical protein	1365	5'				TGME49_298010	hypothetical protein	190	3'
BDP1_rep3_peak_1208	chrII	12217	12596	57	2.60015	7.20389	5.74284	291								TGME49_220840	threonine synthase	4826	3'
BDP1_rep3_peak_1281	chrII	892554	892770	57	2.54313	7.24571	5.78367	45					TGME49_222120	hypothetical protein	671	TGME49_222130	hypothetical protein	811	5'
BDP1_rep2_peak_1071	chrII	86036	86469	56	1.9227	7.27077	5.65384	243	TGME49_220930	hypothetical protein	9409	5'	TGME49_220940	ribosomal RNA methyltransferase (FtsJ) family protein	6020	TGME49_279100	hypothetical protein	4929	5'
BDP1_rep1_peak_1183	chrII	182818	183010	56	2.40388	6.99199	5.655	188	TGME49_221250	hypothetical protein	2242	3'	TGME49_221260	Class-II DAHP synthetase family protein	485	TGME49_221265	hypothetical protein	9272	3'
BDP1_rep1_peak_1209	chrII	421301	421511	56	2.40388	6.99199	5.655	53	TGME49_221522	adaptor complexes medium subunit family protein	3772	3'	TGME49_221530	hypothetical protein	350	TGME49_221540	hypothetical protein	1874	3'
BDP1_rep1_peak_1278	chrII	1275877	1276058	56	2.40388	6.99199	5.655	24	TGME49_222870	hypothetical protein	737	3'				TGME49_222880	hypothetical protein	329	5'
BDP1_rep1_peak_1299	chrII	1448435	1448692	56	2.40388	6.99199	5.655	230	TGME49_223095	hypothetical protein	1542	5'	TGME49_223110	glycolipid transfer protein GLTP	5272
BDP1_rep1_peak_1300	chrII	1454031	1454252	56	2.40388	6.99199	5.655	45	TGME49_223110	glycolipid transfer protein GLTP	67	5'				TGME49_223120	cyclin-dependent kinase regulatory subunit protein	619	5'
BDP1_rep1_peak_1334	chrII	1890684	1891365	56	2.40388	6.99199	5.655	523	TGME49_297643	hypothetical protein	3169	3'	TGME49_297647	hypothetical protein	0	TGME49_297650	Ser/Thr phosphatase family protein	1380	3'
BDP1_rep3_peak_1360	chrII	2091721	2092101	56	2.2134	7.13281	5.6828	192					TGME49_297870	hypothetical protein	0	TGME49_297880	dense granule protein DG32	674	3'
BDP1_rep2_peak_1082	chrII	222118	222537	55	2.83116	7.1449	5.53112	222	TGME49_221280	hypothetical protein	1718	3'				TGME49_221295	hypothetical protein	81	5'
BDP1_rep2_peak_1118	chrII	985395	985905	55	2.83116	7.1449	5.53112	189	TGME49_222230	hypothetical protein	1946	5'				TGME49_222240	hypothetical protein	1846	5'
BDP1_rep2_peak_1162	chrII	2129993	2130572	55	2.83116	7.1449	5.53112	575	TGME49_297925	HesB-like domain-containing protein	6261	3'	TGME49_297940	single-strand binding protein	0	TGME49_297960	rhoptry neck protein RON6	240	3'
BDP1_rep2_peak_1170	chrII	2344706	2344999	55	2.83116	7.1449	5.53112	196	TGME49_298090	Toxoplasma gondii family B protein	43905	3'
BDP1_rep2_peak_1165	chrII	2143323	2143777	55	2.518	7.12984	5.52789	12					TGME49_297960	rhoptry neck protein RON6	914	TGME49_297970	aspartyl aminopeptidase	2465	5'
BDP1_rep1_peak_1171	chrII	88699	88908	53	1.68006	6.64475	5.32147	117	TGME49_220940	ribosomal RNA methyltransferase (FtsJ) family protein	2140	3'	TGME49_220950	hypothetical protein	2931	TGME49_279100	hypothetical protein	2490	5'
BDP1_rep1_peak_1261	chrII	964999	965348	53	2.34995	6.72107	5.39677	317	TGME49_222210	SPFH domain / Band 7 family protein	2177	5'	TGME49_222220	alveolin domain containing intermediate filament IMC7	0	TGME49_222230	hypothetical protein	7823	3'
BDP1_rep3_peak_1289	chrII	1010276	1011071	53	2.52987	6.75126	5.31015	138	TGME49_222270	hypothetical protein	1650	3'	TGME49_222280	hypothetical protein	0	TGME49_222290	LSM domain-containing protein	126	5'
BDP1_rep3_peak_1292	chrII	1078728	1079067	53	2.52987	6.75126	5.31015	107	TGME49_222360	hypothetical protein	1452	3'	TGME49_222370	SAG-related sequence SRS13	0	TGME49_222380	importin-beta N-terminal domain-containing protein	4960	5'
BDP1_rep3_peak_1293	chrII	1084797	1085248	53	2.52987	6.75126	5.31015	331	TGME49_222370	SAG-related sequence SRS13	1407	3'	TGME49_222380	importin-beta N-terminal domain-containing protein	770
BDP1_rep3_peak_1321	chrII	1563476	1563740	53	2.41766	6.79577	5.35365	41	TGME49_297130	hypothetical protein	2640	5'				TGME49_297140	U6 snRNA-associated sm family protein Lsm2, putative	758	5'
BDP1_rep3_peak_1336	chrII	1826476	1826811	53	2.52987	6.75126	5.31015	47	TGME49_297495	hypothetical protein	759	5'				TGME49_297500	T-complex protein 1 eta subunit	3870	3'
BDP1_rep3_peak_1364	chrII	2129998	2130724	53	2.52987	6.75126	5.31015	570	TGME49_297925	HesB-like domain-containing protein	6266	3'	TGME49_297940	single-strand binding protein	0	TGME49_297960	rhoptry neck protein RON6	88	3'
BDP1_rep3_peak_1323	chrII	1599956	1600172	53	2.52987	6.75126	5.31015	34					TGME49_297180	hypothetical protein	179	TGME49_297190	hypothetical protein	2941	3'
BDP1_rep1_peak_1203	chrII	392599	392833	52	2.34665	6.57936	5.25696	158	TGME49_221470	hypothetical protein	6614	3'	TGME49_221480	hypothetical protein	1624	TGME49_221490	cell cycle regulator protein	435	3'
BDP1_rep1_peak_1250	chrII	862177	862517	52	2.34665	6.57936	5.25696	93	TGME49_222080	hypothetical protein	227	5'				TGME49_222090	hypothetical protein	2884	5'
BDP1_rep1_peak_1325	chrII	1710115	1711070	52	2.34665	6.57936	5.25696	892	TGME49_297340	hypothetical protein	650	3'	TGME49_297350	hypothetical protein	0	TGME49_297360	hypothetical protein	120	5'
BDP1_rep1_peak_1340	chrII	1930038	1930254	52	2.34665	6.57936	5.25696	56	TGME49_297700	hypothetical protein	1232	3'				TGME49_297710	hypothetical protein	1042	5'
BDP1_rep3_peak_1347	chrII	1960459	1960676	52	2.50434	6.64121	5.21279	187	TGME49_297730	transcription elongation factor 1, putative	71	5'				TGME49_297745	hypothetical protein	796	3'
BDP1_rep1_peak_1368	chrII	2195871	2196115	52	2.34665	6.57936	5.25696	209	TGME49_298010	hypothetical protein	3056	5'				TGME49_298020	DEAD-family helicase	1072	5'
BDP1_rep1_peak_1371	chrII	2225016	2225255	52	2.34665	6.57936	5.25696	193	TGME49_298030	Ubiquinol-cytochrome c chaperone, putative	6356	3'	TGME49_298040	hypothetical protein	0	TGME49_298050	hypothetical protein	102	5'
BDP1_rep1_peak_1374	chrII	2313534	2313744	52	2.34665	6.57936	5.25696	181	TGME49_298090	Toxoplasma gondii family B protein	12733	3'
BDP1_rep1_peak_1377	chrII	2343820	2343993	52	2.34665	6.57936	5.25696	56	TGME49_298090	Toxoplasma gondii family B protein	43019	3'
BDP1_rep2_peak_1081	chrII	202106	202681	50	2.73983	6.64529	5.05596	359	TGME49_221275	hypothetical protein	409	5'				TGME49_221280	hypothetical protein	1045	5'
BDP1_rep2_peak_1093	chrII	408765	409146	50	2.73436	6.62573	5.04916	268	TGME49_221510	hypothetical protein	1492	3'	TGME49_221518	hypothetical protein	842	TGME49_221522	adaptor complexes medium subunit family protein	1225	5'
BDP1_rep2_peak_1150	chrII	1939635	1940033	50	2.73983	6.64529	5.05596	207	TGME49_297710	hypothetical protein	1765	3'	TGME49_297720	trehalose-phosphatase	0
BDP1_rep2_peak_1157	chrII	2060556	2060988	50	2.73983	6.64529	5.05596	112	TGME49_297830	hypothetical protein	77	5'				TGME49_297840	DNA primase, large subunit	1284	3'
BDP1_rep2_peak_1139	chrII	1599983	1600459	50	2.73983	6.64529	5.05596	206					TGME49_297180	hypothetical protein	0	TGME49_297190	hypothetical protein	2654	3'
BDP1_rep2_peak_1106	chrII	728674	728925	49	2.13158	6.52282	4.94936	171	TGME49_221950	splicesome-associated protein, putative	263	5'				TGME49_221970	hypothetical protein	1701	3'
BDP1_rep2_peak_1141	chrII	1701217	1701602	49	2.40708	6.4819	4.9097	28	TGME49_297330	hypothetical protein	5877	5'	TGME49_297340	hypothetical protein	325	TGME49_297350	hypothetical protein	7598	3'
BDP1_rep3_peak_1303	chrII	1316839	1317221	49	2.38391	6.37554	4.95355	342					TGME49_222930	hypothetical protein	267	TGME49_222935	hypothetical protein	280	3'
BDP1_rep3_peak_1368	chrII	2144168	2144383	49	2.27594	6.34643	4.92509	6					TGME49_297960	rhoptry neck protein RON6	308	TGME49_297970	aspartyl aminopeptidase	1859	5'
BDP1_rep1_peak_1185	chrII	201729	201903	48	2.28941	6.17683	4.86954	167	TGME49_221275	hypothetical protein	32	5'				TGME49_221280	hypothetical protein	1823	5'
BDP1_rep3_peak_1240	chrII	356102	356920	48	2.4596	6.31012	4.88962	166	TGME49_221430	hypothetical protein	9034	3'	TGME49_221440	RPGR, putative	0	TGME49_221455	hypothetical protein	7134	5'
BDP1_rep3_peak_1291	chrII	1023890	1024213	48	2.4596	6.31012	4.88962	243	TGME49_222305	hypothetical protein	180	5'	TGME49_222310	hypothetical protein	0
BDP1_rep3_peak_1331	chrII	1773676	1774045	48	2.45095	6.27344	4.86447	56	TGME49_297420	beta-tubulin cofactor D, putative	684	5'	TGME49_297430	hypothetical protein	521	TGME49_297440	hypothetical protein	10084	5'
BDP1_rep1_peak_1329	chrII	1804372	1804575	48	2.28941	6.17683	4.86954	50	TGME49_297465	hypothetical protein	2806	3'	TGME49_297470	myosin light chain 2, putative	1039
BDP1_rep1_peak_1331	chrII	1826522	1826767	48	2.28941	6.17683	4.86954	211	TGME49_297495	hypothetical protein	805	5'				TGME49_297500	T-complex protein 1 eta subunit	3914	3'
BDP1_rep3_peak_1354	chrII	2047437	2047753	48	2.4596	6.31012	4.88962	51	TGME49_297810	hypothetical protein	7659	5'	TGME49_297820	sperm associated antigen 6, putative	1400	TGME49_297830	hypothetical protein	5731	3'
BDP1_rep3_peak_1356	chrII	2076074	2076408	48	2.43679	6.21326	4.80587	182	TGME49_297840	DNA primase, large subunit	213	5'				TGME49_297845	hypothetical protein	2681	5'
BDP1_rep2_peak_1159	chrII	2081446	2082030	48	2.64729	6.46888	4.89714	422	TGME49_297845	hypothetical protein	321	3'				TGME49_297850	Branched-chain-amino-acid aminotransferase	125	5'
BDP1_rep1_peak_1373	chrII	2310593	2310773	48	2.28941	6.17683	4.86954	5	TGME49_298090	Toxoplasma gondii family B protein	9792	3'
BDP1_rep3_peak_1206	chrII	2054	2295	48	2.4596	6.31012	4.88962	159								TGME49_220840	threonine synthase	15127	3'
BDP1_rep3_peak_1379	chrII	2337940	2338656	47	2.24422	6.18487	4.77814	466	TGME49_298090	Toxoplasma gondii family B protein	37139	3'
BDP1_rep1_peak_1256	chrII	926868	927259	46	2.1934	5.92497	4.6315	247	TGME49_222160	aldehyde dehydrogenase	1523	5'				TGME49_222170	dense-granule antigen DG32	707	5'
BDP1_rep2_peak_1087	chrII	310063	310744	45	2.6485	6.15944	4.5963	44	TGME49_221390	hypothetical protein	887	5'				TGME49_221400	hypothetical protein	166	3'
BDP1_rep2_peak_1094	chrII	441138	441615	45	2.6485	6.15944	4.5963	360	TGME49_221550	CMGC kinase, MAPK family, MEK kinase-related (incomplete catalytic triad)	1732	3'	TGME49_221560	hypothetical protein	2416	TGME49_221570	pre-rRNA-processing protein, putative	3471	3'
BDP1_rep1_peak_1293	chrII	1384942	1385190	45	2.21885	5.83236	4.5401	236	TGME49_223045	hypothetical protein	799	3'	TGME49_223050	ribosomal protein RPS20	37
BDP1_rep2_peak_1131	chrII	1420218	1420480	45	2.6485	6.15944	4.5963	179	TGME49_223060	MORN repeat-containing protein	1771	3'	TGME49_223070	hypothetical protein	28	TGME49_223080	hypothetical protein	5622	3'
BDP1_rep2_peak_1144	chrII	1802490	1802840	45	2.6485	6.15944	4.5963	303	TGME49_297465	hypothetical protein	924	3'				TGME49_297470	myosin light chain 2, putative	493	5'
BDP1_rep3_peak_1229	chrII	202461	202726	44	2.38933	5.88077	4.4817	215	TGME49_221275	hypothetical protein	764	5'				TGME49_221280	hypothetical protein	1000	5'
BDP1_rep3_peak_1242	chrII	375260	375533	44	2.38933	5.88077	4.4817	118	TGME49_221460	phosphoglycerate mutase family protein	1536	3'				TGME49_221470	hypothetical protein	20	5'
BDP1_rep3_peak_1253	chrII	489984	490319	44	2.38933	5.88077	4.4817	176	TGME49_221610	ubiquitin carboxyl-terminal hydrolase	3747	3'	TGME49_221620	beta-tubulin, putative	1569	TGME49_221630	hypothetical protein	6146	3'
BDP1_rep3_peak_1260	chrII	594861	595095	44	2.38933	5.88077	4.4817	87	TGME49_221700	hypothetical protein	12420	3'	TGME49_221720	hypothetical protein	0	TGME49_221710	TBC domain-containing protein	1147	3'
BDP1_rep3_peak_1279	chrII	864784	865327	44	2.38933	5.88077	4.4817	23	TGME49_222080	hypothetical protein	2834	5'				TGME49_222090	hypothetical protein	74	5'
BDP1_rep2_peak_1126	chrII	1314205	1314726	44	2.35673	5.99754	4.45277	513	TGME49_222920	mbp-1 interacting protein-2a family protein	1073	3'	TGME49_222930	hypothetical protein	2762	TGME49_222935	hypothetical protein	2775	3'
BDP1_rep1_peak_1296	chrII	1421322	1421509	44	2.23217	5.78462	4.49305	68	TGME49_223060	MORN repeat-containing protein	2875	3'	TGME49_223070	hypothetical protein	1132	TGME49_223080	hypothetical protein	4593	3'
BDP1_rep1_peak_1316	chrII	1601170	1601347	44	2.23217	5.78462	4.49305	144	TGME49_297180	hypothetical protein	819	5'				TGME49_297190	hypothetical protein	1766	3'
BDP1_rep1_peak_1358	chrII	2126596	2126828	44	2.23217	5.78462	4.49305	90	TGME49_297925	HesB-like domain-containing protein	2864	3'	TGME49_297940	single-strand binding protein	3229	TGME49_297960	rhoptry neck protein RON6	3984	3'
BDP1_rep1_peak_1375	chrII	2336187	2336470	44	2.23217	5.78462	4.49305	281	TGME49_298090	Toxoplasma gondii family B protein	35386	3'
BDP1_rep3_peak_1377	chrII	2331087	2331621	44	2.38933	5.88077	4.4817	416	TGME49_298090	Toxoplasma gondii family B protein	30286	3'
BDP1_rep1_peak_1198	chrII	324369	324585	42	2.1401	5.54799	4.26988	168	TGME49_221400	hypothetical protein	821	5'	TGME49_221410	actin-like protein ALP4	940	TGME49_221415	hypothetical protein	7919	5'
BDP1_rep1_peak_1207	chrII	408079	408260	41	2.10115	5.44992	4.17325	121	TGME49_221510	hypothetical protein	806	3'	TGME49_221518	hypothetical protein	156	TGME49_221522	adaptor complexes medium subunit family protein	2111	5'
BDP1_rep2_peak_1138	chrII	1560663	1561051	41	2.55717	5.68779	4.15193	220	TGME49_297120	hypothetical protein	5997	3'	TGME49_297130	hypothetical protein	0	TGME49_297140	U6 snRNA-associated sm family protein Lsm2, putative	3447	5'
BDP1_rep2_peak_1147	chrII	1890685	1890947	41	2.55717	5.68779	4.15193	194	TGME49_297643	hypothetical protein	3170	3'	TGME49_297647	hypothetical protein	0	TGME49_297650	Ser/Thr phosphatase family protein	1798	3'
BDP1_rep1_peak_1359	chrII	2128320	2128531	41	2.17494	5.40295	4.12695	15	TGME49_297925	HesB-like domain-containing protein	4588	3'	TGME49_297940	single-strand binding protein	1526	TGME49_297960	rhoptry neck protein RON6	2281	3'
BDP1_rep2_peak_1168	chrII	2211370	2211815	41	2.55717	5.68779	4.15193	242	TGME49_298020	DEAD-family helicase	549	3'				TGME49_298030	Ubiquinol-cytochrome c chaperone, putative	427	5'
BDP1_rep1_peak_1211	chrII	432373	432559	41	2.17494	5.40295	4.12695	60					TGME49_221540	hypothetical protein	0	TGME49_221550	CMGC kinase, MAPK family, MEK kinase-related (incomplete catalytic triad)	2698	5'
BDP1_rep3_peak_1210	chrII	23492	23860	40	2.31905	5.46352	4.08566	30	TGME49_220840	threonine synthase	1236	5'	TGME49_220860	DEAD/DEAH box helicase	0	TGME49_220870	hypothetical protein	6336	3'
BDP1_rep3_peak_1224	chrII	170013	170371	40	2.03347	5.37311	4.00892	0	TGME49_221230	hypothetical protein	2679	5'				TGME49_221240	hypothetical protein	354	5'
BDP1_rep3_peak_1228	chrII	201883	202237	40	2.31905	5.46352	4.08566	112	TGME49_221275	hypothetical protein	186	5'				TGME49_221280	hypothetical protein	1489	5'
BDP1_rep3_peak_1363	chrII	2129539	2129751	40	2.31905	5.46352	4.08566	199	TGME49_297925	HesB-like domain-containing protein	5807	3'	TGME49_297940	single-strand binding protein	306	TGME49_297960	rhoptry neck protein RON6	1061	3'
BDP1_rep3_peak_1375	chrII	2211670	2212258	40	2.31905	5.46352	4.08566	95	TGME49_298020	DEAD-family helicase	849	3'	TGME49_298030	Ubiquinol-cytochrome c chaperone, putative	0	TGME49_298040	hypothetical protein	8951	3'
BDP1_rep3_peak_1378	chrII	2332764	2333203	38	2.19408	5.1656	3.80705	272	TGME49_298090	Toxoplasma gondii family B protein	31963	3'
BDP1_rep3_peak_1341	chrII	1900844	1901094	38	2.22915	5.20575	3.84612	72					TGME49_297650	Ser/Thr phosphatase family protein	1167	TGME49_297660	hypothetical protein	4378	5'
BDP1_rep2_peak_1076	chrII	134954	135565	37	2.46585	5.23079	3.72368	214	TGME49_221200	CW-type Zinc Finger protein	2821	5'	TGME49_221210	cyclophilin	0	TGME49_221220	hypothetical protein	3588	5'
BDP1_rep2_peak_1078	chrII	169870	170369	37	2.26127	5.22558	3.72368	397	TGME49_221230	hypothetical protein	2536	5'				TGME49_221240	hypothetical protein	356	5'
BDP1_rep2_peak_1095	chrII	450375	450973	37	2.46585	5.23079	3.72368	101	TGME49_221570	pre-rRNA-processing protein, putative	2230	5'				TGME49_221580	ribosomal RNA large subunit methyltransferase J protein	842	5'
BDP1_rep3_peak_1251	chrII	476665	476935	37	2.24878	5.05869	3.70304	196	TGME49_221590	dual specificity phosphatase, catalytic domain-containing protein	5220	3'	TGME49_221600	hypothetical protein	0	TGME49_221610	ubiquitin carboxyl-terminal hydrolase	243	5'
BDP1_rep3_peak_1290	chrII	1011416	1011813	37	2.24878	5.05869	3.70304	342	TGME49_222280	hypothetical protein	378	5'	TGME49_222290	LSM domain-containing protein	219	TGME49_222300	hypothetical protein	2558	3'
BDP1_rep3_peak_1296	chrII	1204186	1204420	37	2.24878	5.05869	3.70304	192	TGME49_222700	hypothetical protein	1831	3'				TGME49_222710	IMP-specific 5'-nucleotidase 1, putative	52	5'
BDP1_rep2_peak_1129	chrII	1367841	1368143	37	2.46585	5.23079	3.72368	3	TGME49_222990	ribosomal protein S18, putative	2566	5'	TGME49_223000	dynein light chain DLC	0	TGME49_223010	hypothetical protein	1959	5'
BDP1_rep1_peak_1312	chrII	1575774	1575947	37	2.1177	5.03208	3.7724	9	TGME49_297140	U6 snRNA-associated sm family protein Lsm2, putative	7951	3'	TGME49_297150	MORN repeat-containing protein	759	TGME49_297160	hypothetical protein	3002	3'
BDP1_rep3_peak_1340	chrII	1890732	1891360	37	2.24878	5.05869	3.70304	98	TGME49_297643	hypothetical protein	3217	3'	TGME49_297647	hypothetical protein	0	TGME49_297650	Ser/Thr phosphatase family protein	1385	3'
BDP1_rep2_peak_1155	chrII	2047431	2047791	37	2.46585	5.23079	3.72368	317	TGME49_297810	hypothetical protein	7653	5'	TGME49_297820	sperm associated antigen 6, putative	1362	TGME49_297830	hypothetical protein	5693	3'
BDP1_rep1_peak_1366	chrII	2160841	2161261	37	2.1177	5.03208	3.7724	266	TGME49_297980	hypothetical protein	1457	5'				TGME49_298010	hypothetical protein	301	3'
BDP1_rep1_peak_1376	chrII	2337315	2337508	37	2.1177	5.03208	3.7724	2	TGME49_298090	Toxoplasma gondii family B protein	36514	3'
BDP1_rep1_peak_1289	chrII	1364727	1364943	37	2.1177	5.03208	3.7724	211					TGME49_222990	ribosomal protein S18, putative	332	TGME49_223000	dynein light chain DLC	2984	5'
BDP1_rep2_peak_1133	chrII	1442793	1443075	35	2.40488	5.02232	3.5373	191	TGME49_223080	hypothetical protein	181	5'				TGME49_223095	hypothetical protein	1554	3'
BDP1_rep3_peak_1346	chrII	1956990	1957282	35	2.20787	4.89347	3.55416	18	TGME49_297725	hypothetical protein	1626	5'				TGME49_297730	transcription elongation factor 1, putative	466	3'
BDP1_rep1_peak_1222	chrII	515566	515806	34	2.06047	4.67225	3.42897	31	TGME49_221640	hypothetical protein	2228	3'	TGME49_221660	DEAD/DEAH box helicase domain-containing protein	17
BDP1_rep3_peak_1314	chrII	1518274	1518639	34	2.05522	4.83662	3.49892	358	TGME49_297065	hypothetical protein	3116	3'	TGME49_297070	hypothetical protein	976	TGME49_297080	pyridoxal kinase	3186	5'
BDP1_rep1_peak_1318	chrII	1627072	1627249	34	2.06047	4.67225	3.42897	7	TGME49_297210	hypothetical protein	8324	3'	TGME49_297220	AMP-binding enzyme domain-containing protein	398	TGME49_297230	Vps53 family, N-terminal protein	577	5'
BDP1_rep2_peak_1111	chrII	816215	816458	33	2.07987	4.85694	3.37738	81	TGME49_222070	elongation factor Tu GTP binding domain-containing protein	1563	3'				TGME49_222075	hypothetical protein	12934	3'
BDP1_rep2_peak_1156	chrII	2059864	2060200	33	2.37452	4.7889	3.31164	10	TGME49_297820	sperm associated antigen 6, putative	10711	5'	TGME49_297830	hypothetical protein	279	TGME49_297840	DNA primase, large subunit	2072	3'
BDP1_rep2_peak_1169	chrII	2265584	2266247	33	2.37452	4.7889	3.31164	656	TGME49_298060	Toxoplasma gondii family C protein	16568	3'				TGME49_298070	hypothetical protein	23766	5'
BDP1_rep2_peak_1064	chrII	11139	11396	33	2.37452	4.7889	3.31164	69								TGME49_220840	threonine synthase	6026	3'
BDP1_rep2_peak_1069	chrII	76571	76892	32	2.33651	4.66159	3.20551	70	TGME49_220920	hypothetical protein	7548	3'	TGME49_220930	hypothetical protein	0	TGME49_220940	ribosomal RNA methyltransferase (FtsJ) family protein	3124	5'
BDP1_rep2_peak_1103	chrII	640574	640857	32	2.1365	4.70677	3.24928	37	TGME49_221865	hypothetical protein	3284	3'				TGME49_221870	hypothetical protein	2140	5'
BDP1_rep3_peak_1317	chrII	1525904	1526265	32	2.12111	4.5408	3.22409	155	TGME49_297080	pyridoxal kinase	1426	3'	TGME49_297090	hypothetical protein	944	TGME49_297100	hypothetical protein	3819	3'
BDP1_rep1_peak_1177	chrII	134362	134646	30	1.96951	4.25873	3.0446	26	TGME49_221200	CW-type Zinc Finger protein	2229	5'				TGME49_221210	cyclophilin	828	5'
BDP1_rep1_peak_1238	chrII	719116	719306	30	2.00323	4.32372	3.09718	41	TGME49_221940	adaptin n terminal region domain-containing protein	666	5'				TGME49_221950	splicesome-associated protein, putative	435	3'
BDP1_rep3_peak_1305	chrII	1381341	1381692	30	2.10954	4.39317	3.08086	329	TGME49_223030	tetratricopeptide repeat-containing protein	2696	5'	TGME49_223040	hypothetical protein	501	TGME49_223045	hypothetical protein	974	5'
BDP1_rep2_peak_1116	chrII	939643	940055	29	2.28319	4.36263	2.91701	408	TGME49_222188	hypothetical protein	1037	3'	TGME49_222192	hypothetical protein	0
BDP1_rep3_peak_1358	chrII	2079482	2079727	29	1.95962	4.21363	2.92023	232	TGME49_297840	DNA primase, large subunit	3621	5'	TGME49_297845	hypothetical protein	393	TGME49_297850	Branched-chain-amino-acid aminotransferase	2428	5'
BDP1_rep2_peak_1068	chrII	61147	61538	29	2.28319	4.36263	2.91701	70					TGME49_220910	HEAT repeat-containing protein	139	TGME49_220920	hypothetical protein	330	5'
BDP1_rep1_peak_1210	chrII	421933	422127	27	1.946	3.98676	2.7771	164	TGME49_221530	hypothetical protein	72	5'				TGME49_221540	hypothetical protein	1258	3'
BDP1_rep1_peak_1288	chrII	1357098	1357270	27	1.946	3.98676	2.7771	1	TGME49_222975	hypothetical protein	4429	5'	TGME49_222980	hypothetical protein	616	TGME49_222990	ribosomal protein S18, putative	2945	3'
BDP1_rep1_peak_1313	chrII	1585582	1585756	27	1.946	3.98676	2.7771	172	TGME49_297160	hypothetical protein	1398	5'				TGME49_297170	50S ribosomal protein L17, putative	489	5'
BDP1_rep3_peak_1270	chrII	758871	759281	26	2.03795	3.92214	2.63802	267	TGME49_222010	HAD hydrolase, family IIID protein	224	5'				TGME49_222020	phosphoglycerate kinase PGKII	2115	5'
BDP1_rep3_peak_1374	chrII	2205702	2205917	26	2.03795	3.92214	2.63802	10	TGME49_298010	hypothetical protein	12887	5'	TGME49_298020	DEAD-family helicase	8515	TGME49_298030	Ubiquinol-cytochrome c chaperone, putative	6325	5'
BDP1_rep3_peak_1276	chrII	851390	851617	26	2.03795	3.92214	2.63802	19								TGME49_222080	hypothetical protein	8415	3'
BDP1_rep3_peak_1367	chrII	2143564	2143790	25	1.8362	3.79089	2.52522	4					TGME49_297960	rhoptry neck protein RON6	901	TGME49_297970	aspartyl aminopeptidase	2452	5'
BDP1_rep1_peak_1181	chrII	172617	172822	24	1.70743	3.68228	2.48981	6	TGME49_221240	hypothetical protein	1184	3'				TGME49_221250	hypothetical protein	473	5'
BDP1_rep1_peak_1272	chrII	1158622	1158822	24	1.88876	3.66165	2.46957	52	TGME49_222430	HECT-domain (ubiquitin-transferase) domain-containing protein	3163	5'	TGME49_222440	hypothetical protein	1684	TGME49_222660	leucine rich repeat-containing protein	1715	5'
BDP1_rep3_peak_1209	chrII	20069	20279	23	1.96768	3.5705	2.31222	207					TGME49_220840	threonine synthase	1977	TGME49_220860	DEAD/DEAH box helicase	3492	5'
BDP1_rep3_peak_1252	chrII	478999	479305	20	1.89741	3.23312	2.0021	152	TGME49_221600	hypothetical protein	2198	5'	TGME49_221610	ubiquitin carboxyl-terminal hydrolase	1821
BDP1_rep2_peak_1262	chrIII	2531777	2532834	16136	17.8252	1618.39	1613.66	480	TGME49_321170	Toxoplasma gondii family C protein	75017	3'
BDP1_rep3_peak_1546	chrIII	2531777	2532834	15072	20.2345	1511.97	1507.22	515	TGME49_321170	Toxoplasma gondii family C protein	75017	3'
BDP1_rep2_peak_1171	chrIII	9	753	7046	15.9058	708.393	704.622	442								TGME49_276230	Toxoplasma gondii family B protein	34002	3'
BDP1_rep3_peak_1381	chrIII	9	753	6536	16.6448	657.529	653.679	414								TGME49_276230	Toxoplasma gondii family B protein	34002	3'
BDP1_rep1_peak_1380	chrIII	4841	5265	2775	12.4133	280.37	277.538	134								TGME49_276230	Toxoplasma gondii family B protein	29490	3'
BDP1_rep1_peak_1554	chrIII	2234292	2235977	2537	12.1196	256.598	253.792	1082	TGME49_299050	ribosomal protein RPL17	7828	5'	TGME49_299040	phosphatidylinositol n-acetylglucosaminyltransferase	0	TGME49_299020	AP2 domain transcription factor AP2III-4	5935	3'
BDP1_rep3_peak_1532	chrIII	2463197	2464180	1575	11.5139	160.438	157.595	503	TGME49_321170	Toxoplasma gondii family C protein	6437	3'
BDP1_rep3_peak_1516	chrIII	2234449	2235977	1338	9.49208	136.613	133.841	927	TGME49_299050	ribosomal protein RPL17	7985	5'	TGME49_299040	phosphatidylinositol n-acetylglucosaminyltransferase	0	TGME49_299020	AP2 domain transcription factor AP2III-4	5935	3'
BDP1_rep1_peak_1579	chrIII	2530869	2532777	1209	10.3674	123.49	120.995	1360	TGME49_321170	Toxoplasma gondii family C protein	74109	3'
BDP1_rep1_peak_1441	chrIII	659146	660218	1047	9.72999	107.125	104.708	420					TGME49_252880	hypothetical protein	0	TGME49_252890	hypothetical protein	1080	5'
BDP1_rep2_peak_1251	chrIII	2463100	2464160	1027	10.1975	105.522	102.789	601	TGME49_321170	Toxoplasma gondii family C protein	6340	3'
BDP1_rep1_peak_1429	chrIII	576120	577132	967	9.27211	99.0853	96.716	762	TGME49_252430	hypothetical protein	2857	3'	TGME49_252440	peptidase c13 family protein	0	TGME49_252465	radical SAM domain-containing protein	1381	3'
BDP1_rep1_peak_1466	chrIII	1035021	1036369	927	9.04317	95.1292	92.7852	822	TGME49_253550	WD repeat-containing protein 92, putative	8974	3'	TGME49_253560	hypothetical protein	0	TGME49_253580	CMGC kinase, CDK family	7033	5'
BDP1_rep1_peak_1424	chrIII	524284	526275	916	7.8133	93.9585	91.6232	570	TGME49_252370	AP2 domain transcription factor AP2III-1	674	5'				TGME49_252380	hypothetical protein	728	3'
BDP1_rep1_peak_1567	chrIII	2463215	2464123	879	8.75699	90.2457	87.9316	485	TGME49_321170	Toxoplasma gondii family C protein	6455	3'
BDP1_rep1_peak_1394	chrIII	180019	181449	851	7.31317	87.4296	85.1339	824	TGME49_275970	tubulin, putative	6692	5'	TGME49_275870	tubulin/FtsZ family, GTPase domain-containing protein	0	TGME49_275850	dense granule protein GRA12	3996	5'
BDP1_rep1_peak_1428	chrIII	566784	567941	819	8.37423	84.197	81.9245	776	TGME49_252420	histone arginine methyltransferase PRMT3	1619	3'	TGME49_252430	hypothetical protein	949	TGME49_252440	peptidase c13 family protein	6555	3'
BDP1_rep1_peak_1529	chrIII	1925809	1926741	765	8.07017	78.8181	76.5827	397	TGME49_254760	hypothetical protein	1762	5'	TGME49_254770	Ser/Thr phosphatase family protein	0	TGME49_254790	hypothetical protein	1171	3'
BDP1_rep1_peak_1507	chrIII	1709398	1710372	753	7.82657	77.5789	75.3549	424	TGME49_254380	ribosomal protein L11, putative	9336	3'	TGME49_254390	CRAL/TRIO domain-containing protein	0	TGME49_254410	protein phosphatase 2C, putative	2973	3'
BDP1_rep1_peak_1511	chrIII	1757969	1759471	726	6.91861	74.8093	72.6066	285	TGME49_254450	Pelota, putative	2916	3'	TGME49_254460	hypothetical protein	0	TGME49_254480	WD domain, G-beta repeat-containing protein	5266	3'
BDP1_rep1_peak_1557	chrIII	2279400	2280384	705	7.51098	72.7239	70.5354	671					TGME49_299000	hypothetical protein	0	TGME49_298980	RNA pseudouridine synthase superfamily protein	4800	3'
BDP1_rep1_peak_1508	chrIII	1721677	1722994	683	7.55505	70.5351	68.3625	879	TGME49_254400	LSU ribosomal protein L2P, putative	8881	3'	TGME49_254410	protein phosphatase 2C, putative	0
BDP1_rep1_peak_1506	chrIII	1707582	1708555	646	7.30391	66.7817	64.6418	536					TGME49_254390	CRAL/TRIO domain-containing protein	1148	TGME49_254400	LSU ribosomal protein L2P, putative	1348	5'
BDP1_rep3_peak_1520	chrIII	2308766	2309944	609	7.941	63.3046	60.9398	688	TGME49_298960	Toxoplasma gondii family C protein	8710	3'
BDP1_rep1_peak_1432	chrIII	598671	599744	598	6.46913	61.9593	59.8572	295	TGME49_252490	vacuolar protein sorting 29, putative	3906	5'	TGME49_252500	polo kinase	0	TGME49_252510	hypothetical protein	938	3'
BDP1_rep1_peak_1471	chrIII	1101320	1102129	578	6.1074	59.8845	57.8008	102	TGME49_253680	hypothetical protein	792	5'	TGME49_253690	hypothetical protein	0	TGME49_253700	transporter, major facilitator family protein	1721	3'
BDP1_rep1_peak_1550	chrIII	2190467	2191787	576	5.84904	59.7253	57.6425	357	TGME49_299100	hypothetical protein	2258	5'	TGME49_299080	VTC domain-containing protein	0
BDP1_rep1_peak_1559	chrIII	2309024	2309831	569	6.81099	59.0437	56.9649	432	TGME49_298960	Toxoplasma gondii family C protein	8968	3'
BDP1_rep1_peak_1505	chrIII	1694856	1696050	561	6.75376	58.1843	56.1128	649	TGME49_254370	guanylyl cyclase	1767	3'	TGME49_254380	ribosomal protein L11, putative	0	TGME49_254390	CRAL/TRIO domain-containing protein	3685	3'
BDP1_rep1_peak_1546	chrIII	2125002	2125704	561	6.75376	58.1843	56.1128	457	TGME49_299210	CTP synthase	3915	3'	TGME49_299200	Bet3 transport protein, putative	68	TGME49_299180	prenylated protein, putative	4010	3'
BDP1_rep1_peak_1462	chrIII	999259	1000955	544	5.90799	56.5455	54.4886	644	TGME49_253500	hypothetical protein	1105	5'	TGME49_253510	transporter/permease protein	0
BDP1_rep1_peak_1549	chrIII	2187727	2188910	535	5.60954	55.5787	53.5331	580	TGME49_299110	cleft lip and palate transmembrane protein 1 (clptm1) protein	9171	3'	TGME49_299100	hypothetical protein	0	TGME49_299080	VTC domain-containing protein	2281	5'
BDP1_rep3_peak_1387	chrIII	179968	181468	520	6.1064	54.3674	52.077	1021	TGME49_275970	tubulin, putative	6641	5'	TGME49_275870	tubulin/FtsZ family, GTPase domain-containing protein	0	TGME49_275850	dense granule protein GRA12	3977	5'
BDP1_rep1_peak_1386	chrIII	92534	95042	520	6.0155	54.0902	52.0568	1892	TGME49_276180	histone acetyltransferase TAF1/250	116	3'	TGME49_276170	phosphatidylinositol 3- and 4-kinase	0	TGME49_276155	hypothetical protein	15533	5'
BDP1_rep1_peak_1385	chrIII	73177	74278	510	6.41035	53.1059	51.0818	329	TGME49_276190	hypothetical protein	2724	5'	TGME49_276180	histone acetyltransferase TAF1/250	0
BDP1_rep3_peak_1486	chrIII	1721873	1722994	509	7.16798	53.2701	50.9888	475	TGME49_254400	LSU ribosomal protein L2P, putative	9077	3'	TGME49_254410	protein phosphatase 2C, putative	0
BDP1_rep3_peak_1383	chrIII	92743	95009	499	6.4097	52.2186	49.9486	336	TGME49_276180	histone acetyltransferase TAF1/250	325	3'	TGME49_276170	phosphatidylinositol 3- and 4-kinase	0	TGME49_276155	hypothetical protein	15566	5'
BDP1_rep1_peak_1569	chrIII	2479863	2486978	499	6.12667	51.9714	49.9599	6316	TGME49_321170	Toxoplasma gondii family C protein	23103	3'
BDP1_rep1_peak_1527	chrIII	1903696	1905073	486	6.23864	50.6181	48.6173	645					TGME49_254710	serine esterase (DUF676) protein	0	TGME49_254730	POPLD (NUC188) domain-containing protein	216	3'
BDP1_rep2_peak_1240	chrIII	2234461	2235914	479	7.34155	50.335	47.9263	914	TGME49_299050	ribosomal protein RPL17	7997	5'	TGME49_299040	phosphatidylinositol n-acetylglucosaminyltransferase	0	TGME49_299020	AP2 domain transcription factor AP2III-4	5998	3'
BDP1_rep3_peak_1427	chrIII	659151	660134	474	6.88688	49.7452	47.4956	414					TGME49_252880	hypothetical protein	0	TGME49_252890	hypothetical protein	1164	5'
BDP1_rep2_peak_1244	chrIII	2308990	2309831	473	7.9455	49.7838	47.379	463	TGME49_298960	Toxoplasma gondii family C protein	8934	3'
BDP1_rep1_peak_1480	chrIII	1225311	1225690	467	5.91477	48.7689	46.7878	200	TGME49_253820	hypothetical protein	438	3'	TGME49_253830	hypothetical protein	0	TGME49_253850	hypothetical protein	3517	5'
BDP1_rep1_peak_1389	chrIII	150996	151625	455	5.90692	47.477	45.507	400	TGME49_276100	hypothetical protein	710	5'				TGME49_275990	hypothetical protein	2903	5'
BDP1_rep1_peak_1407	chrIII	282991	283520	453	6.0097	47.3567	45.3874	276	TGME49_275690	ClpB, putative	2196	3'	TGME49_275670	alveolin domain containing intermediate filament IMC15	11684	TGME49_275660	hypothetical protein	12537	3'
BDP1_rep3_peak_1498	chrIII	1925839	1926475	440	6.60578	46.2906	44.075	366	TGME49_254760	hypothetical protein	1792	5'	TGME49_254770	Ser/Thr phosphatase family protein	0	TGME49_254790	hypothetical protein	1437	3'
BDP1_rep1_peak_1532	chrIII	1993506	1994573	414	5.72352	43.3725	41.4432	967	TGME49_254860	hypothetical protein	2029	5'				TGME49_254870	hypothetical protein	1149	3'
BDP1_rep1_peak_1553	chrIII	2226190	2226976	414	5.72352	43.3725	41.4432	275	TGME49_299060	sodium/hydrogen exchanger NHE2	3240	3'	TGME49_299050	ribosomal protein RPL17	0	TGME49_299040	phosphatidylinositol n-acetylglucosaminyltransferase	849	3'
BDP1_rep3_peak_1535	chrIII	2482016	2486966	408	4.33022	43.064	40.8817	4000	TGME49_321170	Toxoplasma gondii family C protein	25256	3'
BDP1_rep1_peak_1426	chrIII	541828	542688	376	5.43735	39.4958	37.6072	404	TGME49_252385	hypothetical protein	2396	5'	TGME49_252390	hypothetical protein	513	TGME49_252395	hypothetical protein	1188	5'
BDP1_rep1_peak_1456	chrIII	959276	960616	374	4.74425	39.3361	37.4514	1137	TGME49_253430	asparagine synthetase, putative	5978	3'				TGME49_253440	cell-cycle-associated protein kinase SRPK, putative	1128	5'
BDP1_rep3_peak_1487	chrIII	1757799	1759271	355	5.27692	37.6704	35.5492	444	TGME49_254450	Pelota, putative	2746	3'	TGME49_254460	hypothetical protein	0	TGME49_254480	WD domain, G-beta repeat-containing protein	5466	3'
BDP1_rep2_peak_1184	chrIII	524311	525949	352	6.20444	37.4956	35.2217	543	TGME49_252370	AP2 domain transcription factor AP2III-1	701	5'				TGME49_252380	hypothetical protein	1054	3'
BDP1_rep3_peak_1518	chrIII	2279440	2280376	348	5.46777	37.0076	34.8951	664					TGME49_299000	hypothetical protein	0	TGME49_298980	RNA pseudouridine synthase superfamily protein	4808	3'
BDP1_rep3_peak_1537	chrIII	2493727	2495992	347	5.63419	36.8418	34.7309	811	TGME49_321170	Toxoplasma gondii family C protein	36967	3'
BDP1_rep1_peak_1540	chrIII	2045967	2047152	346	5.20841	36.4758	34.6198	857	TGME49_254930	hypothetical protein	1899	3'	TGME49_254940	MIF4G domain-containing protein	0
BDP1_rep2_peak_1175	chrIII	180308	181487	342	6.18537	36.541	34.2774	682	TGME49_275970	tubulin, putative	6981	5'	TGME49_275870	tubulin/FtsZ family, GTPase domain-containing protein	0	TGME49_275850	dense granule protein GRA12	3958	5'
BDP1_rep1_peak_1445	chrIII	709583	710165	338	5.15117	35.7324	33.8848	242	TGME49_253040	actin-related protein ARP4A	641	5'	TGME49_253050	hypothetical protein	638	TGME49_253060	WD domain, G-beta repeat-containing protein	386	5'
BDP1_rep1_peak_1492	chrIII	1418835	1419596	338	5.15117	35.7324	33.8848	416	TGME49_254020	dynein intermediate chain, putative	2696	5'	TGME49_254030	zinc finger CDGSH-type domain-containing protein	0	TGME49_254040	hypothetical protein	2080	5'
BDP1_rep1_peak_1500	chrIII	1469002	1469941	331	5.09394	34.9939	33.1548	633					TGME49_254135	hypothetical protein	0	TGME49_254140	DNA-directed RNA polymerase II RPABC4	400	5'
BDP1_rep3_peak_1395	chrIII	282066	283684	327	5.62194	34.7985	32.7119	1201	TGME49_275690	ClpB, putative	1271	3'	TGME49_275670	alveolin domain containing intermediate filament IMC15	11520	TGME49_275660	hypothetical protein	12373	3'
BDP1_rep1_peak_1444	chrIII	686246	686867	317	4.97947	33.5313	31.7094	410	TGME49_253000	ELMO/CED-12 family protein	10089	3'	TGME49_253020	hypothetical protein	382	TGME49_253030	glycosyl hydrolase, family 31 protein	78	5'
BDP1_rep2_peak_1173	chrIII	92450	94994	317	5.85113	34.013	31.7792	630	TGME49_276180	histone acetyltransferase TAF1/250	32	3'	TGME49_276170	phosphatidylinositol 3- and 4-kinase	0	TGME49_276155	hypothetical protein	15581	5'
BDP1_rep3_peak_1543	chrIII	2513469	2515439	313	4.81208	33.4425	31.3752	1001	TGME49_321170	Toxoplasma gondii family C protein	56709	3'
BDP1_rep1_peak_1379	chrIII	1653	2163	311	3.93612	32.9737	31.1594	205								TGME49_276230	Toxoplasma gondii family B protein	32592	3'
BDP1_rep1_peak_1475	chrIII	1174626	1175767	309	4.92223	32.8074	30.9943	883	TGME49_253750	PLU-1 family protein	570	5'				TGME49_253755	hypothetical protein	2418	5'
BDP1_rep1_peak_1525	chrIII	1882905	1883584	304	4.63696	32.2158	30.4105	243	TGME49_254670	hypothetical protein	1747	5'	TGME49_254680	hypothetical protein	0
BDP1_rep3_peak_1534	chrIII	2480021	2481734	304	4.15761	32.47	30.4155	1151	TGME49_321170	Toxoplasma gondii family C protein	23261	3'
BDP1_rep1_peak_1415	chrIII	404751	405866	302	4.865	32.0885	30.284	677	TGME49_252200	cell cycle regulator with zn-finger domain-containing protein	10970	3'	TGME49_252210	pentatricopeptide repeat domain-containing protein	0	TGME49_252220	tetratricopeptide repeat domain containing protein	2760	5'
BDP1_rep3_peak_1414	chrIII	524284	525307	299	4.85237	32.0062	29.9601	568	TGME49_252370	AP2 domain transcription factor AP2III-1	674	5'				TGME49_252380	hypothetical protein	1696	3'
BDP1_rep3_peak_1418	chrIII	566785	567936	296	5.34085	31.701	29.6586	775	TGME49_252420	histone arginine methyltransferase PRMT3	1620	3'	TGME49_252430	hypothetical protein	950	TGME49_252440	peptidase c13 family protein	6560	3'
BDP1_rep3_peak_1453	chrIII	1174284	1175788	292	5.06915	31.2511	29.2167	1225	TGME49_253750	PLU-1 family protein	228	5'				TGME49_253755	hypothetical protein	2397	5'
BDP1_rep3_peak_1536	chrIII	2488845	2490902	289	4.38275	30.9946	28.9629	1740	TGME49_321170	Toxoplasma gondii family C protein	32085	3'
BDP1_rep3_peak_1444	chrIII	999264	1000972	281	4.62016	30.1398	28.124	639	TGME49_253500	hypothetical protein	1110	5'	TGME49_253510	transporter/permease protein	0
BDP1_rep1_peak_1496	chrIII	1437540	1438473	276	4.21051	29.3871	27.6175	233	TGME49_254060	SAG-related sequence SRS14A	7779	3'	TGME49_254070	hypothetical protein	6062	TGME49_254090	hypothetical protein	3439	3'
BDP1_rep2_peak_1254	chrIII	2483004	2486966	275	4.25001	29.6881	27.5097	3174	TGME49_321170	Toxoplasma gondii family C protein	26244	3'
BDP1_rep1_peak_1417	chrIII	427983	428566	274	4.63605	29.2638	27.4953	359	TGME49_252230	hypothetical protein	6909	3'	TGME49_252250	ATPase, AAA family protein	0
BDP1_rep1_peak_1531	chrIII	1935465	1936518	274	4.63605	29.2638	27.4953	773	TGME49_254790	hypothetical protein	1220	5'	TGME49_254800	hypothetical protein	0	TGME49_254810	hypothetical protein	1900	3'
BDP1_rep1_peak_1460	chrIII	981409	982128	268	4.57882	28.5707	26.811	546	TGME49_253480	topoisomerase VIA, putative	342	3'	TGME49_253490	hypothetical protein	0
BDP1_rep1_peak_1473	chrIII	1112935	1113798	268	4.57882	28.5707	26.811	251	TGME49_253690	hypothetical protein	9419	3'	TGME49_253700	transporter, major facilitator family protein	0	TGME49_253710	hypothetical protein	1478	3'
BDP1_rep1_peak_1403	chrIII	252009	253079	268	4.57882	28.5707	26.811	698	TGME49_275750	small nuclear ribonucleoprotein E, putative	79	5'	TGME49_275740	hypothetical protein	0
BDP1_rep1_peak_1544	chrIII	2096196	2096903	268	4.57882	28.5707	26.811	444	TGME49_299260	hypothetical protein	5612	3'	TGME49_299250	hypothetical protein	0	TGME49_299230	F-box domain-containing protein	7716	5'
BDP1_rep1_peak_1555	chrIII	2250100	2250445	261	4.52158	27.883	26.1321	272	TGME49_299020	AP2 domain transcription factor AP2III-4	765	5'				TGME49_299015	hypothetical protein	3709	3'
BDP1_rep3_peak_1512	chrIII	2188083	2188742	261	4.32934	28.1572	26.1693	224	TGME49_299110	cleft lip and palate transmembrane protein 1 (clptm1) protein	9527	3'	TGME49_299100	hypothetical protein	0	TGME49_299080	VTC domain-containing protein	2449	5'
BDP1_rep2_peak_1191	chrIII	658996	660157	249	5.57098	27.0847	24.9441	568					TGME49_252880	hypothetical protein	0	TGME49_252890	hypothetical protein	1141	5'
BDP1_rep1_peak_1543	chrIII	2081771	2082396	247	4.40711	26.5239	24.7915	254	TGME49_254960	hypothetical protein	2558	5'				TGME49_299270	hypothetical protein	279	5'
BDP1_rep1_peak_1558	chrIII	2291488	2292718	247	4.40711	26.5239	24.7915	583	TGME49_298990	ferredoxin NADP+ oxidoreductase FNR	6386	3'	TGME49_298980	RNA pseudouridine synthase superfamily protein	0	TGME49_298960	Toxoplasma gondii family C protein	6490	5'
BDP1_rep1_peak_1488	chrIII	1364217	1364654	247	4.40711	26.5239	24.7915	282					TGME49_253940	CAM Kinase family, incomplete catalytic triad	0	TGME49_253950	protein fam50a, putative	71	5'
BDP1_rep3_peak_1485	chrIII	1709501	1710141	245	4.84893	26.5008	24.5387	287	TGME49_254380	ribosomal protein L11, putative	9439	3'	TGME49_254390	CRAL/TRIO domain-containing protein	0	TGME49_254410	protein phosphatase 2C, putative	3204	3'
BDP1_rep1_peak_1431	chrIII	594584	595438	244	4.13422	26.1992	24.4735	462	TGME49_252480	hypothetical protein	2811	3'	TGME49_252490	vacuolar protein sorting 29, putative	0	TGME49_252500	polo kinase	591	3'
BDP1_rep2_peak_1198	chrIII	999257	1000954	242	4.9474	26.3292	24.2002	644	TGME49_253500	hypothetical protein	1103	5'	TGME49_253510	transporter/permease protein	0
BDP1_rep1_peak_1459	chrIII	974999	975560	234	4.29264	25.187	23.4729	256	TGME49_253440	cell-cycle-associated protein kinase SRPK, putative	1409	3'	TGME49_253460	hypothetical protein	0	TGME49_253480	topoisomerase VIA, putative	3109	5'
BDP1_rep1_peak_1469	chrIII	1087112	1088234	234	4.29264	25.187	23.4729	553	TGME49_253640	hypothetical protein	5134	3'	TGME49_253650	DnaJ C terminal region domain-containing protein	625	TGME49_253660	hypothetical protein	4071	3'
BDP1_rep2_peak_1186	chrIII	566815	567927	233	5.38833	25.5141	23.3973	311	TGME49_252420	histone arginine methyltransferase PRMT3	1650	3'	TGME49_252430	hypothetical protein	980	TGME49_252440	peptidase c13 family protein	6569	3'
BDP1_rep3_peak_1468	chrIII	1418874	1419638	231	4.70838	25.0696	23.1317	382	TGME49_254020	dynein intermediate chain, putative	2735	5'	TGME49_254030	zinc finger CDGSH-type domain-containing protein	0	TGME49_254040	hypothetical protein	2038	5'
BDP1_rep1_peak_1502	chrIII	1564034	1565125	228	4.23541	24.5271	22.822	572	TGME49_254250	PRELI family protein	1118	5'	TGME49_254255	hypothetical protein	0	TGME49_254270	hypothetical protein	3999	5'
BDP1_rep2_peak_1223	chrIII	1758063	1759413	228	5.25512	24.9272	22.8219	824	TGME49_254450	Pelota, putative	3010	3'	TGME49_254460	hypothetical protein	0	TGME49_254480	WD domain, G-beta repeat-containing protein	5324	3'
BDP1_rep1_peak_1410	chrIII	308758	309186	228	4.23541	24.5271	22.822	273	TGME49_275650	hypothetical protein	4543	3'	TGME49_275640	hypothetical protein	0	TGME49_275630	HECT-domain (ubiquitin-transferase) domain-containing protein	220	3'
BDP1_rep1_peak_1392	chrIII	154275	154951	225	4.06017	24.2603	22.5615	166	TGME49_276100	hypothetical protein	3989	5'	TGME49_275990	hypothetical protein	0	TGME49_275980	coenzyme q (ubiquinone) biosynthesis protein coq4 protein	8354	3'
BDP1_rep3_peak_1447	chrIII	1035028	1036227	224	4.6381	24.3636	22.4379	567	TGME49_253550	WD repeat-containing protein 92, putative	8981	3'	TGME49_253560	hypothetical protein	0	TGME49_253580	CMGC kinase, CDK family	7175	5'
BDP1_rep1_peak_1413	chrIII	380010	381511	221	4.17817	23.873	22.1772	609	TGME49_252190	KRUF family protein	1392	5'				TGME49_252200	cell cycle regulator with zn-finger domain-containing protein	5876	5'
BDP1_rep1_peak_1490	chrIII	1379296	1379822	221	4.17817	23.873	22.1772	302	TGME49_253970	hypothetical protein	1643	3'	TGME49_253990	hypothetical protein	0
BDP1_rep1_peak_1396	chrIII	210341	211095	219	3.93446	23.6828	21.9929	361	TGME49_275830	hypothetical protein	1767	3'				TGME49_275810	ribosomal protein RPS10	3245	5'
BDP1_rep3_peak_1496	chrIII	1903445	1905142	218	4.46211	23.7265	21.8126	1028					TGME49_254710	serine esterase (DUF676) protein	0	TGME49_254730	POPLD (NUC188) domain-containing protein	147	3'
BDP1_rep1_peak_1443	chrIII	676933	677304	215	4.12094	23.2248	21.5387	202	TGME49_253000	ELMO/CED-12 family protein	776	3'				TGME49_253020	hypothetical protein	2002	3'
BDP1_rep1_peak_1468	chrIII	1077164	1077785	215	4.12094	23.2248	21.5387	304	TGME49_253615	hypothetical protein	2868	5'	TGME49_253640	hypothetical protein	0	TGME49_253650	DnaJ C terminal region domain-containing protein	4439	3'
BDP1_rep1_peak_1491	chrIII	1396087	1396965	215	4.12094	23.2248	21.5387	467	TGME49_253990	hypothetical protein	4835	3'	TGME49_254000	hypothetical protein	974	TGME49_254010	serine carboxypeptidase s28 protein	371	5'
BDP1_rep1_peak_1493	chrIII	1427660	1428156	215	4.12094	23.2248	21.5387	206	TGME49_254040	hypothetical protein	5511	3'	TGME49_254050	optic atrophy 3 protein (opa3) protein	0	TGME49_254070	hypothetical protein	3322	5'
BDP1_rep1_peak_1522	chrIII	1872271	1872937	215	4.12094	23.2248	21.5387	321					TGME49_254630	CMGC kinase	0	TGME49_254640	hypothetical protein	881	3'
BDP1_rep3_peak_1408	chrIII	405006	405865	210	4.33211	22.9979	21.0979	424	TGME49_252200	cell cycle regulator with zn-finger domain-containing protein	11225	3'	TGME49_252210	pentatricopeptide repeat domain-containing protein	0	TGME49_252220	tetratricopeptide repeat domain containing protein	2761	5'
BDP1_rep3_peak_1419	chrIII	576453	577090	210	4.49755	22.971	21.0714	426	TGME49_252440	peptidase c13 family protein	143	5'	TGME49_252450	hypothetical protein	1432	TGME49_252465	radical SAM domain-containing protein	1423	3'
BDP1_rep1_peak_1447	chrIII	742953	743691	209	4.0637	22.5824	20.9061	283	TGME49_253090	DEAD/DEAH box helicase domain-containing protein	3454	3'	TGME49_253100	hypothetical protein	0	TGME49_253110	kinesin motor domain-containing protein	1425	5'
BDP1_rep3_peak_1388	chrIII	210343	211851	209	4.15937	22.8813	20.9881	359	TGME49_275830	hypothetical protein	1769	3'				TGME49_275810	ribosomal protein RPS10	2489	5'
BDP1_rep1_peak_1387	chrIII	122916	123673	209	4.0637	22.5824	20.9061	466	TGME49_276155	hypothetical protein	4102	3'	TGME49_276140	ADP ribosylation factor ARF1	212	TGME49_276130	cathepsin CPC2	2203	3'
BDP1_rep3_peak_1443	chrIII	981407	982089	203	4.42728	22.2846	20.3987	333	TGME49_253480	topoisomerase VIA, putative	340	3'	TGME49_253490	hypothetical protein	0
BDP1_rep1_peak_1516	chrIII	1821670	1822610	202	4.00647	21.9461	20.2794	773	TGME49_254540	CDP-alcohol phosphatidyltransferase superfamily protein	203	5'	TGME49_254555	histone lysine acetyltransferase GCN5-A	179
BDP1_rep1_peak_1521	chrIII	1861487	1862382	202	4.00647	21.9461	20.2794	542	TGME49_254610	Tim10/DDP family zinc finger superfamily protein	2467	5'	TGME49_254620	ribosomal protein RPL39	0	TGME49_254625	hypothetical protein	2339	5'
BDP1_rep3_peak_1545	chrIII	2524821	2526365	202	3.83037	22.1637	20.2847	1276	TGME49_321170	Toxoplasma gondii family C protein	68061	3'
BDP1_rep3_peak_1517	chrIII	2249771	2250739	197	4.35701	21.6051	19.7329	666	TGME49_299020	AP2 domain transcription factor AP2III-4	436	5'				TGME49_299015	hypothetical protein	3415	3'
BDP1_rep1_peak_1455	chrIII	942975	943446	196	3.94923	21.3159	19.6591	420	TGME49_253420	PQ loop repeat-containing protein	2070	5'	TGME49_253430	asparagine synthetase, putative	346
BDP1_rep2_peak_1200	chrIII	1035114	1036237	196	4.93169	21.7166	19.6703	696	TGME49_253550	WD repeat-containing protein 92, putative	9067	3'	TGME49_253560	hypothetical protein	0	TGME49_253580	CMGC kinase, CDK family	7165	5'
BDP1_rep3_peak_1513	chrIII	2190452	2191988	196	3.84723	21.4801	19.6149	372	TGME49_299100	hypothetical protein	2243	5'	TGME49_299080	VTC domain-containing protein	0
BDP1_rep1_peak_1577	chrIII	2514256	2514800	196	3.94923	21.3159	19.6591	214	TGME49_321170	Toxoplasma gondii family C protein	57496	3'
BDP1_rep1_peak_1523	chrIII	1874567	1875613	194	3.6368	21.079	19.4289	829	TGME49_254635	hypothetical protein	773	5'	TGME49_254640	hypothetical protein	254	TGME49_254660	ankyrin repeat-containing protein	1781	3'
BDP1_rep2_peak_1256	chrIII	2490094	2490879	192	4.18974	21.3023	19.2667	491	TGME49_321170	Toxoplasma gondii family C protein	33334	3'
BDP1_rep1_peak_1401	chrIII	240128	241057	190	3.892	20.6919	19.0452	434	TGME49_275790	EGF family domain-containing protein	5161	3'	TGME49_275780	hypothetical protein	0	TGME49_275760	hypothetical protein	3564	5'
BDP1_rep1_peak_1494	chrIII	1433161	1433722	185	3.4198	20.202	18.5642	380	TGME49_254060	SAG-related sequence SRS14A	3400	3'	TGME49_254070	hypothetical protein	1683	TGME49_254080	metal cation transporter, ZIP family protein	4637	5'
BDP1_rep1_peak_1563	chrIII	2343258	2344300	184	3.83476	20.0741	18.4374	864								TGME49_298840	hypothetical protein	19487	3'
BDP1_rep3_peak_1484	chrIII	1707589	1708483	184	4.21646	20.2667	18.4225	529					TGME49_254390	CRAL/TRIO domain-containing protein	1220	TGME49_254400	LSU ribosomal protein L2P, putative	1420	5'
BDP1_rep3_peak_1405	chrIII	379674	381670	181	3.90909	19.9832	18.1479	1355	TGME49_252190	KRUF family protein	1056	5'				TGME49_252200	cell cycle regulator with zn-finger domain-containing protein	5717	5'
BDP1_rep3_peak_1451	chrIII	1101375	1102208	180	3.76468	19.9028	18.0686	134	TGME49_253680	hypothetical protein	847	5'	TGME49_253690	hypothetical protein	0	TGME49_253700	transporter, major facilitator family protein	1642	3'
BDP1_rep1_peak_1391	chrIII	153700	154094	179	3.6739	19.5818	17.9538	215	TGME49_276100	hypothetical protein	3414	5'				TGME49_275990	hypothetical protein	434	5'
BDP1_rep1_peak_1440	chrIII	635606	636407	178	3.77753	19.4628	17.8357	629	TGME49_252850	initiation factor, subunit 2 family protein	104	5'				TGME49_252860	hypothetical protein	1251	3'
BDP1_rep3_peak_1421	chrIII	598227	599636	177	4.14618	19.6082	17.7778	743	TGME49_252490	vacuolar protein sorting 29, putative	3462	5'	TGME49_252500	polo kinase	0	TGME49_252510	hypothetical protein	1046	3'
BDP1_rep3_peak_1461	chrIII	1264978	1265561	177	4.14618	19.6082	17.7778	271	TGME49_253870	hypothetical protein	2458	5'	TGME49_253880	GNS1/SUR4 family protein	6	TGME49_253890	peptidase M16 inactive domain-containing protein	8002	3'
BDP1_rep3_peak_1523	chrIII	2343287	2344341	177	4.14618	19.6082	17.7778	791								TGME49_298840	hypothetical protein	19446	3'
BDP1_rep1_peak_1457	chrIII	961117	961466	176	3.41072	19.2206	17.6005	205	TGME49_253430	asparagine synthetase, putative	7819	3'				TGME49_253440	cell-cycle-associated protein kinase SRPK, putative	278	5'
BDP1_rep1_peak_1495	chrIII	1434063	1434796	175	3.31004	19.1411	17.5217	403	TGME49_254060	SAG-related sequence SRS14A	4302	3'	TGME49_254070	hypothetical protein	2585	TGME49_254080	metal cation transporter, ZIP family protein	3563	5'
BDP1_rep1_peak_1548	chrIII	2170230	2170571	172	3.72029	18.8578	17.241	195	TGME49_299130	hypothetical protein	216	5'	TGME49_299120	hypothetical protein	203	TGME49_299110	cleft lip and palate transmembrane protein 1 (clptm1) protein	378	5'
BDP1_rep1_peak_1399	chrIII	213996	214676	170	3.45994	18.6458	17.0359	475	TGME49_275830	hypothetical protein	5422	3'	TGME49_275810	ribosomal protein RPS10	0	TGME49_275802	SRP72 RNA-binding domain-containing protein	4125	3'
BDP1_rep1_peak_1427	chrIII	556690	557165	166	3.66306	18.2595	16.6529	267	TGME49_252395	hypothetical protein	7243	3'	TGME49_252400	HIT zinc finger protein	0	TGME49_252420	histone arginine methyltransferase PRMT3	706	5'
BDP1_rep3_peak_1522	chrIII	2330446	2333258	166	3.39546	18.4292	16.6261	1568	TGME49_298960	Toxoplasma gondii family C protein	30390	3'				TGME49_298840	hypothetical protein	30529	3'
BDP1_rep3_peak_1457	chrIII	1225321	1225671	165	3.80417	18.3118	16.5113	117	TGME49_253820	hypothetical protein	448	3'	TGME49_253830	hypothetical protein	0	TGME49_253850	hypothetical protein	3536	5'
BDP1_rep1_peak_1390	chrIII	153003	153366	165	3.5581	18.1053	16.5054	299	TGME49_276100	hypothetical protein	2717	5'				TGME49_275990	hypothetical protein	1162	5'
BDP1_rep3_peak_1384	chrIII	122911	123679	165	4.00563	18.3128	16.5113	583	TGME49_276155	hypothetical protein	4097	3'	TGME49_276140	ADP ribosylation factor ARF1	206	TGME49_276130	cathepsin CPC2	2197	3'
BDP1_rep2_peak_1242	chrIII	2279400	2280219	164	4.39789	18.411	16.4381	547					TGME49_299000	hypothetical protein	0	TGME49_298990	ferredoxin NADP+ oxidoreductase FNR	62	5'
BDP1_rep2_peak_1230	chrIII	1926024	1926419	161	4.47505	18.1168	16.1478	317	TGME49_254760	hypothetical protein	1977	5'	TGME49_254770	Ser/Thr phosphatase family protein	0	TGME49_254790	hypothetical protein	1493	3'
BDP1_rep1_peak_1497	chrIII	1446905	1447270	160	3.60582	17.6678	16.0716	209	TGME49_254080	metal cation transporter, ZIP family protein	5638	3'	TGME49_254090	hypothetical protein	792	TGME49_254110	tryptophanyl-tRNA synthetase (TrpRS1)	1935	5'
BDP1_rep1_peak_1526	chrIII	1891472	1892115	160	3.60582	17.6678	16.0716	387	TGME49_254690	phospholipase/carboxylesterase	3806	3'	TGME49_254700	hypothetical protein	0	TGME49_254710	serine esterase (DUF676) protein	115	3'
BDP1_rep1_peak_1533	chrIII	2001144	2002020	160	3.60582	17.6678	16.0716	424	TGME49_254860	hypothetical protein	9667	5'	TGME49_254870	hypothetical protein	271	TGME49_254890	hypothetical protein	9892	3'
BDP1_rep1_peak_1572	chrIII	2494047	2495992	160	3.60582	17.6678	16.0716	1212	TGME49_321170	Toxoplasma gondii family C protein	37287	3'
BDP1_rep3_peak_1452	chrIII	1112933	1113854	159	3.75569	17.7791	15.9908	326	TGME49_253690	hypothetical protein	9417	3'	TGME49_253700	transporter, major facilitator family protein	0	TGME49_253710	hypothetical protein	1422	3'
BDP1_rep2_peak_1203	chrIII	1100929	1101710	157	4.16762	17.6744	15.7179	578	TGME49_253680	hypothetical protein	401	5'	TGME49_253690	hypothetical protein	0	TGME49_253700	transporter, major facilitator family protein	2140	3'
BDP1_rep3_peak_1411	chrIII	449069	449722	156	3.83856	17.4432	15.6653	225	TGME49_252255	hypothetical protein	3614	3'	TGME49_252260	hypothetical protein	609	TGME49_252270	L1P family of ribosomal protein	1125	5'
BDP1_rep1_peak_1499	chrIII	1457917	1458445	154	3.54859	17.0828	15.4974	260	TGME49_254110	tryptophanyl-tRNA synthetase (TrpRS1)	1516	3'	TGME49_254120	autophagy-related protein 8 atg8, putative	150	TGME49_254135	hypothetical protein	2685	3'
BDP1_rep1_peak_1402	chrIII	247913	248627	154	3.54859	17.0828	15.4974	252	TGME49_275760	hypothetical protein	246	3'	TGME49_275755	hypothetical protein	886	TGME49_275750	small nuclear ribonucleoprotein E, putative	1248	3'
BDP1_rep3_peak_1416	chrIII	542018	542579	152	3.86509	17.0473	15.2753	217	TGME49_252385	hypothetical protein	2586	5'	TGME49_252390	hypothetical protein	622	TGME49_252395	hypothetical protein	1297	5'
BDP1_rep3_peak_1430	chrIII	686448	687017	152	3.86509	17.0473	15.2753	214	TGME49_253000	ELMO/CED-12 family protein	10291	3'	TGME49_253020	hypothetical protein	232	TGME49_253035	hypothetical protein	17958	3'
BDP1_rep3_peak_1442	chrIII	974903	975596	152	3.86509	17.0473	15.2753	368	TGME49_253440	cell-cycle-associated protein kinase SRPK, putative	1313	3'	TGME49_253460	hypothetical protein	0	TGME49_253480	topoisomerase VIA, putative	3073	5'
BDP1_rep3_peak_1478	chrIII	1546696	1547270	152	3.86509	17.0473	15.2753	136	TGME49_254210	RNA recognition motif-containing protein	8466	3'	TGME49_254220	hypothetical protein	0	TGME49_254250	PRELI family protein	12211	3'
BDP1_rep3_peak_1503	chrIII	2001408	2002406	152	3.86509	17.0473	15.2753	362	TGME49_254860	hypothetical protein	9931	5'	TGME49_254870	hypothetical protein	0	TGME49_254890	hypothetical protein	9506	3'
BDP1_rep2_peak_1248	chrIII	2331643	2333082	151	3.72423	17.091	15.1491	866	TGME49_298960	Toxoplasma gondii family C protein	31587	3'				TGME49_298840	hypothetical protein	30705	3'
BDP1_rep1_peak_1416	chrIII	416939	417548	149	3.49135	16.5047	14.93	383	TGME49_252220	tetratricopeptide repeat domain containing protein	1226	3'	TGME49_252230	hypothetical protein	0	TGME49_252250	ATPase, AAA family protein	3915	3'
BDP1_rep1_peak_1536	chrIII	2016157	2016442	149	3.49135	16.5047	14.93	131	TGME49_254890	hypothetical protein	135	5'				TGME49_254900	proteasome subunit beta type 2, putative	1009	5'
BDP1_rep3_peak_1507	chrIII	2045575	2047039	146	3.79481	16.4261	14.6694	1318	TGME49_254930	hypothetical protein	1507	3'				TGME49_254940	MIF4G domain-containing protein	112	5'
BDP1_rep3_peak_1519	chrIII	2291773	2292707	146	3.79481	16.4261	14.6694	780	TGME49_298990	ferredoxin NADP+ oxidoreductase FNR	6671	3'	TGME49_298980	RNA pseudouridine synthase superfamily protein	0	TGME49_298960	Toxoplasma gondii family C protein	6501	5'
BDP1_rep2_peak_1197	chrIII	975144	975763	141	4.20107	16.0599	14.1402	310	TGME49_253460	hypothetical protein	90	5'	TGME49_253470	alveolin domain containing intermediate filament IMC13	0
BDP1_rep1_peak_1524	chrIII	1879174	1879670	141	3.06482	15.6573	14.1024	233	TGME49_254650	zinc finger protein	1654	3'	TGME49_254660	ankyrin repeat-containing protein	165	TGME49_254670	hypothetical protein	300	3'
BDP1_rep2_peak_1180	chrIII	283011	283428	141	4.20107	16.0599	14.1402	261	TGME49_275690	ClpB, putative	2216	3'	TGME49_275670	alveolin domain containing intermediate filament IMC15	11776	TGME49_275660	hypothetical protein	12629	3'
BDP1_rep2_peak_1260	chrIII	2513486	2515213	141	3.87569	16.0266	14.1136	984	TGME49_321170	Toxoplasma gondii family C protein	56726	3'
BDP1_rep3_peak_1439	chrIII	942950	943446	140	3.72454	15.8128	14.072	327	TGME49_253420	PQ loop repeat-containing protein	2045	5'	TGME49_253430	asparagine synthetase, putative	321
BDP1_rep3_peak_1483	chrIII	1695436	1696031	140	3.72454	15.8128	14.072	72	TGME49_254370	guanylyl cyclase	2347	3'	TGME49_254380	ribosomal protein L11, putative	0	TGME49_254390	CRAL/TRIO domain-containing protein	3704	3'
BDP1_rep3_peak_1515	chrIII	2226192	2227112	140	3.72454	15.8128	14.072	284	TGME49_299060	sodium/hydrogen exchanger NHE2	3242	3'	TGME49_299050	ribosomal protein RPL17	0	TGME49_299040	phosphatidylinositol n-acetylglucosaminyltransferase	713	3'
BDP1_rep1_peak_1422	chrIII	489172	489525	138	3.37688	15.3696	13.8174	190	TGME49_252300	hypothetical protein	4703	5'	TGME49_252310	hypothetical protein	0	TGME49_252330	hypothetical protein	4002	3'
BDP1_rep1_peak_1571	chrIII	2490000	2490902	138	3.37688	15.3696	13.8174	590	TGME49_321170	Toxoplasma gondii family C protein	33240	3'
BDP1_rep3_peak_1440	chrIII	959394	960656	135	2.98746	15.2856	13.5601	1015	TGME49_253430	asparagine synthetase, putative	6096	3'				TGME49_253440	cell-cycle-associated protein kinase SRPK, putative	1088	5'
BDP1_rep3_peak_1449	chrIII	1077154	1077810	134	3.65426	15.2075	13.4831	406	TGME49_253615	hypothetical protein	2858	5'	TGME49_253640	hypothetical protein	0	TGME49_253650	DnaJ C terminal region domain-containing protein	4414	3'
BDP1_rep3_peak_1502	chrIII	1994033	1994876	134	3.65426	15.2075	13.4831	441	TGME49_254860	hypothetical protein	2556	5'				TGME49_254870	hypothetical protein	846	3'
BDP1_rep2_peak_1257	chrIII	2493811	2495410	134	4.10974	15.3925	13.49	1449	TGME49_321170	Toxoplasma gondii family C protein	37051	3'
BDP1_rep1_peak_1453	chrIII	904507	905882	132	3.31964	14.8127	13.2719	967	TGME49_253370	hypothetical protein	925	3'	TGME49_253380	AP2 domain transcription factor AP2III-2	0	TGME49_253390	hypothetical protein	12815	3'
BDP1_rep1_peak_1393	chrIII	168321	168597	132	3.31964	14.8127	13.2719	205	TGME49_275980	coenzyme q (ubiquinone) biosynthesis protein coq4 protein	266	5'				TGME49_275970	tubulin, putative	633	3'
BDP1_rep1_peak_1562	chrIII	2331645	2333004	132	3.31964	14.8127	13.2719	390	TGME49_298960	Toxoplasma gondii family C protein	31589	3'				TGME49_298840	hypothetical protein	30783	3'
BDP1_rep2_peak_1252	chrIII	2480562	2481489	130	3.46522	14.9491	13.0608	610	TGME49_321170	Toxoplasma gondii family C protein	23802	3'
BDP1_rep2_peak_1261	chrIII	2524851	2526157	130	3.75614	14.9364	13.0482	1093	TGME49_321170	Toxoplasma gondii family C protein	68091	3'
BDP1_rep1_peak_1467	chrIII	1049494	1049748	127	3.26241	14.2632	12.7338	33	TGME49_253580	CMGC kinase, CDK family	1021	3'				TGME49_253600	hypothetical protein	488	5'
BDP1_rep1_peak_1520	chrIII	1852833	1853479	127	3.26241	14.2632	12.7338	406	TGME49_254590	hypothetical protein	426	5'				TGME49_254600	ubiquitin family protein	339	5'
BDP1_rep1_peak_1535	chrIII	2015418	2015883	127	3.26241	14.2632	12.7338	240	TGME49_254880	Alpha-galactosidase	4200	3'	TGME49_254890	hypothetical protein	139	TGME49_254900	proteasome subunit beta type 2, putative	1568	5'
BDP1_rep1_peak_1565	chrIII	2368894	2369402	127	3.26241	14.2632	12.7338	377	TGME49_298840	hypothetical protein	2107	5'	TGME49_298830	hypothetical protein	2284	TGME49_298820	hypothetical protein	4883	5'
BDP1_rep1_peak_1578	chrIII	2524835	2526319	127	3.26241	14.2632	12.7338	1263	TGME49_321170	Toxoplasma gondii family C protein	68075	3'
BDP1_rep2_peak_1255	chrIII	2488406	2489314	124	3.31186	14.3281	12.4572	728	TGME49_321170	Toxoplasma gondii family C protein	31646	3'
BDP1_rep3_peak_1504	chrIII	2015928	2016634	123	3.51371	14.0214	12.3299	501	TGME49_254880	Alpha-galactosidase	4710	3'	TGME49_254890	hypothetical protein	0	TGME49_254900	proteasome subunit beta type 2, putative	817	5'
BDP1_rep1_peak_1476	chrIII	1185394	1186066	122	3.20517	13.7211	12.2037	61	TGME49_253770	hypothetical protein	171	3'				TGME49_253780	GTP cyclohydrolase I, putative	2335	3'
BDP1_rep2_peak_1238	chrIII	2190811	2191679	122	3.92709	14.0861	12.2194	417	TGME49_299100	hypothetical protein	2602	5'	TGME49_299080	VTC domain-containing protein	0
BDP1_rep3_peak_1415	chrIII	525616	526275	117	3.19162	13.4346	11.766	144	TGME49_252370	AP2 domain transcription factor AP2III-1	2006	5'				TGME49_252380	hypothetical protein	728	3'
BDP1_rep3_peak_1438	chrIII	905367	905888	117	3.44344	13.441	11.766	354	TGME49_253370	hypothetical protein	1785	3'	TGME49_253380	AP2 domain transcription factor AP2III-2	444	TGME49_253390	hypothetical protein	12809	3'
BDP1_rep3_peak_1459	chrIII	1243613	1244334	117	3.44344	13.441	11.766	476	TGME49_253850	hypothetical protein	11456	3'	TGME49_253860	Tyrosine kinase-like (TKL) protein	0	TGME49_253870	hypothetical protein	1758	3'
BDP1_rep3_peak_1479	chrIII	1564028	1565030	117	3.44344	13.441	11.766	574	TGME49_254250	PRELI family protein	1112	5'	TGME49_254255	hypothetical protein	0	TGME49_254270	hypothetical protein	4094	5'
BDP1_rep3_peak_1528	chrIII	2406168	2406634	117	3.44344	13.441	11.766	279	TGME49_298820	hypothetical protein	29362	3'
BDP1_rep3_peak_1510	chrIII	2124867	2125670	117	3.44344	13.441	11.766	372	TGME49_299210	CTP synthase	3780	3'	TGME49_299200	Bet3 transport protein, putative	102	TGME49_299180	prenylated protein, putative	4044	3'
BDP1_rep1_peak_1479	chrIII	1221908	1222161	116	3.14794	13.1866	11.6807	82	TGME49_253810	hypothetical protein	1685	5'				TGME49_253820	hypothetical protein	268	5'
BDP1_rep1_peak_1486	chrIII	1293483	1293756	116	3.14794	13.1866	11.6807	196	TGME49_253900	parasite porphobilinogen synthase PBGS	708	5'				TGME49_253910	hypothetical protein	2150	3'
BDP1_rep1_peak_1384	chrIII	49286	49547	116	3.14794	13.1866	11.6807	86	TGME49_276210	phosphoglycerate mutase family protein	1104	3'				TGME49_276200	hypothetical protein	1203	5'
BDP1_rep1_peak_1570	chrIII	2488893	2489268	116	3.14794	13.1866	11.6807	241	TGME49_321170	Toxoplasma gondii family C protein	32133	3'
BDP1_rep2_peak_1222	chrIII	1721905	1722745	115	3.83576	13.4475	11.599	442	TGME49_254400	LSU ribosomal protein L2P, putative	9109	3'	TGME49_254410	protein phosphatase 2C, putative	0
BDP1_rep3_peak_1490	chrIII	1861489	1862271	114	3.3352	13.1281	11.4653	586	TGME49_254610	Tim10/DDP family zinc finger superfamily protein	2469	5'	TGME49_254620	ribosomal protein RPL39	0	TGME49_254625	hypothetical protein	2450	5'
BDP1_rep2_peak_1237	chrIII	2188073	2188447	114	3.74472	13.3359	11.4966	238	TGME49_299110	cleft lip and palate transmembrane protein 1 (clptm1) protein	9517	3'	TGME49_299100	hypothetical protein	0	TGME49_299080	VTC domain-containing protein	2744	5'
BDP1_rep3_peak_1404	chrIII	375269	375580	112	3.37317	12.8693	11.211	284	TGME49_252065	KRUF family protein	4254	5'	TGME49_252190	KRUF family protein	3038
BDP1_rep3_peak_1402	chrIII	367614	368324	112	3.37317	12.8693	11.211	490	TGME49_252070	KRUF family protein	2852	5'	TGME49_252065	KRUF family protein	2691	TGME49_252190	KRUF family protein	6694	3'
BDP1_rep3_peak_1410	chrIII	427936	428526	112	3.37317	12.8693	11.211	229	TGME49_252230	hypothetical protein	6862	3'	TGME49_252250	ATPase, AAA family protein	0
BDP1_rep3_peak_1420	chrIII	594591	595231	112	3.37317	12.8693	11.211	455	TGME49_252480	hypothetical protein	2818	3'	TGME49_252490	vacuolar protein sorting 29, putative	0	TGME49_252500	polo kinase	798	3'
BDP1_rep3_peak_1454	chrIII	1185430	1186220	112	3.34252	12.9425	11.2829	26	TGME49_253770	hypothetical protein	207	3'				TGME49_253780	GTP cyclohydrolase I, putative	2181	3'
BDP1_rep3_peak_1460	chrIII	1263450	1264130	112	3.37317	12.8693	11.211	221	TGME49_253870	hypothetical protein	930	5'				TGME49_253880	GNS1/SUR4 family protein	842	5'
BDP1_rep1_peak_1442	chrIII	669151	669796	111	3.0907	12.6597	11.1661	417	TGME49_252990	hypothetical protein	816	5'	TGME49_253000	ELMO/CED-12 family protein	742
BDP1_rep1_peak_1501	chrIII	1546539	1547302	111	3.0907	12.6597	11.1661	270	TGME49_254210	RNA recognition motif-containing protein	8309	3'	TGME49_254220	hypothetical protein	0	TGME49_254250	PRELI family protein	12179	3'
BDP1_rep1_peak_1561	chrIII	2330445	2331174	111	3.0907	12.6597	11.1661	137	TGME49_298960	Toxoplasma gondii family C protein	30389	3'				TGME49_298840	hypothetical protein	32613	3'
BDP1_rep1_peak_1545	chrIII	2113675	2113936	111	3.0907	12.6597	11.1661	60	TGME49_299220	hypothetical protein	2738	5'				TGME49_299210	CTP synthase	92	5'
BDP1_rep2_peak_1190	chrIII	651449	652352	109	3.74443	12.819	10.9891	433	TGME49_252870	hypothetical protein	3540	3'	TGME49_252880	hypothetical protein	7156	TGME49_252890	hypothetical protein	8946	5'
BDP1_rep1_peak_1397	chrIII	211429	211851	109	2.92991	12.4735	10.9884	16	TGME49_275830	hypothetical protein	2855	3'				TGME49_275810	ribosomal protein RPS10	2489	5'
BDP1_rep1_peak_1421	chrIII	467153	467523	106	3.03347	12.1407	10.659	195	TGME49_252280	hypothetical protein	1339	5'				TGME49_252290	importin alpha, putative	1101	5'
BDP1_rep3_peak_1412	chrIII	467153	467705	106	3.30289	12.3063	10.6644	195	TGME49_252280	hypothetical protein	1339	5'				TGME49_252290	importin alpha, putative	919	5'
BDP1_rep1_peak_1435	chrIII	612073	612329	106	3.03347	12.1407	10.659	177	TGME49_252510	hypothetical protein	4247	5'				TGME49_252620	initiation factor, subunit 2 family protein	1151	5'
BDP1_rep1_peak_1439	chrIII	628562	628787	106	3.03347	12.1407	10.659	139	TGME49_252640	P-type ATPase PMA1	822	5'				TGME49_252850	initiation factor, subunit 2 family protein	2586	3'
BDP1_rep1_peak_1458	chrIII	973827	974193	106	3.03347	12.1407	10.659	87	TGME49_253440	cell-cycle-associated protein kinase SRPK, putative	237	3'	TGME49_253460	hypothetical protein	861	TGME49_253470	alveolin domain containing intermediate filament IMC13	1082	5'
BDP1_rep3_peak_1450	chrIII	1087080	1087863	106	3.30289	12.3063	10.6644	342	TGME49_253640	hypothetical protein	5102	3'	TGME49_253650	DnaJ C terminal region domain-containing protein	996	TGME49_253660	hypothetical protein	4442	3'
BDP1_rep3_peak_1462	chrIII	1292940	1293429	106	3.30289	12.3063	10.6644	268	TGME49_253900	parasite porphobilinogen synthase PBGS	165	5'				TGME49_253910	hypothetical protein	2477	3'
BDP1_rep1_peak_1528	chrIII	1914309	1914527	106	3.03347	12.1407	10.659	169	TGME49_254730	POPLD (NUC188) domain-containing protein	79	5'				TGME49_254740	endoribonuclease L-PSP protein	95	5'
BDP1_rep1_peak_1534	chrIII	2002326	2002837	106	3.03347	12.1407	10.659	91	TGME49_254870	hypothetical protein	35	5'	TGME49_254880	Alpha-galactosidase	355	TGME49_254890	hypothetical protein	9075	3'
BDP1_rep3_peak_1382	chrIII	73177	73855	106	3.30289	12.3063	10.6644	324	TGME49_276190	hypothetical protein	2724	5'	TGME49_276180	histone acetyltransferase TAF1/250	0
BDP1_rep1_peak_1566	chrIII	2456563	2456745	106	3.03347	12.1407	10.659	88	TGME49_298820	hypothetical protein	79757	3'	TGME49_321170	Toxoplasma gondii family C protein	2370
BDP1_rep3_peak_1491	chrIII	1872551	1872933	106	3.16498	12.2522	10.6182	199					TGME49_254630	CMGC kinase	0	TGME49_254640	hypothetical protein	885	3'
BDP1_rep3_peak_1472	chrIII	1437623	1438286	105	3.15787	12.2151	10.5817	274	TGME49_254070	hypothetical protein	3	3'				TGME49_254080	metal cation transporter, ZIP family protein	73	5'
BDP1_rep3_peak_1521	chrIII	2325101	2326698	105	3.27767	12.1843	10.5514	1247	TGME49_298960	Toxoplasma gondii family C protein	25045	3'
BDP1_rep2_peak_1176	chrIII	210604	211832	102	3.61307	12.0413	10.2411	841	TGME49_275830	hypothetical protein	2030	3'				TGME49_275810	ribosomal protein RPS10	2508	5'
BDP1_rep1_peak_1436	chrIII	612947	613156	101	2.97623	11.6297	10.1601	127	TGME49_252510	hypothetical protein	5121	5'				TGME49_252620	initiation factor, subunit 2 family protein	324	5'
BDP1_rep1_peak_1472	chrIII	1112250	1112627	101	2.97623	11.6297	10.1601	212	TGME49_253690	hypothetical protein	8734	3'	TGME49_253700	transporter, major facilitator family protein	663	TGME49_253710	hypothetical protein	2649	3'
BDP1_rep2_peak_1207	chrIII	1221935	1222449	101	3.59463	11.9675	10.1688	403	TGME49_253810	hypothetical protein	1712	5'	TGME49_253820	hypothetical protein	0	TGME49_253830	hypothetical protein	3013	5'
BDP1_rep1_peak_1482	chrIII	1243477	1244460	101	2.97623	11.6297	10.1601	370	TGME49_253850	hypothetical protein	11320	3'	TGME49_253860	Tyrosine kinase-like (TKL) protein	0	TGME49_253870	hypothetical protein	1632	3'
BDP1_rep3_peak_1499	chrIII	1935805	1936878	101	3.23262	11.7523	10.1271	432	TGME49_254790	hypothetical protein	1560	5'	TGME49_254800	hypothetical protein	0	TGME49_254810	hypothetical protein	1540	3'
BDP1_rep1_peak_1552	chrIII	2214677	2214958	101	2.97623	11.6297	10.1601	122	TGME49_299070	pyruvate kinase PyKII	3592	3'	TGME49_299060	sodium/hydrogen exchanger NHE2	0	TGME49_299050	ribosomal protein RPL17	8726	3'
BDP1_rep1_peak_1574	chrIII	2506822	2507308	101	2.97623	11.6297	10.1601	161	TGME49_321170	Toxoplasma gondii family C protein	50062	3'
BDP1_rep2_peak_1241	chrIII	2250100	2250874	98	3.56178	11.5931	9.80131	76	TGME49_299020	AP2 domain transcription factor AP2III-4	765	5'				TGME49_299015	hypothetical protein	3280	3'
BDP1_rep1_peak_1556	chrIII	2278904	2279160	97	2.87223	11.2241	9.76588	182					TGME49_299000	hypothetical protein	677	TGME49_298990	ferredoxin NADP+ oxidoreductase FNR	1121	5'
BDP1_rep1_peak_1450	chrIII	818756	819295	96	2.919	11.1268	9.66951	130	TGME49_253160	hypothetical protein	19390	5'	TGME49_253170	zinc carboxypeptidase, putative	19187	TGME49_253290	valyl-tRNA synthetase	7346	5'
BDP1_rep1_peak_1498	chrIII	1447698	1448806	96	2.919	11.1268	9.66951	344	TGME49_254080	metal cation transporter, ZIP family protein	6431	3'	TGME49_254090	hypothetical protein	0	TGME49_254110	tryptophanyl-tRNA synthetase (TrpRS1)	399	5'
BDP1_rep1_peak_1504	chrIII	1576993	1577251	96	2.919	11.1268	9.66951	169	TGME49_254280	DNA-directed RNA polymerase III RPC9	2320	5'				TGME49_254290	hypothetical protein	61	5'
BDP1_rep1_peak_1411	chrIII	325263	325534	96	2.919	11.1268	9.66951	13	TGME49_275630	HECT-domain (ubiquitin-transferase) domain-containing protein	272	5'				TGME49_275610	protein kinase, other	1472	3'
BDP1_rep1_peak_1405	chrIII	267725	268210	96	2.919	11.1268	9.66951	90	TGME49_275700	hypothetical protein	615	5'	TGME49_275690	ClpB, putative	0
BDP1_rep1_peak_1388	chrIII	141371	141663	96	2.919	11.1268	9.66951	39	TGME49_276120	histone lysine methyltransferase, SET, putative	46	5'	TGME49_276110	cytochrome b5 family heme/steroid binding domain-containing protein	0	TGME49_276100	hypothetical protein	3321	3'
BDP1_rep3_peak_1424	chrIII	634792	635808	96	3.01347	11.2604	9.65066	505					TGME49_252850	initiation factor, subunit 2 family protein	0	TGME49_252860	hypothetical protein	1850	3'
BDP1_rep3_peak_1448	chrIII	1049352	1049688	95	3.16234	11.2076	9.59883	174	TGME49_253580	CMGC kinase, CDK family	879	3'				TGME49_253600	hypothetical protein	548	5'
BDP1_rep3_peak_1455	chrIII	1204648	1205200	95	3.16234	11.2076	9.59883	418	TGME49_253790	zinc finger (CCCH type) motif-containing protein	829	3'	TGME49_253800	ribosomal protein L15, putative	0	TGME49_253810	hypothetical protein	6232	3'
BDP1_rep3_peak_1466	chrIII	1396302	1397186	95	3.16234	11.2076	9.59883	246	TGME49_253990	hypothetical protein	5050	3'	TGME49_254000	hypothetical protein	753	TGME49_254010	serine carboxypeptidase s28 protein	150	5'
BDP1_rep3_peak_1473	chrIII	1446903	1447311	95	3.16234	11.2076	9.59883	208	TGME49_254080	metal cation transporter, ZIP family protein	5636	3'	TGME49_254090	hypothetical protein	751	TGME49_254110	tryptophanyl-tRNA synthetase (TrpRS1)	1894	5'
BDP1_rep3_peak_1495	chrIII	1891472	1892111	95	3.16234	11.2076	9.59883	384	TGME49_254690	phospholipase/carboxylesterase	3806	3'	TGME49_254700	hypothetical protein	0	TGME49_254710	serine esterase (DUF676) protein	119	3'
BDP1_rep1_peak_1470	chrIII	1097952	1098836	95	2.71505	10.958	9.50992	56					TGME49_253670	hypothetical protein	0	TGME49_253680	hypothetical protein	977	3'
BDP1_rep2_peak_1205	chrIII	1174813	1175729	92	3.46353	10.9692	9.20613	412	TGME49_253750	PLU-1 family protein	757	5'				TGME49_253755	hypothetical protein	2456	5'
BDP1_rep2_peak_1247	chrIII	2330465	2331403	92	2.95751	10.9655	9.20253	186	TGME49_298960	Toxoplasma gondii family C protein	30409	3'				TGME49_298840	hypothetical protein	32384	3'
BDP1_rep1_peak_1576	chrIII	2513387	2513764	91	2.86176	10.6321	9.18722	230	TGME49_321170	Toxoplasma gondii family C protein	56627	3'
BDP1_rep3_peak_1445	chrIII	1020176	1020566	90	3.09207	10.6721	9.08025	207	TGME49_253530	hypothetical protein	3952	3'	TGME49_253540	hypothetical protein	452	TGME49_253550	WD repeat-containing protein 92, putative	2079	5'
BDP1_rep3_peak_1526	chrIII	2369224	2369458	90	3.09207	10.6721	9.08025	47	TGME49_298830	hypothetical protein	34	3'				TGME49_298820	hypothetical protein	4827	5'
BDP1_rep3_peak_1538	chrIII	2496560	2496833	90	3.09207	10.6721	9.08025	120	TGME49_321170	Toxoplasma gondii family C protein	39800	3'
BDP1_rep3_peak_1524	chrIII	2346452	2347353	90	3.09207	10.6721	9.08025	605								TGME49_298840	hypothetical protein	16434	3'
BDP1_rep1_peak_1419	chrIII	450572	450958	87	2.80453	10.1459	8.71367	194	TGME49_252260	hypothetical protein	241	5'	TGME49_252270	L1P family of ribosomal protein	0
BDP1_rep1_peak_1484	chrIII	1264989	1265507	87	2.80453	10.1459	8.71367	261	TGME49_253870	hypothetical protein	2469	5'	TGME49_253880	GNS1/SUR4 family protein	17	TGME49_253890	peptidase M16 inactive domain-containing protein	8056	3'
BDP1_rep1_peak_1412	chrIII	336076	336856	87	2.80453	10.1459	8.71367	196					TGME49_275610	protein kinase, other	0	TGME49_275600	diacylglycerol acyltransferase	2491	5'
BDP1_rep1_peak_1517	chrIII	1845625	1846047	87	2.80453	10.1459	8.71367	59					TGME49_254570	hypothetical protein	0	TGME49_254580	UDP-galactose transporter family protein	467	3'
BDP1_rep2_peak_1193	chrIII	686448	686867	86	3.37912	10.4105	8.65948	210	TGME49_253000	ELMO/CED-12 family protein	10291	3'	TGME49_253020	hypothetical protein	382	TGME49_253030	glycosyl hydrolase, family 31 protein	78	5'
BDP1_rep2_peak_1194	chrIII	904981	905886	86	3.37912	10.4105	8.65948	494	TGME49_253370	hypothetical protein	1399	3'	TGME49_253380	AP2 domain transcription factor AP2III-2	58	TGME49_253390	hypothetical protein	12811	3'
BDP1_rep2_peak_1206	chrIII	1185432	1185756	86	3.37912	10.4105	8.65948	21	TGME49_253770	hypothetical protein	209	3'				TGME49_253780	GTP cyclohydrolase I, putative	2645	3'
BDP1_rep3_peak_1426	chrIII	651692	652277	85	3.02179	10.1462	8.57207	456	TGME49_252870	hypothetical protein	3783	3'	TGME49_252880	hypothetical protein	7231	TGME49_252890	hypothetical protein	9021	5'
BDP1_rep3_peak_1500	chrIII	1957169	1957495	85	3.02179	10.1462	8.57207	8	TGME49_254830	hypothetical protein	491	5'	TGME49_254835	hypothetical protein	0	TGME49_254840	tetratricopeptide repeat-containing protein	7369	3'
BDP1_rep1_peak_1395	chrIII	184984	185434	82	2.53664	9.67456	8.25523	188	TGME49_275860	hypothetical protein	459	3'				TGME49_275850	dense granule protein GRA12	11	5'
BDP1_rep3_peak_1417	chrIII	556827	557226	80	2.95152	9.63009	8.07399	89	TGME49_252400	HIT zinc finger protein	52	5'	TGME49_252410	hypothetical protein	0	TGME49_252420	histone arginine methyltransferase PRMT3	645	5'
BDP1_rep3_peak_1425	chrIII	636053	636577	80	2.82305	9.55171	8.00528	196	TGME49_252850	initiation factor, subunit 2 family protein	551	5'				TGME49_252860	hypothetical protein	1081	3'
BDP1_rep3_peak_1480	chrIII	1576802	1577378	80	2.95152	9.63009	8.07399	200	TGME49_254280	DNA-directed RNA polymerase III RPC9	2129	5'	TGME49_254290	hypothetical protein	0
BDP1_rep3_peak_1463	chrIII	1364217	1364646	80	2.95152	9.63009	8.07399	346					TGME49_253940	CAM Kinase family, incomplete catalytic triad	0	TGME49_253950	protein fam50a, putative	79	5'
BDP1_rep3_peak_1476	chrIII	1469259	1469699	80	2.95152	9.63009	8.07399	371					TGME49_254135	hypothetical protein	0	TGME49_254140	DNA-directed RNA polymerase II RPABC4	642	5'
BDP1_rep3_peak_1422	chrIII	612092	612333	79	2.74628	9.4968	7.95166	91	TGME49_252510	hypothetical protein	4266	5'				TGME49_252620	initiation factor, subunit 2 family protein	1147	5'
BDP1_rep3_peak_1494	chrIII	1883100	1883766	78	2.72364	9.37726	7.83469	183	TGME49_254670	hypothetical protein	1942	5'	TGME49_254680	hypothetical protein	0
BDP1_rep1_peak_1446	chrIII	742061	742729	77	2.69006	9.19924	7.79319	584	TGME49_253090	DEAD/DEAH box helicase domain-containing protein	2562	3'	TGME49_253100	hypothetical protein	479	TGME49_253110	kinesin motor domain-containing protein	2387	5'
BDP1_rep1_peak_1510	chrIII	1757222	1757630	77	2.51988	9.14005	7.74281	12	TGME49_254450	Pelota, putative	2169	3'	TGME49_254460	hypothetical protein	591	TGME49_254470	hypothetical protein	755	5'
BDP1_rep3_peak_1441	chrIII	961110	961335	76	2.4658	9.22143	7.68208	154	TGME49_253430	asparagine synthetase, putative	7812	3'				TGME49_253440	cell-cycle-associated protein kinase SRPK, putative	409	5'
BDP1_rep3_peak_1435	chrIII	819525	819845	75	2.88125	9.12396	7.58637	180	TGME49_253160	hypothetical protein	20159	5'	TGME49_253170	zinc carboxypeptidase, putative	19956	TGME49_253290	valyl-tRNA synthetase	6796	5'
BDP1_rep3_peak_1437	chrIII	904800	905091	75	2.88125	9.12396	7.58637	188	TGME49_253370	hypothetical protein	1218	3'	TGME49_253380	AP2 domain transcription factor AP2III-2	0	TGME49_253390	hypothetical protein	13606	3'
BDP1_rep2_peak_1202	chrIII	1087080	1088065	75	3.19647	9.27325	7.56521	365	TGME49_253640	hypothetical protein	5102	3'	TGME49_253650	DnaJ C terminal region domain-containing protein	794	TGME49_253660	hypothetical protein	4240	3'
BDP1_rep2_peak_1213	chrIII	1418874	1419257	75	3.19647	9.27325	7.56521	161	TGME49_254020	dynein intermediate chain, putative	2735	5'				TGME49_254030	zinc finger CDGSH-type domain-containing protein	191	5'
BDP1_rep2_peak_1246	chrIII	2325683	2326701	75	3.19647	9.27325	7.56521	383	TGME49_298960	Toxoplasma gondii family C protein	25627	3'
BDP1_rep2_peak_1220	chrIII	1707647	1708517	75	3.19647	9.27325	7.56521	557					TGME49_254390	CRAL/TRIO domain-containing protein	1186	TGME49_254400	LSU ribosomal protein L2P, putative	1386	5'
BDP1_rep2_peak_1221	chrIII	1709567	1709857	75	3.19647	9.27325	7.56521	201					TGME49_254390	CRAL/TRIO domain-containing protein	0	TGME49_254400	LSU ribosomal protein L2P, putative	46	5'
BDP1_rep1_peak_1449	chrIII	778686	779183	73	2.63282	8.73923	7.34653	248	TGME49_253140	hypothetical protein	92	5'				TGME49_253150	hypothetical protein	2513	5'
BDP1_rep1_peak_1452	chrIII	879152	879526	73	2.63282	8.73923	7.34653	141	TGME49_253360	hypothetical protein	1893	5'				TGME49_253370	hypothetical protein	511	5'
BDP1_rep1_peak_1514	chrIII	1801572	1801861	73	2.63282	8.73923	7.34653	122	TGME49_254510	ankyrin repeat-containing protein	155	5'	TGME49_254520	mediator complex subunit MED11	0	TGME49_254530	hypothetical protein	5396	5'
BDP1_rep1_peak_1538	chrIII	2027150	2027388	73	2.63282	8.73923	7.34653	168	TGME49_254910	hypothetical protein	1807	5'	TGME49_254915	hypothetical protein	2374	TGME49_254920	hypothetical protein	3085	3'
BDP1_rep1_peak_1539	chrIII	2035344	2036079	73	2.63282	8.73923	7.34653	290	TGME49_254920	hypothetical protein	2941	5'	TGME49_254930	hypothetical protein	0
BDP1_rep1_peak_1542	chrIII	2079258	2079459	73	2.63282	8.73923	7.34653	143	TGME49_254960	hypothetical protein	45	5'				TGME49_299270	hypothetical protein	3216	5'
BDP1_rep3_peak_1471	chrIII	1434406	1434791	71	2.58846	8.65524	7.13541	173	TGME49_254060	SAG-related sequence SRS14A	4645	3'	TGME49_254070	hypothetical protein	2928	TGME49_254080	metal cation transporter, ZIP family protein	3568	5'
BDP1_rep3_peak_1489	chrIII	1852833	1853291	71	2.81097	8.62802	7.10867	168	TGME49_254590	hypothetical protein	426	5'				TGME49_254600	ubiquitin family protein	527	5'
BDP1_rep3_peak_1506	chrIII	2027311	2027667	71	2.81097	8.62802	7.10867	113	TGME49_254910	hypothetical protein	1968	5'	TGME49_254915	hypothetical protein	2095	TGME49_254920	hypothetical protein	2806	3'
BDP1_rep3_peak_1508	chrIII	2081836	2082396	71	2.81097	8.62802	7.10867	187	TGME49_254960	hypothetical protein	2623	5'				TGME49_299270	hypothetical protein	279	5'
BDP1_rep3_peak_1509	chrIII	2096368	2096803	71	2.81097	8.62802	7.10867	415	TGME49_299260	hypothetical protein	5784	3'	TGME49_299250	hypothetical protein	0	TGME49_299230	F-box domain-containing protein	7816	5'
BDP1_rep3_peak_1541	chrIII	2506833	2507314	71	2.38366	8.69066	7.17019	50	TGME49_321170	Toxoplasma gondii family C protein	50073	3'
BDP1_rep3_peak_1399	chrIII	335698	336849	71	2.81097	8.62802	7.10867	799					TGME49_275610	protein kinase, other	0	TGME49_275600	diacylglycerol acyltransferase	2498	5'
BDP1_rep2_peak_1204	chrIII	1112977	1113798	70	3.10514	8.7224	7.03695	463	TGME49_253690	hypothetical protein	9461	3'	TGME49_253700	transporter, major facilitator family protein	0	TGME49_253710	hypothetical protein	1478	3'
BDP1_rep2_peak_1215	chrIII	1434233	1434783	70	2.91292	8.72027	7.03695	346	TGME49_254060	SAG-related sequence SRS14A	4472	3'	TGME49_254070	hypothetical protein	2755	TGME49_254080	metal cation transporter, ZIP family protein	3576	5'
BDP1_rep2_peak_1218	chrIII	1564028	1564777	70	3.10514	8.7224	7.03695	436	TGME49_254250	PRELI family protein	1112	5'	TGME49_254255	hypothetical protein	0	TGME49_254270	hypothetical protein	4347	5'
BDP1_rep2_peak_1249	chrIII	2343244	2344188	70	3.10514	8.7224	7.03695	109								TGME49_298840	hypothetical protein	19599	3'
BDP1_rep1_peak_1434	chrIII	611168	611359	69	2.57559	8.28831	6.90919	116	TGME49_252510	hypothetical protein	3342	5'				TGME49_252620	initiation factor, subunit 2 family protein	2121	5'
BDP1_rep1_peak_1448	chrIII	766872	767343	69	2.57559	8.28831	6.90919	224	TGME49_253120	mandelonitrile lyase, putative	6724	5'	TGME49_253130	transporter, major facilitator family protein	0	TGME49_253140	hypothetical protein	3931	3'
BDP1_rep1_peak_1481	chrIII	1227847	1228783	69	2.57559	8.28831	6.90919	379	TGME49_253830	hypothetical protein	238	3'				TGME49_253850	hypothetical protein	424	5'
BDP1_rep1_peak_1406	chrIII	282102	282779	69	2.57559	8.28831	6.90919	308	TGME49_275690	ClpB, putative	1307	3'				TGME49_275670	alveolin domain containing intermediate filament IMC15	155	3'
BDP1_rep1_peak_1382	chrIII	37378	37575	69	2.57559	8.28831	6.90919	20	TGME49_276230	Toxoplasma gondii family B protein	1632	5'				TGME49_276220	hypothetical protein	463	5'
BDP1_rep1_peak_1564	chrIII	2346452	2346635	69	2.57559	8.28831	6.90919	103								TGME49_298840	hypothetical protein	17152	3'
BDP1_rep1_peak_1518	chrIII	1849788	1850656	68	2.54214	8.25928	6.88889	174					TGME49_254580	UDP-galactose transporter family protein	0	TGME49_254590	hypothetical protein	874	3'
BDP1_rep2_peak_1196	chrIII	959394	960703	67	2.73233	8.4349	6.76631	85	TGME49_253430	asparagine synthetase, putative	6096	3'				TGME49_253440	cell-cycle-associated protein kinase SRPK, putative	1041	5'
BDP1_rep3_peak_1470	chrIII	1433306	1433720	66	2.55851	8.19944	6.69807	233	TGME49_254060	SAG-related sequence SRS14A	3545	3'	TGME49_254070	hypothetical protein	1828	TGME49_254080	metal cation transporter, ZIP family protein	4639	5'
BDP1_rep3_peak_1397	chrIII	295766	296052	66	2.7407	8.14254	6.64235	125	TGME49_275670	alveolin domain containing intermediate filament IMC15	562	5'				TGME49_275660	hypothetical protein	5	3'
BDP1_rep3_peak_1386	chrIII	154156	154831	66	2.7407	8.14254	6.64235	239	TGME49_276100	hypothetical protein	3870	5'	TGME49_275990	hypothetical protein	0	TGME49_275980	coenzyme q (ubiquinone) biosynthesis protein coq4 protein	8474	3'
BDP1_rep2_peak_1183	chrIII	405074	405436	65	3.01381	8.18382	6.52169	196	TGME49_252200	cell cycle regulator with zn-finger domain-containing protein	11293	3'	TGME49_252210	pentatricopeptide repeat domain-containing protein	338	TGME49_252220	tetratricopeptide repeat domain containing protein	3190	5'
BDP1_rep2_peak_1226	chrIII	1883100	1883351	65	2.91808	8.19212	6.52972	27	TGME49_254670	hypothetical protein	1942	5'	TGME49_254680	hypothetical protein	0	TGME49_254690	phospholipase/carboxylesterase	95	5'
BDP1_rep2_peak_1174	chrIII	154376	154834	65	3.01381	8.18382	6.52169	447	TGME49_276100	hypothetical protein	4090	5'	TGME49_275990	hypothetical protein	0	TGME49_275980	coenzyme q (ubiquinone) biosynthesis protein coq4 protein	8471	3'
BDP1_rep2_peak_1228	chrIII	1903524	1904914	65	3.01381	8.18382	6.52169	1048					TGME49_254710	serine esterase (DUF676) protein	0	TGME49_254730	POPLD (NUC188) domain-containing protein	375	3'
BDP1_rep1_peak_1454	chrIII	929783	930316	64	2.51835	7.84666	6.48129	77	TGME49_253390	hypothetical protein	10433	5'	TGME49_253400	hypothetical protein	0	TGME49_253420	PQ loop repeat-containing protein	5141	3'
BDP1_rep1_peak_1485	chrIII	1293003	1293236	64	2.51835	7.84666	6.48129	146	TGME49_253900	parasite porphobilinogen synthase PBGS	228	5'				TGME49_253910	hypothetical protein	2670	3'
BDP1_rep1_peak_1512	chrIII	1771521	1771908	64	2.51835	7.84666	6.48129	177	TGME49_254480	WD domain, G-beta repeat-containing protein	2274	5'	TGME49_254485	hypothetical protein	0	TGME49_254490	Sel1 repeat-containing protein	165	5'
BDP1_rep1_peak_1537	chrIII	2026442	2026694	64	2.51835	7.84666	6.48129	108	TGME49_254910	hypothetical protein	1099	5'	TGME49_254915	hypothetical protein	3068	TGME49_254920	hypothetical protein	3779	3'
BDP1_rep1_peak_1409	chrIII	308085	308421	64	2.51835	7.84666	6.48129	167	TGME49_275650	hypothetical protein	3870	3'	TGME49_275640	hypothetical protein	607	TGME49_275630	HECT-domain (ubiquitin-transferase) domain-containing protein	985	3'
BDP1_rep1_peak_1568	chrIII	2475131	2475553	64	2.51835	7.84666	6.48129	278	TGME49_321170	Toxoplasma gondii family C protein	18371	3'
BDP1_rep2_peak_1229	chrIII	1905417	1905936	63	2.97316	8.03216	6.38453	246	TGME49_254710	serine esterase (DUF676) protein	1051	5'	TGME49_254720	dense granule protein GRA8	1233	TGME49_254740	endoribonuclease L-PSP protein	8686	5'
BDP1_rep2_peak_1253	chrIII	2482296	2482764	62	2.4808	7.93115	6.28599	238	TGME49_321170	Toxoplasma gondii family C protein	25536	3'
BDP1_rep2_peak_1216	chrIII	1437548	1438283	62	2.88946	7.89766	6.25349	220					TGME49_254070	hypothetical protein	6070	TGME49_254080	metal cation transporter, ZIP family protein	76	5'
BDP1_rep3_peak_1423	chrIII	612947	613686	61	2.47166	7.60604	6.13587	508	TGME49_252510	hypothetical protein	5121	5'	TGME49_252620	initiation factor, subunit 2 family protein	0	TGME49_252630	hypothetical protein	5471	3'
BDP1_rep3_peak_1446	chrIII	1021016	1021473	61	2.67042	7.66774	6.18683	295	TGME49_253530	hypothetical protein	4792	3'	TGME49_253540	hypothetical protein	0	TGME49_253550	WD repeat-containing protein 92, putative	1172	5'
BDP1_rep3_peak_1464	chrIII	1379190	1379605	61	2.67042	7.66774	6.18683	397	TGME49_253970	hypothetical protein	1537	3'	TGME49_253990	hypothetical protein	0
BDP1_rep3_peak_1493	chrIII	1878863	1879477	61	2.40912	7.67559	6.19451	359	TGME49_254650	zinc finger protein	1343	3'	TGME49_254660	ankyrin repeat-containing protein	358	TGME49_254670	hypothetical protein	493	3'
BDP1_rep3_peak_1385	chrIII	150434	150917	61	2.67042	7.66774	6.18683	387	TGME49_276100	hypothetical protein	148	5'				TGME49_275990	hypothetical protein	3611	5'
BDP1_rep3_peak_1527	chrIII	2375604	2376010	61	2.67042	7.66774	6.18683	201	TGME49_298830	hypothetical protein	6414	3'	TGME49_298820	hypothetical protein	1319
BDP1_rep1_peak_1423	chrIII	512334	512760	60	2.46112	7.41449	6.06322	254	TGME49_252350	hypothetical protein	2674	5'	TGME49_252360	rhoptry kinase family protein ROP24 (incomplete catalytic triad)	0	TGME49_252370	AP2 domain transcription factor AP2III-1	3746	3'
BDP1_rep2_peak_1185	chrIII	541828	542432	60	2.92248	7.65787	6.01957	220	TGME49_252385	hypothetical protein	2396	5'	TGME49_252390	hypothetical protein	769	TGME49_252395	hypothetical protein	1444	5'
BDP1_rep1_peak_1433	chrIII	609474	609749	60	2.46112	7.41449	6.06322	266	TGME49_252510	hypothetical protein	1648	5'				TGME49_252620	initiation factor, subunit 2 family protein	3731	5'
BDP1_rep1_peak_1483	chrIII	1263496	1264129	60	2.46112	7.41449	6.06322	457	TGME49_253870	hypothetical protein	976	5'				TGME49_253880	GNS1/SUR4 family protein	843	5'
BDP1_rep2_peak_1210	chrIII	1264950	1265563	60	2.92248	7.65787	6.01957	483	TGME49_253870	hypothetical protein	2430	5'	TGME49_253880	GNS1/SUR4 family protein	0	TGME49_253890	peptidase M16 inactive domain-containing protein	8000	3'
BDP1_rep1_peak_1513	chrIII	1790443	1790944	60	2.46112	7.41449	6.06322	239	TGME49_254490	Sel1 repeat-containing protein	1170	3'	TGME49_254500	hypothetical protein	0	TGME49_254510	ankyrin repeat-containing protein	5110	3'
BDP1_rep1_peak_1515	chrIII	1806684	1807040	60	2.46112	7.41449	6.06322	233	TGME49_254520	mediator complex subunit MED11	627	3'				TGME49_254530	hypothetical protein	217	5'
BDP1_rep2_peak_1172	chrIII	73271	73738	60	2.92248	7.65787	6.01957	233	TGME49_276190	hypothetical protein	2818	5'	TGME49_276180	histone acetyltransferase TAF1/250	0
BDP1_rep2_peak_1217	chrIII	1469407	1469648	60	2.92248	7.65787	6.01957	65					TGME49_254135	hypothetical protein	0	TGME49_254140	DNA-directed RNA polymerase II RPABC4	693	5'
BDP1_rep2_peak_1182	chrIII	380316	381655	59	2.85971	7.60395	5.97792	979	TGME49_252190	KRUF family protein	1698	5'				TGME49_252200	cell cycle regulator with zn-finger domain-containing protein	5732	5'
BDP1_rep3_peak_1406	chrIII	385863	386274	57	2.60015	7.20389	5.74284	337	TGME49_252190	KRUF family protein	7245	5'				TGME49_252200	cell cycle regulator with zn-finger domain-containing protein	1113	5'
BDP1_rep3_peak_1429	chrIII	676930	677289	57	2.60015	7.20389	5.74284	243	TGME49_253000	ELMO/CED-12 family protein	773	3'				TGME49_253020	hypothetical protein	2017	3'
BDP1_rep3_peak_1436	chrIII	853028	853623	57	2.60015	7.20389	5.74284	439	TGME49_253310	hypothetical protein	562	5'	TGME49_253320	hypothetical protein	527	TGME49_253330	Rhoptry kinase family protein, truncated (incomplete catalytic triad)	4240	3'
BDP1_rep3_peak_1474	chrIII	1448041	1448434	57	2.60015	7.20389	5.74284	359	TGME49_254080	metal cation transporter, ZIP family protein	6774	3'	TGME49_254090	hypothetical protein	0	TGME49_254110	tryptophanyl-tRNA synthetase (TrpRS1)	771	5'
BDP1_rep3_peak_1477	chrIII	1479522	1479733	57	2.60015	7.20389	5.74284	18	TGME49_254150	hypothetical protein	651	5'				TGME49_254160	hypothetical protein	736	5'
BDP1_rep3_peak_1488	chrIII	1822050	1822573	57	2.60015	7.20389	5.74284	389	TGME49_254540	CDP-alcohol phosphatidyltransferase superfamily protein	583	5'	TGME49_254555	histone lysine acetyltransferase GCN5-A	559
BDP1_rep3_peak_1492	chrIII	1874573	1875510	57	2.39046	7.18395	5.73271	458	TGME49_254635	hypothetical protein	779	5'	TGME49_254640	hypothetical protein	357	TGME49_254660	ankyrin repeat-containing protein	1884	3'
BDP1_rep3_peak_1392	chrIII	240396	240981	57	2.60015	7.20389	5.74284	365	TGME49_275780	hypothetical protein	133	5'	TGME49_275770	hypothetical protein	0	TGME49_275760	hypothetical protein	3640	5'
BDP1_rep3_peak_1531	chrIII	2456378	2456745	57	2.55904	7.1715	5.72056	269	TGME49_298820	hypothetical protein	79572	3'	TGME49_321170	Toxoplasma gondii family C protein	2185
BDP1_rep1_peak_1478	chrIII	1220277	1220673	56	2.40388	6.99199	5.655	155	TGME49_253810	hypothetical protein	54	5'				TGME49_253820	hypothetical protein	1756	5'
BDP1_rep1_peak_1503	chrIII	1568793	1569204	56	2.40388	6.99199	5.655	263	TGME49_254260	COX19 cytochrome c oxidase assembly family protein	1691	3'	TGME49_254270	hypothetical protein	0	TGME49_254280	DNA-directed RNA polymerase III RPC9	2668	3'
BDP1_rep1_peak_1509	chrIII	1743716	1743893	56	2.40388	6.99199	5.655	129	TGME49_254440	ribosomal protein RPL12	401	5'				TGME49_254450	Pelota, putative	4613	5'
BDP1_rep3_peak_1390	chrIII	214233	214671	56	2.45872	7.12871	5.67875	238	TGME49_275830	hypothetical protein	5659	3'	TGME49_275810	ribosomal protein RPS10	0	TGME49_275802	SRP72 RNA-binding domain-containing protein	4130	3'
BDP1_rep1_peak_1551	chrIII	2205575	2205987	56	2.40388	6.99199	5.655	390	TGME49_299080	VTC domain-containing protein	777	3'				TGME49_299070	pyruvate kinase PyKII	507	5'
BDP1_rep2_peak_1195	chrIII	942913	943399	55	2.83116	7.1449	5.53112	138	TGME49_253420	PQ loop repeat-containing protein	2008	5'	TGME49_253430	asparagine synthetase, putative	284
BDP1_rep2_peak_1235	chrIII	2045619	2046825	55	2.83116	7.1449	5.53112	174	TGME49_254930	hypothetical protein	1551	3'				TGME49_254940	MIF4G domain-containing protein	326	5'
BDP1_rep2_peak_1250	chrIII	2375768	2376092	55	2.83116	7.1449	5.53112	37	TGME49_298830	hypothetical protein	6578	3'	TGME49_298820	hypothetical protein	1483
BDP1_rep2_peak_1243	chrIII	2291923	2292572	55	2.83116	7.1449	5.53112	468	TGME49_298990	ferredoxin NADP+ oxidoreductase FNR	6821	3'	TGME49_298980	RNA pseudouridine synthase superfamily protein	0	TGME49_298960	Toxoplasma gondii family C protein	6636	5'
BDP1_rep3_peak_1539	chrIII	2503736	2504262	55	2.27126	7.02368	5.57625	375	TGME49_321170	Toxoplasma gondii family C protein	46976	3'
BDP1_rep3_peak_1469	chrIII	1430295	1430545	53	2.38413	6.76397	5.32254	248	TGME49_254060	SAG-related sequence SRS14A	534	3'				TGME49_254070	hypothetical protein	933	5'
BDP1_rep3_peak_1475	chrIII	1457917	1458388	53	2.52987	6.75126	5.31015	209	TGME49_254110	tryptophanyl-tRNA synthetase (TrpRS1)	1516	3'	TGME49_254120	autophagy-related protein 8 atg8, putative	150	TGME49_254135	hypothetical protein	2742	3'
BDP1_rep3_peak_1505	chrIII	2026284	2026694	53	2.52987	6.75126	5.31015	205	TGME49_254910	hypothetical protein	941	5'	TGME49_254915	hypothetical protein	3068	TGME49_254920	hypothetical protein	3779	3'
BDP1_rep3_peak_1394	chrIII	267813	268174	53	2.52987	6.75126	5.31015	1	TGME49_275700	hypothetical protein	703	5'	TGME49_275690	ClpB, putative	0
BDP1_rep3_peak_1511	chrIII	2170177	2170469	53	2.52987	6.75126	5.31015	66	TGME49_299130	hypothetical protein	163	5'	TGME49_299120	hypothetical protein	150	TGME49_299110	cleft lip and palate transmembrane protein 1 (clptm1) protein	480	5'
BDP1_rep2_peak_1258	chrIII	2503866	2504262	53	2.50162	6.91257	5.31651	47	TGME49_321170	Toxoplasma gondii family C protein	47106	3'
BDP1_rep1_peak_1560	chrIII	2326007	2326608	52	2.34665	6.57936	5.25696	47	TGME49_298960	Toxoplasma gondii family C protein	25951	3'
BDP1_rep1_peak_1400	chrIII	226958	227540	52	2.34665	6.57936	5.25696	418					TGME49_275802	SRP72 RNA-binding domain-containing protein	0	TGME49_275798	microneme protein, putative	1608	3'
BDP1_rep1_peak_1430	chrIII	588938	589212	52	2.34665	6.57936	5.25696	247					TGME49_252465	radical SAM domain-containing protein	0	TGME49_252480	hypothetical protein	76	5'
BDP1_rep2_peak_1208	chrIII	1243839	1244247	50	2.73983	6.64529	5.05596	25	TGME49_253860	Tyrosine kinase-like (TKL) protein	66	5'				TGME49_253870	hypothetical protein	1845	3'
BDP1_rep2_peak_1231	chrIII	1935845	1936239	50	2.73983	6.64529	5.05596	78	TGME49_254790	hypothetical protein	1600	5'	TGME49_254800	hypothetical protein	0	TGME49_254810	hypothetical protein	2179	3'
BDP1_rep2_peak_1232	chrIII	1993916	1994567	50	2.73983	6.64529	5.05596	408	TGME49_254860	hypothetical protein	2439	5'				TGME49_254870	hypothetical protein	1155	3'
BDP1_rep2_peak_1179	chrIII	248218	248622	50	2.73983	6.64529	5.05596	249	TGME49_275760	hypothetical protein	551	3'	TGME49_275755	hypothetical protein	891	TGME49_275750	small nuclear ribonucleoprotein E, putative	1253	3'
BDP1_rep1_peak_1398	chrIII	212356	212579	50	2.22116	6.40182	5.09145	87	TGME49_275830	hypothetical protein	3782	3'				TGME49_275810	ribosomal protein RPS10	1761	5'
BDP1_rep2_peak_1236	chrIII	2124872	2125670	50	2.73983	6.64529	5.05596	482	TGME49_299210	CTP synthase	3785	3'	TGME49_299200	Bet3 transport protein, putative	102	TGME49_299180	prenylated protein, putative	4044	3'
BDP1_rep2_peak_1181	chrIII	336205	336502	50	2.73983	6.64529	5.05596	16					TGME49_275610	protein kinase, other	331	TGME49_275600	diacylglycerol acyltransferase	2845	5'
BDP1_rep2_peak_1189	chrIII	635073	635337	50	2.73983	6.64529	5.05596	165					TGME49_252850	initiation factor, subunit 2 family protein	165	TGME49_252860	hypothetical protein	2321	3'
BDP1_rep3_peak_1540	chrIII	2505847	2506140	49	2.14525	6.40049	4.97788	205	TGME49_321170	Toxoplasma gondii family C protein	49087	3'
BDP1_rep3_peak_1403	chrIII	368553	368883	48	2.4596	6.31012	4.88962	7	TGME49_252070	KRUF family protein	3791	5'	TGME49_252065	KRUF family protein	2132	TGME49_252190	KRUF family protein	6135	3'
BDP1_rep3_peak_1407	chrIII	387431	387675	48	2.4596	6.31012	4.88962	119	TGME49_252190	KRUF family protein	8813	5'	TGME49_252200	cell cycle regulator with zn-finger domain-containing protein	44	TGME49_252210	pentatricopeptide repeat domain-containing protein	6621	3'
BDP1_rep3_peak_1413	chrIII	512142	512760	48	2.4596	6.31012	4.88962	613	TGME49_252350	hypothetical protein	2482	5'	TGME49_252360	rhoptry kinase family protein ROP24 (incomplete catalytic triad)	0	TGME49_252370	AP2 domain transcription factor AP2III-1	3746	3'
BDP1_rep1_peak_1438	chrIII	622311	622522	48	2.28941	6.17683	4.86954	49	TGME49_252620	initiation factor, subunit 2 family protein	4928	3'	TGME49_252630	hypothetical protein	0	TGME49_252640	P-type ATPase PMA1	318	3'
BDP1_rep1_peak_1451	chrIII	861183	861459	48	2.28941	6.17683	4.86954	200	TGME49_253330	Rhoptry kinase family protein, truncated (incomplete catalytic triad)	849	5'				TGME49_253340	hypothetical protein	663	5'
BDP1_rep1_peak_1464	chrIII	1020268	1020554	48	2.28941	6.17683	4.86954	269	TGME49_253530	hypothetical protein	4044	3'	TGME49_253540	hypothetical protein	464	TGME49_253550	WD repeat-containing protein 92, putative	2091	5'
BDP1_rep3_peak_1465	chrIII	1380422	1380739	48	2.4596	6.31012	4.88962	14	TGME49_253970	hypothetical protein	2769	3'	TGME49_253990	hypothetical protein	841
BDP1_rep1_peak_1519	chrIII	1851069	1851280	48	2.28941	6.17683	4.86954	53	TGME49_254580	UDP-galactose transporter family protein	926	5'				TGME49_254590	hypothetical protein	250	3'
BDP1_rep1_peak_1541	chrIII	2065865	2066219	48	2.28941	6.17683	4.86954	180	TGME49_254940	MIF4G domain-containing protein	1480	3'				TGME49_254950	RNA cap guanine-N2 methyltransferase	352	5'
BDP1_rep1_peak_1404	chrIII	267342	267534	48	2.28941	6.17683	4.86954	104	TGME49_275700	hypothetical protein	232	5'				TGME49_275690	ClpB, putative	300	5'
BDP1_rep3_peak_1533	chrIII	2475155	2475630	48	2.4596	6.31012	4.88962	379	TGME49_321170	Toxoplasma gondii family C protein	18395	3'
BDP1_rep1_peak_1530	chrIII	1933877	1934110	48	2.28941	6.17683	4.86954	147					TGME49_254790	hypothetical protein	135	TGME49_254800	hypothetical protein	1836	5'
BDP1_rep3_peak_1525	chrIII	2352840	2353069	48	2.4596	6.31012	4.88962	67								TGME49_298840	hypothetical protein	10718	3'
BDP1_rep3_peak_1497	chrIII	1905534	1905781	47	2.35801	6.12976	4.72434	127	TGME49_254710	serine esterase (DUF676) protein	1168	5'	TGME49_254720	dense granule protein GRA8	1350	TGME49_254740	endoribonuclease L-PSP protein	8841	5'
BDP1_rep3_peak_1458	chrIII	1227848	1228394	46	2.37877	6.09441	4.68985	193	TGME49_253830	hypothetical protein	239	3'				TGME49_253850	hypothetical protein	813	5'
BDP1_rep2_peak_1188	chrIII	599238	599564	45	2.6485	6.15944	4.5963	122	TGME49_252500	polo kinase	134	5'				TGME49_252510	hypothetical protein	1118	3'
BDP1_rep2_peak_1192	chrIII	676159	676609	45	2.6485	6.15944	4.5963	128	TGME49_253000	ELMO/CED-12 family protein	2	3'				TGME49_253020	hypothetical protein	2697	3'
BDP1_rep2_peak_1212	chrIII	1396529	1396947	45	2.6485	6.15944	4.5963	203	TGME49_253990	hypothetical protein	5277	3'	TGME49_254000	hypothetical protein	992	TGME49_254010	serine carboxypeptidase s28 protein	389	5'
BDP1_rep2_peak_1178	chrIII	240374	240615	45	2.6485	6.15944	4.5963	47	TGME49_275780	hypothetical protein	111	5'	TGME49_275770	hypothetical protein	0	TGME49_275760	hypothetical protein	4006	5'
BDP1_rep2_peak_1177	chrIII	232756	233056	45	2.6485	6.15944	4.5963	208	TGME49_275795	hypothetical protein	470	5'	TGME49_275790	EGF family domain-containing protein	902
BDP1_rep2_peak_1211	chrIII	1364241	1364600	45	2.6485	6.15944	4.5963	2					TGME49_253940	CAM Kinase family, incomplete catalytic triad	0	TGME49_253950	protein fam50a, putative	125	5'
BDP1_rep3_peak_1401	chrIII	365524	365732	44	2.38933	5.88077	4.4817	127	TGME49_252070	KRUF family protein	762	5'				TGME49_252065	KRUF family protein	1848	3'
BDP1_rep3_peak_1409	chrIII	416935	417369	44	2.38933	5.88077	4.4817	224	TGME49_252220	tetratricopeptide repeat domain containing protein	1222	3'	TGME49_252230	hypothetical protein	0	TGME49_252250	ATPase, AAA family protein	4094	3'
BDP1_rep1_peak_1418	chrIII	445495	445729	44	2.23217	5.78462	4.49305	31	TGME49_252255	hypothetical protein	40	3'				TGME49_252260	hypothetical protein	1778	3'
BDP1_rep1_peak_1420	chrIII	466128	466354	44	2.23217	5.78462	4.49305	145	TGME49_252280	hypothetical protein	314	5'				TGME49_252290	importin alpha, putative	2270	5'
BDP1_rep3_peak_1432	chrIII	742720	743237	44	2.38933	5.88077	4.4817	241	TGME49_253090	DEAD/DEAH box helicase domain-containing protein	3221	3'	TGME49_253100	hypothetical protein	0	TGME49_253110	kinesin motor domain-containing protein	1879	5'
BDP1_rep1_peak_1474	chrIII	1136440	1136620	44	2.23217	5.78462	4.49305	7	TGME49_253730	importin-beta N-terminal domain-containing protein	126	5'				TGME49_253740	hypothetical protein	2418	5'
BDP1_rep1_peak_1477	chrIII	1194596	1194940	44	2.23217	5.78462	4.49305	164	TGME49_253780	GTP cyclohydrolase I, putative	1016	5'				TGME49_253790	zinc finger (CCCH type) motif-containing protein	534	5'
BDP1_rep3_peak_1393	chrIII	252133	252811	44	2.38933	5.88077	4.4817	233	TGME49_275750	small nuclear ribonucleoprotein E, putative	203	5'	TGME49_275740	hypothetical protein	0
BDP1_rep3_peak_1529	chrIII	2407337	2407746	44	2.38933	5.88077	4.4817	239	TGME49_298820	hypothetical protein	30531	3'
BDP1_rep3_peak_1514	chrIII	2205845	2206298	44	2.38933	5.88077	4.4817	316	TGME49_299080	VTC domain-containing protein	1047	3'				TGME49_299070	pyruvate kinase PyKII	196	5'
BDP1_rep1_peak_1575	chrIII	2507848	2508048	44	2.23217	5.78462	4.49305	174	TGME49_321170	Toxoplasma gondii family C protein	51088	3'
BDP1_rep3_peak_1389	chrIII	212222	212509	43	2.24058	5.71086	4.32665	187	TGME49_275830	hypothetical protein	3648	3'				TGME49_275810	ribosomal protein RPS10	1831	5'
BDP1_rep1_peak_1414	chrIII	387528	387850	41	2.17494	5.40295	4.12695	145	TGME49_252190	KRUF family protein	8910	5'	TGME49_252200	cell cycle regulator with zn-finger domain-containing protein	141	TGME49_252210	pentatricopeptide repeat domain-containing protein	6446	3'
BDP1_rep2_peak_1201	chrIII	1077278	1077924	41	2.55717	5.68779	4.15193	218	TGME49_253615	hypothetical protein	2982	5'	TGME49_253640	hypothetical protein	0	TGME49_253650	DnaJ C terminal region domain-containing protein	4300	3'
BDP1_rep2_peak_1219	chrIII	1695493	1696190	41	2.55717	5.68779	4.15193	154	TGME49_254370	guanylyl cyclase	2404	3'	TGME49_254380	ribosomal protein L11, putative	0	TGME49_254390	CRAL/TRIO domain-containing protein	3545	3'
BDP1_rep2_peak_1233	chrIII	2001144	2001787	41	2.55717	5.68779	4.15193	225	TGME49_254860	hypothetical protein	9667	5'	TGME49_254870	hypothetical protein	504	TGME49_254880	Alpha-galactosidase	184	5'
BDP1_rep1_peak_1383	chrIII	37957	38159	41	2.17494	5.40295	4.12695	51	TGME49_276230	Toxoplasma gondii family B protein	2211	5'	TGME49_276220	hypothetical protein	0	TGME49_276210	phosphoglycerate mutase family protein	4857	5'
BDP1_rep2_peak_1214	chrIII	1427750	1428007	41	2.55717	5.68779	4.15193	116					TGME49_254050	optic atrophy 3 protein (opa3) protein	0	TGME49_254060	SAG-related sequence SRS14A	3	5'
BDP1_rep3_peak_1431	chrIII	709800	710018	40	2.31905	5.46352	4.08566	25	TGME49_253040	actin-related protein ARP4A	858	5'	TGME49_253050	hypothetical protein	855	TGME49_253060	WD domain, G-beta repeat-containing protein	533	5'
BDP1_rep3_peak_1433	chrIII	749935	750192	40	2.31905	5.46352	4.08566	77	TGME49_253110	kinesin motor domain-containing protein	1869	3'				TGME49_253120	mandelonitrile lyase, putative	1824	3'
BDP1_rep3_peak_1434	chrIII	818756	819230	40	2.31905	5.46352	4.08566	273	TGME49_253160	hypothetical protein	19390	5'	TGME49_253170	zinc carboxypeptidase, putative	19187	TGME49_253290	valyl-tRNA synthetase	7411	5'
BDP1_rep3_peak_1501	chrIII	1993553	1993795	40	2.31905	5.46352	4.08566	132	TGME49_254860	hypothetical protein	2076	5'				TGME49_254870	hypothetical protein	1927	3'
BDP1_rep3_peak_1398	chrIII	325024	325287	40	2.31905	5.46352	4.08566	251	TGME49_275630	HECT-domain (ubiquitin-transferase) domain-containing protein	33	5'				TGME49_275610	protein kinase, other	1719	3'
BDP1_rep3_peak_1530	chrIII	2420350	2420662	40	2.31905	5.46352	4.08566	264	TGME49_298820	hypothetical protein	43544	3'				TGME49_321170	Toxoplasma gondii family C protein	33531	5'
BDP1_rep3_peak_1456	chrIII	1221982	1222449	39	2.259	5.33251	3.96945	358	TGME49_253810	hypothetical protein	1759	5'	TGME49_253820	hypothetical protein	0	TGME49_253830	hypothetical protein	3013	5'
BDP1_rep2_peak_1187	chrIII	594785	595238	37	2.46585	5.23079	3.72368	258	TGME49_252490	vacuolar protein sorting 29, putative	20	5'				TGME49_252500	polo kinase	791	3'
BDP1_rep1_peak_1437	chrIII	621501	621705	37	2.1177	5.03208	3.7724	3	TGME49_252620	initiation factor, subunit 2 family protein	4118	3'	TGME49_252630	hypothetical protein	737	TGME49_252640	P-type ATPase PMA1	1135	3'
BDP1_rep2_peak_1199	chrIII	1020176	1020875	37	2.46585	5.23079	3.72368	161	TGME49_253530	hypothetical protein	3952	3'	TGME49_253540	hypothetical protein	143	TGME49_253550	WD repeat-containing protein 92, putative	1770	5'
BDP1_rep2_peak_1209	chrIII	1263733	1264032	37	2.46585	5.23079	3.72368	223	TGME49_253870	hypothetical protein	1213	5'				TGME49_253880	GNS1/SUR4 family protein	940	5'
BDP1_rep2_peak_1224	chrIII	1861664	1862183	37	2.46585	5.23079	3.72368	381	TGME49_254610	Tim10/DDP family zinc finger superfamily protein	2644	5'	TGME49_254620	ribosomal protein RPL39	0	TGME49_254625	hypothetical protein	2538	5'
BDP1_rep1_peak_1547	chrIII	2134871	2135049	37	2.1177	5.03208	3.7724	98	TGME49_299190	B-box zinc finger domain-containing protein	5527	3'	TGME49_299180	prenylated protein, putative	0	TGME49_299168	ATPase, AAA family protein	2786	3'
BDP1_rep3_peak_1544	chrIII	2519302	2519590	37	2.19502	5.06036	3.70463	182	TGME49_321170	Toxoplasma gondii family C protein	62542	3'
BDP1_rep3_peak_1467	chrIII	1414212	1414424	37	2.24878	5.05869	3.70304	44					TGME49_254020	dynein intermediate chain, putative	1715	TGME49_254030	zinc finger CDGSH-type domain-containing protein	5024	5'
BDP1_rep1_peak_1425	chrIII	526797	527017	35	1.98051	4.82383	3.57822	5	TGME49_252370	AP2 domain transcription factor AP2III-1	3187	5'	TGME49_252380	hypothetical protein	10784	TGME49_252385	hypothetical protein	10818	3'
BDP1_rep1_peak_1465	chrIII	1020868	1021496	34	2.06047	4.67225	3.42897	5	TGME49_253530	hypothetical protein	4644	3'	TGME49_253540	hypothetical protein	0	TGME49_253550	WD repeat-containing protein 92, putative	1149	5'
BDP1_rep1_peak_1489	chrIII	1374206	1374419	34	2.06047	4.67225	3.42897	166	TGME49_253950	protein fam50a, putative	4866	3'	TGME49_253960	oxidoreductase, short chain dehydrogenase/reductase family protein	33	TGME49_253990	hypothetical protein	5162	5'
BDP1_rep2_peak_1259	chrIII	2506881	2507387	34	2.08988	4.90334	3.42218	364	TGME49_321170	Toxoplasma gondii family C protein	50121	3'
BDP1_rep3_peak_1400	chrIII	360860	361079	33	2.1785	4.66661	3.33368	176	TGME49_252080	hypothetical protein	6906	5'	TGME49_252070	KRUF family protein	3683	TGME49_252065	KRUF family protein	6501	3'
BDP1_rep3_peak_1482	chrIII	1647203	1647439	33	2.1785	4.66661	3.33368	175	TGME49_254360	hypothetical protein	10116	5'				TGME49_254365	phosphatidate cytidylyltransferase	432	5'
BDP1_rep2_peak_1245	chrIII	2325085	2325402	33	2.37452	4.7889	3.31164	262	TGME49_298960	Toxoplasma gondii family C protein	25029	3'
BDP1_rep3_peak_1396	chrIII	295028	295297	33	2.1785	4.66661	3.33368	8					TGME49_275670	alveolin domain containing intermediate filament IMC15	0	TGME49_275660	hypothetical protein	760	3'
BDP1_rep1_peak_1461	chrIII	997943	998130	32	1.90582	4.43453	3.20636	24	TGME49_253490	hypothetical protein	5444	3'	TGME49_253500	hypothetical protein	24	TGME49_253510	transporter/permease protein	2385	5'
BDP1_rep1_peak_1463	chrIII	1013893	1014132	30	2.00323	4.32372	3.09718	6	TGME49_253520	U3 small nucleolar RNA-associated protein 6 protein	39	5'	TGME49_253530	hypothetical protein	0	TGME49_253540	hypothetical protein	3386	3'
BDP1_rep1_peak_1408	chrIII	294675	294877	30	2.00323	4.32372	3.09718	7	TGME49_275680	hypothetical protein	5491	3'	TGME49_275670	alveolin domain containing intermediate filament IMC15	327	TGME49_275660	hypothetical protein	1180	3'
BDP1_rep1_peak_1381	chrIII	36295	36627	30	2.00323	4.32372	3.09718	174	TGME49_276230	Toxoplasma gondii family B protein	549	5'				TGME49_276220	hypothetical protein	1411	5'
BDP1_rep2_peak_1227	chrIII	1891153	1891481	29	2.28319	4.36263	2.91701	323	TGME49_254690	phospholipase/carboxylesterase	3487	3'	TGME49_254700	hypothetical protein	113	TGME49_254710	serine esterase (DUF676) protein	749	3'
BDP1_rep2_peak_1234	chrIII	2016157	2016441	29	2.28319	4.36263	2.91701	19	TGME49_254890	hypothetical protein	135	5'				TGME49_254900	proteasome subunit beta type 2, putative	1010	5'
BDP1_rep1_peak_1487	chrIII	1299598	1300004	27	1.946	3.98676	2.7771	400	TGME49_253910	hypothetical protein	595	5'				TGME49_253920	hypothetical protein	5323	5'
BDP1_rep1_peak_1573	chrIII	2505945	2506117	27	1.946	3.98676	2.7771	72	TGME49_321170	Toxoplasma gondii family C protein	49185	3'
BDP1_rep3_peak_1428	chrIII	669151	669456	26	2.03795	3.92214	2.63802	207	TGME49_252990	hypothetical protein	816	5'	TGME49_253000	ELMO/CED-12 family protein	742
BDP1_rep3_peak_1391	chrIII	232530	232808	26	2.03795	3.92214	2.63802	262	TGME49_275795	hypothetical protein	244	5'	TGME49_275790	EGF family domain-containing protein	676
BDP1_rep3_peak_1542	chrIII	2507819	2508110	26	1.79587	3.92682	2.64257	201	TGME49_321170	Toxoplasma gondii family C protein	51059	3'
BDP1_rep2_peak_1225	chrIII	1862553	1862826	25	2.19186	3.95251	2.53973	248	TGME49_254620	ribosomal protein RPL39	796	5'				TGME49_254625	hypothetical protein	1895	5'
BDP1_rep2_peak_1239	chrIII	2226443	2226747	25	2.19186	3.95251	2.53973	259	TGME49_299060	sodium/hydrogen exchanger NHE2	3493	3'	TGME49_299050	ribosomal protein RPL17	0	TGME49_299040	phosphatidylinositol n-acetylglucosaminyltransferase	1078	3'
BDP1_rep3_peak_1481	chrIII	1619341	1619577	23	1.96768	3.5705	2.31222	83	TGME49_254330	lipase	348	5'	TGME49_254335	hypothetical protein	0	TGME49_254340	hypothetical protein	1202	5'
BDP1_rep2_peak_1263	chrIV	1950	2696	11173	17.2337	1121.74	1117.38	358								TGME49_317830	hypothetical protein	2715	3'
BDP1_rep2_peak_1365	chrIV	2171245	2172010	10206	15.2001	1024.86	1020.61	371	TGME49_210678	OTU family cysteine protease	3223	3'
BDP1_rep3_peak_1547	chrIV	1944	2696	10022	18.8729	1006.57	1002.22	413								TGME49_317830	hypothetical protein	2715	3'
BDP1_rep3_peak_1710	chrIV	2171245	2172010	9430	16.215	947.377	943.099	392	TGME49_210678	OTU family cysteine protease	3223	3'
BDP1_rep1_peak_1629	chrIV	482668	483631	3581	11.0003	361.098	358.19	546	TGME49_320135	hypothetical protein	2314	3'	TGME49_320130	hypothetical protein	0	TGME49_320110	proliferating cell nuclear antigen PCNA2	2397	3'
BDP1_rep1_peak_1721	chrIV	1516453	1518118	2430	11.0856	245.815	243.021	1354	TGME49_318180	hypothetical protein	7643	5'	TGME49_318170	hypothetical protein	0	TGME49_318150	transporter, major facilitator family protein	2430	5'
BDP1_rep1_peak_1760	chrIV	1969820	1971437	1981	9.93616	200.893	198.165	956	TGME49_211020	RNA recognition motif-containing protein	204	5'	TGME49_211015	hypothetical protein	0
BDP1_rep1_peak_1622	chrIV	431229	432263	1910	12.3601	193.714	191	647	TGME49_320230	SAG-related sequence SRS15C	5549	5'	TGME49_320220	ubiquinol cytochrome c oxidoreductase, putative	0	TGME49_320200	SAG-related sequence SRS16A	5721	3'
BDP1_rep3_peak_1584	chrIV	376649	378389	1880	12.2891	190.988	188.059	759	TGME49_320430	cell-cycle-control protein (translation regulation), putative	1225	3'	TGME49_320410	hypothetical protein	0	TGME49_320300	SWI2/SNF2 Brahma-like putative	176	3'
BDP1_rep1_peak_1616	chrIV	376705	378254	1748	13.2104	177.544	174.869	697	TGME49_320430	cell-cycle-control protein (translation regulation), putative	1281	3'	TGME49_320410	hypothetical protein	0	TGME49_320300	SWI2/SNF2 Brahma-like putative	311	3'
BDP1_rep1_peak_1659	chrIV	813348	814373	1688	12.8831	171.461	168.801	517	TGME49_319658	CBF/Mak21 family protein	7222	3'	TGME49_319650	3' exoribonuclease family, domain 1 domain-containing protein	0	TGME49_319630	hypothetical protein	7155	3'
BDP1_rep3_peak_1739	chrIV	2678606	2680303	1660	7.08047	168.877	166.012	937	TGME49_317720	eukaryotic translation initiation factor 3 subunit 7, putative	1	3'				TGME49_237900	OTU family cysteine protease	3589	3'
BDP1_rep1_peak_1636	chrIV	550206	551166	1486	9.5426	151.29	148.695	237	TGME49_320060	DnaJ domain-containing protein	326	3'	TGME49_320050	ribosomal protein RPL5	0
BDP1_rep1_peak_1689	chrIV	1172517	1173698	1459	8.54327	148.513	145.928	424	TGME49_318660	PP2C, putative	4260	5'	TGME49_318650	transhydrogenase	3609	TGME49_318632	hypothetical protein	4938	3'
BDP1_rep1_peak_1816	chrIV	2678551	2680398	1422	7.55041	144.788	142.215	906	TGME49_317705	enoyl-CoA hydratase/isomerase family protein	9633	3'	TGME49_317720	eukaryotic translation initiation factor 3 subunit 7, putative	9434	TGME49_237900	OTU family cysteine protease	3494	3'
BDP1_rep1_peak_1582	chrIV	7899	9649	1371	10.4384	139.689	137.133	799	TGME49_317830	hypothetical protein	85	5'				TGME49_317820	hypothetical protein	1286	5'
BDP1_rep3_peak_1548	chrIV	7895	9649	1347	9.65416	137.56	134.785	686	TGME49_317830	hypothetical protein	81	5'				TGME49_317820	hypothetical protein	1286	5'
BDP1_rep1_peak_1667	chrIV	911462	913124	1241	6.96752	126.664	124.158	451	TGME49_319570	WD domain, G-beta repeat-containing protein	517	3'	TGME49_319560	microneme protein MIC3	450	TGME49_319550	membrane protein C17G8.08c, putative	2942	5'
BDP1_rep2_peak_1284	chrIV	376707	378159	1188	10.5366	121.62	118.843	563	TGME49_320430	cell-cycle-control protein (translation regulation), putative	1283	3'	TGME49_320410	hypothetical protein	0	TGME49_320300	SWI2/SNF2 Brahma-like putative	406	3'
BDP1_rep1_peak_1670	chrIV	954593	955706	1186	10.0685	121.185	118.7	470	TGME49_319520	hypothetical protein	3811	5'	TGME49_319510	hypothetical protein	0	TGME49_319390	hypothetical protein	11413	3'
BDP1_rep1_peak_1713	chrIV	1417797	1419259	1176	8.29084	120.137	117.657	507	TGME49_318340	hypothetical protein	9879	3'	TGME49_318330	histone lysine acetyltransferase MYST-A	0	TGME49_318310	transketolase	3228	3'
BDP1_rep3_peak_1667	chrIV	1516458	1518164	1151	8.17519	117.868	115.173	1348	TGME49_318180	hypothetical protein	7648	5'	TGME49_318170	hypothetical protein	0	TGME49_318150	transporter, major facilitator family protein	2384	5'
BDP1_rep3_peak_1740	chrIV	2681450	2683320	1145	5.84689	117.202	114.51	681	TGME49_317720	eukaryotic translation initiation factor 3 subunit 7, putative	2845	3'				TGME49_237900	OTU family cysteine protease	572	3'
BDP1_rep3_peak_1618	chrIV	813412	814346	1143	11.4848	117.036	114.344	453	TGME49_319658	CBF/Mak21 family protein	7286	3'	TGME49_319650	3' exoribonuclease family, domain 1 domain-containing protein	0	TGME49_319630	hypothetical protein	7182	3'
BDP1_rep1_peak_1777	chrIV	2168636	2171091	1123	8.29793	114.834	112.378	1701	TGME49_210678	OTU family cysteine protease	614	3'
BDP1_rep1_peak_1726	chrIV	1581802	1582719	1118	8.19417	114.335	111.881	441	TGME49_211720	AP2 domain transcription factor AP2IV-5	1919	5'	TGME49_211710	TB2/DP1, HVA22 family protein	0	TGME49_211700	hypothetical protein	2722	3'
BDP1_rep2_peak_1382	chrIV	2678623	2680324	1096	6.36415	112.437	109.683	920	TGME49_317720	eukaryotic translation initiation factor 3 subunit 7, putative	18	3'				TGME49_237900	OTU family cysteine protease	3568	3'
BDP1_rep3_peak_1595	chrIV	482667	483631	1093	7.5853	112.053	109.386	548	TGME49_320135	hypothetical protein	2313	3'	TGME49_320130	hypothetical protein	0	TGME49_320110	proliferating cell nuclear antigen PCNA2	2397	3'
BDP1_rep1_peak_1729	chrIV	1625624	1626760	998	7.7084	102.196	99.8077	467	TGME49_211690	AAA family protein	2312	5'	TGME49_211680	protein disulfide isomerase	0	TGME49_211675	hypothetical protein	2253	5'
BDP1_rep1_peak_1817	chrIV	2681525	2683422	961	6.24149	98.5396	96.1746	1374	TGME49_317720	eukaryotic translation initiation factor 3 subunit 7, putative	2920	3'				TGME49_237900	OTU family cysteine protease	470	3'
BDP1_rep3_peak_1736	chrIV	2647614	2651997	935	5.66871	96.178	93.595	1748	TGME49_237894	OTU family cysteine protease	592	3'
BDP1_rep1_peak_1653	chrIV	744578	745590	933	8.46091	95.7194	93.3727	440					TGME49_319860	DNA polymerase family B protein	0	TGME49_319740	transporter, major facilitator family protein	5824	5'
BDP1_rep3_peak_1698	chrIV	1969959	1971304	907	7.68556	93.3231	90.7568	805	TGME49_211020	RNA recognition motif-containing protein	343	5'	TGME49_211015	hypothetical protein	0
BDP1_rep1_peak_1712	chrIV	1404687	1406585	892	6.90737	91.5886	89.2674	260	TGME49_318350	Pumilio-family RNA binding repeat-containing protein	2936	5'	TGME49_318340	hypothetical protein	0	TGME49_318330	histone lysine acetyltransferase MYST-A	3310	3'
BDP1_rep1_peak_1628	chrIV	479011	479681	837	4.88758	86.025	83.7401	257	TGME49_320140	ubiquinol-cytochrome c reductase hinge protein, putative	471	5'	TGME49_320130	hypothetical protein	3444	TGME49_320120	diadenosine tetraphosphatase family protein	3472	5'
BDP1_rep1_peak_1643	chrIV	629340	630180	832	7.26566	85.5296	83.2468	432	TGME49_319970	subtilisin SUB10	2002	3'				TGME49_319960	hypothetical protein	449	5'
BDP1_rep1_peak_1770	chrIV	2064094	2065971	830	7.40281	85.2807	83.0013	1029	TGME49_210787	Erv1 / Alr family protein	1311	3'	TGME49_210783	hypothetical protein	0
BDP1_rep3_peak_1615	chrIV	744312	745543	821	8.28715	84.6435	82.131	705					TGME49_319860	DNA polymerase family B protein	0	TGME49_319740	transporter, major facilitator family protein	5871	5'
BDP1_rep1_peak_1793	chrIV	2453609	2455120	820	6.97673	84.2834	82.0106	619					TGME49_301400	hypothetical protein	1621	TGME49_301410	hypothetical protein	2914	5'
BDP1_rep3_peak_1601	chrIV	550246	551231	762	7.14974	78.692	76.2175	270	TGME49_320060	DnaJ domain-containing protein	366	3'	TGME49_320050	ribosomal protein RPL5	0
BDP1_rep1_peak_1752	chrIV	1909178	1910355	756	8.01293	77.8852	75.6572	727	TGME49_211240	peptidyl-tRNA hydrolase, putative	7459	3'	TGME49_211230	eukaryotic initiation factor-2B, alpha subunit, putative	0	TGME49_211220	hypothetical protein	4	3'
BDP1_rep1_peak_1813	chrIV	2647475	2651956	745	5.60491	76.7493	74.5317	2073	TGME49_237894	OTU family cysteine protease	453	3'
BDP1_rep1_peak_1702	chrIV	1300005	1301671	728	7.84123	75.1052	72.8985	682	TGME49_318480	SWI2/SNF2-containing protein RAD5	3552	3'	TGME49_318470	AP2 domain transcription factor AP2IV-4	0	TGME49_318460	P-type ATPase of unknown pump specificity (type V) protein	8858	3'
BDP1_rep1_peak_1640	chrIV	594040	594865	728	7.84123	75.1052	72.8985	414	TGME49_320015	hypothetical protein	11221	3'	TGME49_320010	hypothetical protein	0	TGME49_320000	SCY kinase (incomplete catalytic triad)	3711	3'
BDP1_rep2_peak_1264	chrIV	7819	9477	720	8.23879	74.6582	72.067	762	TGME49_317830	hypothetical protein	5	5'				TGME49_317820	hypothetical protein	1458	5'
BDP1_rep3_peak_1623	chrIV	911437	913249	701	5.68926	72.612	70.1782	558	TGME49_319570	WD domain, G-beta repeat-containing protein	492	3'	TGME49_319560	microneme protein MIC3	425	TGME49_319550	membrane protein C17G8.08c, putative	2817	5'
BDP1_rep1_peak_1766	chrIV	2034124	2035185	701	7.66952	72.3535	70.1669	829					TGME49_210820	hypothetical protein	380	TGME49_210815	hypothetical protein	1312	3'
BDP1_rep1_peak_1735	chrIV	1667547	1669482	687	7.32803	70.8781	68.7036	1008	TGME49_211630	hypothetical protein	6743	3'	TGME49_211610	hypothetical protein	0	TGME49_211480	GTP-binding protein engA, putative	9462	3'
BDP1_rep3_peak_1660	chrIV	1417767	1418938	666	7.08299	69.0334	66.6253	730	TGME49_318340	hypothetical protein	9849	3'	TGME49_318330	histone lysine acetyltransferase MYST-A	0	TGME49_318310	transketolase	3549	3'
BDP1_rep2_peak_1383	chrIV	2681543	2683304	664	4.95485	69.0345	66.4755	1357	TGME49_317720	eukaryotic translation initiation factor 3 subunit 7, putative	2938	3'				TGME49_237900	OTU family cysteine protease	588	3'
BDP1_rep1_peak_1704	chrIV	1336267	1338371	656	7.38335	67.8321	65.6814	706	TGME49_318440	helicase associated domain (ha2) protein	1009	5'				TGME49_318430	malate dehydrogenase MDH	705	3'
BDP1_rep1_peak_1798	chrIV	2479026	2480855	639	7.20459	66.0789	63.9427	788	TGME49_301430	septum formation protein maf, putative	2149	3'	TGME49_301440	calcium-dependent protein kinase CDPK1	1746
BDP1_rep3_peak_1580	chrIV	344933	345186	609	7.941	63.3046	60.9398	120	TGME49_320460	ABC transporter transmembrane region domain-containing protein	6557	5'	TGME49_320450	ribosome biogenesis regulatory protein (rrs1) protein	1330	TGME49_320440	hypothetical protein	1529	5'
BDP1_rep1_peak_1755	chrIV	1942538	1943529	604	7.03994	62.5172	60.4098	647					TGME49_211090	aminotransferase, class V superfamily protein	1239	TGME49_211060	hypothetical protein	416	5'
BDP1_rep1_peak_1774	chrIV	2118174	2118857	595	6.9827	61.6435	59.543	423	TGME49_210730	ATP-dependent hsl protease ATP-binding subunit hslU, putative	472	5'	TGME49_210715	hypothetical protein	194	TGME49_210700	hypothetical protein	2648	5'
BDP1_rep1_peak_1763	chrIV	1997929	1998467	595	6.9827	61.6435	59.543	202					TGME49_210980	alternative splicing type 3 and, putative	0	TGME49_210960	replication factor C subunit 4, putative	1458	5'
BDP1_rep3_peak_1588	chrIV	431236	432212	592	6.97403	61.583	59.232	640	TGME49_320230	SAG-related sequence SRS15C	5556	5'	TGME49_320220	ubiquinol cytochrome c oxidoreductase, putative	0	TGME49_320200	SAG-related sequence SRS16A	5772	3'
BDP1_rep1_peak_1782	chrIV	2324124	2325074	586	6.92546	60.7733	58.6799	594	TGME49_301216	endonuclease/exonuclease/phosphatase family protein	523	5'	TGME49_301218	hypothetical protein	0
BDP1_rep2_peak_1282	chrIV	352874	353493	579	8.95011	60.4646	57.9683	252	TGME49_320450	ribosome biogenesis regulatory protein (rrs1) protein	6358	5'	TGME49_320440	hypothetical protein	6159	TGME49_320430	cell-cycle-control protein (translation regulation), putative	11725	5'
BDP1_rep1_peak_1580	chrIV	2000	2619	578	6.86823	59.9067	57.8206	329								TGME49_317830	hypothetical protein	2792	3'
BDP1_rep2_peak_1380	chrIV	2647648	2651924	577	4.70535	60.2491	57.7569	674	TGME49_237894	OTU family cysteine protease	626	3'
BDP1_rep3_peak_1642	chrIV	1172476	1173658	575	5.64787	59.8765	57.5398	464	TGME49_318660	PP2C, putative	4219	5'	TGME49_318650	transhydrogenase	3568	TGME49_318632	hypothetical protein	4978	3'
BDP1_rep1_peak_1647	chrIV	667293	667940	561	6.75376	58.1843	56.1128	409	TGME49_319930	hypothetical protein	9464	5'	TGME49_319920	2-oxo acid dehydrogenases acyltransferase (catalytic domain) domain-containing protein	0	TGME49_319910	WD domain, G-beta repeat-containing protein	2559	3'
BDP1_rep3_peak_1582	chrIV	352912	353469	536	7.3788	55.9582	53.6533	228	TGME49_320450	ribosome biogenesis regulatory protein (rrs1) protein	6396	5'	TGME49_320440	hypothetical protein	6197	TGME49_320430	cell-cycle-control protein (translation regulation), putative	11749	5'
BDP1_rep1_peak_1661	chrIV	823306	824647	535	6.58205	55.6282	53.5796	639	TGME49_319640	hypothetical protein	1818	3'	TGME49_319630	hypothetical protein	0
BDP1_rep2_peak_1265	chrIV	21126	24069	533	4.28594	55.7994	53.3424	2356	TGME49_317820	hypothetical protein	9625	3'				TGME49_206910	hypothetical protein	25160	3'
BDP1_rep1_peak_1584	chrIV	21092	24300	531	4.72901	55.2226	53.1792	1900	TGME49_317820	hypothetical protein	9591	3'				TGME49_206910	hypothetical protein	24929	3'
BDP1_rep1_peak_1634	chrIV	522160	523023	529	5.3833	55.0417	52.9998	371	TGME49_320100	RNA recognition motif-containing protein	12576	3'	TGME49_320090	hypothetical protein	10049	TGME49_320070	CDK-activating kinase assembly factor MAT1 protein	16017	3'
BDP1_rep1_peak_1631	chrIV	496961	498273	526	6.04199	54.7152	52.6779	211	TGME49_320105	hypothetical protein	2030	5'	TGME49_320100	RNA recognition motif-containing protein	0
BDP1_rep3_peak_1675	chrIV	1625929	1626747	525	5.90149	54.8455	52.5523	161	TGME49_211690	AAA family protein	2617	5'	TGME49_211680	protein disulfide isomerase	0	TGME49_211675	hypothetical protein	2266	5'
BDP1_rep3_peak_1659	chrIV	1404693	1406404	519	5.58708	54.2023	51.9128	235	TGME49_318350	Pumilio-family RNA binding repeat-containing protein	2942	5'	TGME49_318340	hypothetical protein	0	TGME49_318330	histone lysine acetyltransferase MYST-A	3491	3'
BDP1_rep3_peak_1550	chrIV	21126	24300	508	3.7728	53.1023	50.8248	2679	TGME49_317820	hypothetical protein	9625	3'				TGME49_206910	hypothetical protein	24929	3'
BDP1_rep3_peak_1599	chrIV	517617	519133	507	4.93007	53.0466	50.7695	709	TGME49_320100	RNA recognition motif-containing protein	8033	3'	TGME49_320090	hypothetical protein	5506	TGME49_320080	hypothetical protein	3524	5'
BDP1_rep1_peak_1697	chrIV	1257769	1259068	502	6.35311	52.2727	50.2564	646					TGME49_318525	hypothetical protein	1332	TGME49_318510	N-ethylmaleimide-sensitive fusion protein, putative	3909	3'
BDP1_rep3_peak_1680	chrIV	1667669	1669176	494	6.15102	51.721	49.4534	885	TGME49_211630	hypothetical protein	6865	3'	TGME49_211610	hypothetical protein	0	TGME49_211480	GTP-binding protein engA, putative	9768	3'
BDP1_rep3_peak_1721	chrIV	2453766	2454904	480	5.58723	50.285	48.032	358					TGME49_301400	hypothetical protein	1837	TGME49_301410	hypothetical protein	3130	5'
BDP1_rep1_peak_1681	chrIV	1084997	1086197	478	6.18141	49.7968	47.8035	758	TGME49_319300	hypothetical protein	3838	5'	TGME49_319090	IgA-specific serine endopeptidase	393	TGME49_318770	aurora kinase(incomplete catalytic triad)	3966	3'
BDP1_rep1_peak_1615	chrIV	364735	365598	478	6.18141	49.7968	47.8035	358	TGME49_320440	hypothetical protein	1483	3'	TGME49_320430	cell-cycle-control protein (translation regulation), putative	0	TGME49_320410	hypothetical protein	12341	5'
BDP1_rep1_peak_1785	chrIV	2346064	2347750	469	5.51651	48.9326	46.9502	769	TGME49_301240	hypothetical protein	4793	5'	TGME49_301250	hypothetical protein	0	TGME49_301270	Tyrosine kinase-like (TKL) protein	5763	5'
BDP1_rep1_peak_1637	chrIV	567359	568594	464	5.93189	48.4785	46.4993	695	TGME49_320040	CHORD protein	2719	5'	TGME49_320030	hypothetical protein	0	TGME49_320020	transporter, major facilitator family protein	3800	3'
BDP1_rep2_peak_1290	chrIV	482667	483609	460	6.04856	48.4611	46.071	399	TGME49_320135	hypothetical protein	2313	3'	TGME49_320130	hypothetical protein	0	TGME49_320110	proliferating cell nuclear antigen PCNA2	2419	3'
BDP1_rep3_peak_1672	chrIV	1581826	1582933	445	5.4431	46.806	44.5867	482	TGME49_211720	AP2 domain transcription factor AP2IV-5	1943	5'	TGME49_211710	TB2/DP1, HVA22 family protein	0	TGME49_211700	hypothetical protein	2508	3'
BDP1_rep1_peak_1645	chrIV	640496	641792	433	5.16627	45.3065	43.3591	705	TGME49_319950	rRNA-processing protein FCF1, putative	2605	5'	TGME49_319940	hypothetical protein	0	TGME49_319930	hypothetical protein	4912	3'
BDP1_rep1_peak_1709	chrIV	1374062	1375540	426	4.84727	44.639	42.6986	655	TGME49_318400	hypothetical protein	134	5'				TGME49_318390	hypothetical protein	147	5'
BDP1_rep2_peak_1320	chrIV	1084980	1086217	424	6.84257	44.8358	42.4844	669	TGME49_319300	hypothetical protein	3821	5'	TGME49_319090	IgA-specific serine endopeptidase	376	TGME49_318770	aurora kinase(incomplete catalytic triad)	3946	3'
BDP1_rep1_peak_1676	chrIV	1017749	1018302	416	5.12942	43.5511	41.6207	248	TGME49_319360	SAG-related sequence SRS17A	6729	3'	TGME49_319350	SAG-related sequence SRS17B	5233	TGME49_319320	hypothetical protein	10071	3'
BDP1_rep1_peak_1609	chrIV	311927	313717	414	5.29794	43.4091	41.4797	945	TGME49_320500	patched family protein	6711	3'	TGME49_320490	N-acyl-phosphatidylethanolamine-hydrolyzing phospholipase D family protein	0	TGME49_320470	hypothetical protein	5709	5'
BDP1_rep1_peak_1633	chrIV	517674	519116	410	4.46807	42.9565	41.033	680	TGME49_320100	RNA recognition motif-containing protein	8090	3'	TGME49_320090	hypothetical protein	5563	TGME49_320080	hypothetical protein	3541	5'
BDP1_rep1_peak_1611	chrIV	344961	345177	406	5.66629	42.5883	40.6673	89	TGME49_320460	ABC transporter transmembrane region domain-containing protein	6585	5'	TGME49_320450	ribosome biogenesis regulatory protein (rrs1) protein	1339	TGME49_320440	hypothetical protein	1538	5'
BDP1_rep2_peak_1312	chrIV	911467	913215	405	5.18352	42.8917	40.5611	819	TGME49_319570	WD domain, G-beta repeat-containing protein	522	3'	TGME49_319560	microneme protein MIC3	455	TGME49_319550	membrane protein C17G8.08c, putative	2851	5'
BDP1_rep1_peak_1801	chrIV	2520958	2522135	404	5.35826	42.3605	40.4437	823	TGME49_301470	hypothetical protein	4191	3'	TGME49_301480	hypothetical protein	1630	TGME49_301690	hypothetical protein	5583	5'
BDP1_rep3_peak_1711	chrIV	2228278	2230890	404	5.80048	42.6724	40.4959	1661								TGME49_300980	hypothetical protein	11121	3'
BDP1_rep1_peak_1644	chrIV	637720	638363	401	4.94345	42.0231	40.1085	265	TGME49_319960	hypothetical protein	6501	3'	TGME49_319950	rRNA-processing protein FCF1, putative	0	TGME49_319940	hypothetical protein	3142	5'
BDP1_rep1_peak_1684	chrIV	1126824	1127832	398	5.60905	41.8086	39.8954	725	TGME49_318730	glycosyl transferase	7217	5'	TGME49_318720	pyridoxal phosphate enzyme, YggS family protein	0	TGME49_318700	eukaryotic initiation factor-6, putative	11713	5'
BDP1_rep1_peak_1780	chrIV	2280563	2281527	398	5.60905	41.8086	39.8954	701					TGME49_301120	acetyl-CoA acetyltransferase	0	TGME49_301130	hypothetical protein	1069	5'
BDP1_rep1_peak_1773	chrIV	2097170	2098343	391	5.55182	41.0332	39.1282	424	TGME49_210760	glutamine amidotransferase-related, putative	4253	3'	TGME49_210750	Ferredoxin-fold anticodon binding domain-containing protein	964	TGME49_210740	hypothetical protein	1520	5'
BDP1_rep1_peak_1696	chrIV	1221751	1222227	391	5.55182	41.0332	39.1282	170	TGME49_318575	hypothetical protein	2683	5'	TGME49_318570	SFT2 family protein	0	TGME49_318560	ATPase/histidine kinase/DNA gyrase B/HSP90 domain-containing protein	898	3'
BDP1_rep2_peak_1339	chrIV	1516462	1518252	386	5.43063	40.9789	38.6679	1344	TGME49_318180	hypothetical protein	7652	5'	TGME49_318170	hypothetical protein	0	TGME49_318150	transporter, major facilitator family protein	2296	5'
BDP1_rep2_peak_1297	chrIV	550226	551166	380	6.03592	40.4006	38.0968	290	TGME49_320060	DnaJ domain-containing protein	346	3'	TGME49_320050	ribosomal protein RPL5	0
BDP1_rep1_peak_1663	chrIV	864144	865230	376	5.43735	39.4958	37.6072	850	TGME49_319610	eIF2 kinase IF2K-D (incomplete catalytic triad)	4980	3'	TGME49_319600	alpha-tubulin N-acetyltransferase, putative	449	TGME49_319590	hypothetical protein	3900	5'
BDP1_rep1_peak_1775	chrIV	2155827	2156587	374	5.29555	39.2872	37.4028	395	TGME49_210700	hypothetical protein	1321	3'	TGME49_210690	ribosomal protein RPS6	0	TGME49_210682	hypothetical protein	6349	5'
BDP1_rep3_peak_1626	chrIV	954598	955332	374	6.04359	39.6045	37.4599	395	TGME49_319520	hypothetical protein	3816	5'	TGME49_319510	hypothetical protein	0	TGME49_319390	hypothetical protein	11787	3'
BDP1_rep2_peak_1355	chrIV	1969969	1971268	371	6.41158	39.427	37.133	805	TGME49_211020	RNA recognition motif-containing protein	353	5'	TGME49_211015	hypothetical protein	0
BDP1_rep1_peak_1648	chrIV	691818	692988	368	5.38011	38.7339	36.8532	222					TGME49_319900	hypothetical protein	0	TGME49_319890	hypothetical protein	648	3'
BDP1_rep3_peak_1583	chrIV	364732	365651	366	5.97331	38.7907	36.6553	359	TGME49_320440	hypothetical protein	1480	3'	TGME49_320430	cell-cycle-control protein (translation regulation), putative	0	TGME49_320410	hypothetical protein	12288	5'
BDP1_rep3_peak_1650	chrIV	1300133	1301177	357	5.61674	37.921	35.7982	381	TGME49_318480	SWI2/SNF2-containing protein RAD5	3680	3'	TGME49_318470	AP2 domain transcription factor AP2IV-4	0	TGME49_318460	P-type ATPase of unknown pump specificity (type V) protein	9352	3'
BDP1_rep3_peak_1629	chrIV	1007543	1008262	355	4.82913	37.6535	35.5325	406	TGME49_319370	hypothetical protein	2435	5'				TGME49_319360	SAG-related sequence SRS17A	65	5'
BDP1_rep3_peak_1652	chrIV	1336267	1337790	354	5.31676	37.5614	35.4413	776	TGME49_318440	helicase associated domain (ha2) protein	1009	5'				TGME49_318430	malate dehydrogenase MDH	1286	3'
BDP1_rep3_peak_1727	chrIV	2520843	2522221	353	4.89094	37.4397	35.3206	934	TGME49_301470	hypothetical protein	4076	3'	TGME49_301480	hypothetical protein	1515	TGME49_301690	hypothetical protein	5497	5'
BDP1_rep3_peak_1635	chrIV	1084788	1086197	352	5.58673	37.3465	35.228	820	TGME49_319300	hypothetical protein	3629	5'	TGME49_319090	IgA-specific serine endopeptidase	184	TGME49_318770	aurora kinase(incomplete catalytic triad)	3966	3'
BDP1_rep2_peak_1295	chrIV	517617	519043	350	4.92766	37.3679	35.0951	897	TGME49_320100	RNA recognition motif-containing protein	8033	3'	TGME49_320090	hypothetical protein	5506	TGME49_320080	hypothetical protein	3614	5'
BDP1_rep1_peak_1751	chrIV	1897282	1898234	346	5.20841	36.4758	34.6198	311	TGME49_211250	hypothetical protein	907	3'	TGME49_211240	peptidyl-tRNA hydrolase, putative	0	TGME49_211230	eukaryotic initiation factor-2B, alpha subunit, putative	3980	3'
BDP1_rep3_peak_1619	chrIV	823244	824285	342	5.55991	36.4037	34.2963	495	TGME49_319640	hypothetical protein	1756	3'	TGME49_319630	hypothetical protein	0
BDP1_rep1_peak_1688	chrIV	1168092	1168594	341	3.94244	36.0398	34.1901	265	TGME49_318675	3'5'-cyclic nucleotide phosphodiesterase domain-containing protein	4032	5'	TGME49_318660	PP2C, putative	0	TGME49_318650	transhydrogenase	314	5'
BDP1_rep1_peak_1778	chrIV	2171329	2171940	338	4.32743	35.7441	33.8964	301	TGME49_210678	OTU family cysteine protease	3307	3'
BDP1_rep1_peak_1791	chrIV	2415381	2416628	338	5.15117	35.7324	33.8848	984	TGME49_301360	hypothetical protein	7921	5'				TGME49_301370	DHHC zinc finger domain-containing protein	1454	3'
BDP1_rep3_peak_1552	chrIV	28132	29487	337	3.51676	35.8667	33.7672	558	TGME49_317820	hypothetical protein	16631	3'				TGME49_206910	hypothetical protein	19742	3'
BDP1_rep1_peak_1748	chrIV	1888398	1890096	328	4.45833	34.6994	32.8658	690					TGME49_211260	rhoptry kinase family protein ROP26 (incomplete catalytic triad)	0	TGME49_211250	hypothetical protein	1336	5'
BDP1_rep1_peak_1779	chrIV	2228289	2230921	324	5.0367	34.2602	32.4297	986								TGME49_300980	hypothetical protein	11090	3'
BDP1_rep3_peak_1724	chrIV	2479026	2480477	319	5.05204	34.004	31.9314	746	TGME49_301430	septum formation protein maf, putative	2149	3'	TGME49_301440	calcium-dependent protein kinase CDPK1	1746
BDP1_rep2_peak_1306	chrIV	744317	745528	319	5.97164	34.2075	31.9723	701					TGME49_319860	DNA polymerase family B protein	0	TGME49_319740	transporter, major facilitator family protein	5886	5'
BDP1_rep2_peak_1374	chrIV	2521011	2522229	316	5.03524	33.895	31.6622	849	TGME49_301470	hypothetical protein	4244	3'	TGME49_301480	hypothetical protein	1683	TGME49_301690	hypothetical protein	5489	5'
BDP1_rep1_peak_1674	chrIV	1012824	1013901	313	4.34339	33.1396	31.3241	687	TGME49_319360	SAG-related sequence SRS17A	1804	3'	TGME49_319350	SAG-related sequence SRS17B	308	TGME49_319340	hypothetical protein	3256	5'
BDP1_rep2_peak_1346	chrIV	1667773	1669485	307	5.88444	32.9511	30.7295	784	TGME49_211630	hypothetical protein	6969	3'	TGME49_211610	hypothetical protein	0	TGME49_211480	GTP-binding protein engA, putative	9459	3'
BDP1_rep1_peak_1787	chrIV	2354632	2355018	305	4.85643	32.3758	30.5694	160	TGME49_301250	hypothetical protein	2615	3'	TGME49_301270	Tyrosine kinase-like (TKL) protein	1119
BDP1_rep2_peak_1322	chrIV	1172564	1173653	305	5.20583	32.7868	30.5705	438	TGME49_318660	PP2C, putative	4307	5'	TGME49_318650	transhydrogenase	3656	TGME49_318632	hypothetical protein	4983	3'
BDP1_rep2_peak_1366	chrIV	2228296	2230890	304	5.67253	32.6944	30.4785	979								TGME49_300980	hypothetical protein	11121	3'
BDP1_rep1_peak_1632	chrIV	511290	512581	302	4.865	32.0885	30.284	545	TGME49_320100	RNA recognition motif-containing protein	1706	3'	TGME49_320090	hypothetical protein	0	TGME49_320080	hypothetical protein	10076	5'
BDP1_rep2_peak_1336	chrIV	1417864	1418744	297	5.94281	31.994	29.7831	435	TGME49_318340	hypothetical protein	9946	3'	TGME49_318330	histone lysine acetyltransferase MYST-A	0	TGME49_318310	transketolase	3743	3'
BDP1_rep1_peak_1789	chrIV	2387540	2388036	281	4.69329	29.9622	28.1844	301	TGME49_301310	hypothetical protein	1022	5'	TGME49_301330	hypothetical protein	0
BDP1_rep1_peak_1646	chrIV	657451	659437	281	4.69329	29.9622	28.1844	1142	TGME49_319935	hypothetical protein	9786	3'	TGME49_319930	hypothetical protein	0	TGME49_319920	2-oxo acid dehydrogenases acyltransferase (catalytic domain) domain-containing protein	788	3'
BDP1_rep3_peak_1634	chrIV	1082854	1083414	275	5.0147	29.5107	27.5014	356	TGME49_319300	hypothetical protein	1695	5'				TGME49_319090	IgA-specific serine endopeptidase	1190	5'
BDP1_rep3_peak_1706	chrIV	2118153	2118832	274	5.13002	29.437	27.4285	220	TGME49_210730	ATP-dependent hsl protease ATP-binding subunit hslU, putative	451	5'	TGME49_210715	hypothetical protein	219	TGME49_210700	hypothetical protein	2673	5'
BDP1_rep1_peak_1739	chrIV	1735680	1736521	274	4.63605	29.2638	27.4953	393	TGME49_211430	leucine rich repeat-containing protein	5463	3'	TGME49_211420	RNA recognition motif-containing protein	0	TGME49_211400	DEAD/DEAH box helicase domain-containing protein	12563	3'
BDP1_rep1_peak_1683	chrIV	1108814	1109181	274	4.63605	29.2638	27.4953	224					TGME49_318760	hypothetical protein	0	TGME49_318742	hypothetical protein	1913	3'
BDP1_rep2_peak_1308	chrIV	813242	814534	273	5.84497	29.493	27.3162	480	TGME49_319658	CBF/Mak21 family protein	7116	3'	TGME49_319650	3' exoribonuclease family, domain 1 domain-containing protein	0	TGME49_319630	hypothetical protein	6994	3'
BDP1_rep1_peak_1764	chrIV	1999459	1999996	268	4.57882	28.5707	26.811	137	TGME49_210970	hypothetical protein	735	3'	TGME49_210960	replication factor C subunit 4, putative	0
BDP1_rep1_peak_1809	chrIV	2579934	2580766	268	4.57882	28.5707	26.811	440	TGME49_237830	DNA polymerase I domain-containing protein	1565	3'	TGME49_237835	hypothetical protein	0	TGME49_237860	protein kinase domain-containing protein	12321	5'
BDP1_rep1_peak_1680	chrIV	1082843	1083486	268	4.57882	28.5707	26.811	492	TGME49_319300	hypothetical protein	1684	5'				TGME49_319090	IgA-specific serine endopeptidase	1118	5'
BDP1_rep2_peak_1309	chrIV	823033	824285	265	5.75364	28.6834	26.5187	915	TGME49_319640	hypothetical protein	1545	3'	TGME49_319630	hypothetical protein	0
BDP1_rep1_peak_1673	chrIV	1007728	1008205	264	4.47876	28.2396	26.486	324	TGME49_319370	hypothetical protein	2620	5'				TGME49_319360	SAG-related sequence SRS17A	122	5'
BDP1_rep1_peak_1738	chrIV	1709523	1710398	261	4.52158	27.883	26.1321	205	TGME49_211460	hypothetical protein	7937	3'	TGME49_211450	hypothetical protein	0
BDP1_rep1_peak_1691	chrIV	1190727	1191239	261	4.52158	27.883	26.1321	348	TGME49_318620	RNA-directed RNA polymerase	696	3'	TGME49_318610	AP2 domain transcription factor AP2IV-3	692	TGME49_318600	DNA /pantothenate metabolism flavoprotein	8056	5'
BDP1_rep1_peak_1630	chrIV	491736	492401	261	4.52158	27.883	26.1321	199					TGME49_320110	proliferating cell nuclear antigen PCNA2	0	TGME49_320105	hypothetical protein	955	3'
BDP1_rep3_peak_1656	chrIV	1371227	1372362	260	4.26616	28.0144	26.028	639					TGME49_318400	hypothetical protein	1566	TGME49_318390	hypothetical protein	3325	5'
BDP1_rep2_peak_1372	chrIV	2479017	2480813	259	5.29745	28.1013	25.9463	801	TGME49_301430	septum formation protein maf, putative	2140	3'	TGME49_301440	calcium-dependent protein kinase CDPK1	1737
BDP1_rep3_peak_1594	chrIV	479011	479536	254	3.62304	27.3933	25.4176	257	TGME49_320140	ubiquinol-cytochrome c reductase hinge protein, putative	471	5'	TGME49_320130	hypothetical protein	3589	TGME49_320120	diadenosine tetraphosphatase family protein	3617	5'
BDP1_rep2_peak_1328	chrIV	1300133	1301269	251	5.52233	27.258	25.1158	554	TGME49_318480	SWI2/SNF2-containing protein RAD5	3680	3'	TGME49_318470	AP2 domain transcription factor AP2IV-4	0	TGME49_318460	P-type ATPase of unknown pump specificity (type V) protein	9260	3'
BDP1_rep2_peak_1298	chrIV	567704	568484	250	5.50144	27.1642	25.0228	578	TGME49_320040	CHORD protein	3064	5'	TGME49_320030	hypothetical protein	0	TGME49_320020	transporter, major facilitator family protein	3910	3'
BDP1_rep3_peak_1709	chrIV	2169681	2170942	248	2.50655	26.8226	24.8571	707	TGME49_210678	OTU family cysteine protease	1659	3'
BDP1_rep1_peak_1749	chrIV	1890950	1891768	248	3.98622	26.534	24.8016	436	TGME49_211260	rhoptry kinase family protein ROP26 (incomplete catalytic triad)	1670	5'	TGME49_211250	hypothetical protein	0	TGME49_211240	peptidyl-tRNA hydrolase, putative	5865	5'
BDP1_rep1_peak_1708	chrIV	1371227	1372077	248	3.76368	26.6248	24.8916	250					TGME49_318400	hypothetical protein	1851	TGME49_318390	hypothetical protein	3610	5'
BDP1_rep1_peak_1737	chrIV	1695329	1696718	247	4.40711	26.5239	24.7915	1241	TGME49_211480	GTP-binding protein engA, putative	2816	5'	TGME49_211470	Fcf2 pre-rRNA processing protein	2783	TGME49_211450	hypothetical protein	5846	3'
BDP1_rep1_peak_1601	chrIV	186084	187308	247	4.40711	26.5239	24.7915	948	TGME49_320640	peptidylprolyl isomerase domain-containing protein	139	3'	TGME49_320630	phosphotransferase enzyme family protein	0	TGME49_320620	queuine tRNA ribosyl transferase	8287	5'
BDP1_rep1_peak_1593	chrIV	95977	96828	241	4.34988	25.8527	24.1294	211					TGME49_320760	hypothetical protein	0	TGME49_320740	hypothetical protein	5593	5'
BDP1_rep3_peak_1707	chrIV	2155885	2156729	240	4.33118	26.0386	24.0857	374	TGME49_210700	hypothetical protein	1379	3'	TGME49_210690	ribosomal protein RPS6	0	TGME49_210682	hypothetical protein	6207	5'
BDP1_rep1_peak_1734	chrIV	1656912	1657877	239	3.74351	25.6833	23.9654	156	TGME49_211640	hypothetical protein	1648	5'	TGME49_211630	hypothetical protein	0	TGME49_211610	hypothetical protein	3725	3'
BDP1_rep3_peak_1716	chrIV	2324305	2325074	238	4.77865	25.7821	23.8318	412	TGME49_301216	endonuclease/exonuclease/phosphatase family protein	704	5'	TGME49_301218	hypothetical protein	0
BDP1_rep1_peak_1586	chrIV	28152	29239	236	3.50723	25.3553	23.6399	481	TGME49_317820	hypothetical protein	16651	3'				TGME49_206910	hypothetical protein	19990	3'
BDP1_rep1_peak_1587	chrIV	30045	33519	235	3.66658	25.2964	23.5815	612	TGME49_317820	hypothetical protein	18544	3'				TGME49_206910	hypothetical protein	15710	3'
BDP1_rep1_peak_1716	chrIV	1444016	1444516	234	4.29264	25.187	23.4729	266	TGME49_318290	hypothetical protein	440	5'	TGME49_318275	peptidyl-prolyl cis-trans isomerase, FKBP-type domain-containing protein	0	TGME49_318260	transcription initiation factor TFIID subunit TAF5	5306	3'
BDP1_rep3_peak_1606	chrIV	629578	630213	231	4.33294	25.1359	23.1972	405	TGME49_319970	subtilisin SUB10	2240	3'				TGME49_319960	hypothetical protein	416	5'
BDP1_rep1_peak_1746	chrIV	1853213	1854157	228	4.23541	24.5271	22.822	259	TGME49_211300	DUF74 family protein, putative	2931	3'	TGME49_211290	rhoptry protein ROP15	0	TGME49_211270	sushi domain (scr repeat) domain-containing protein	6576	3'
BDP1_rep3_peak_1553	chrIV	30107	33249	228	3.20376	24.7964	22.8662	615	TGME49_317820	hypothetical protein	18606	3'				TGME49_206910	hypothetical protein	15980	3'
BDP1_rep3_peak_1578	chrIV	311974	313557	227	4.30728	24.6738	22.7449	756	TGME49_320500	patched family protein	6758	3'	TGME49_320490	N-acyl-phosphatidylethanolamine-hydrolyzing phospholipase D family protein	0	TGME49_320470	hypothetical protein	5869	5'
BDP1_rep3_peak_1647	chrIV	1257858	1258968	225	4.60765	24.526	22.5988	712					TGME49_318525	hypothetical protein	1432	TGME49_318510	N-ethylmaleimide-sensitive fusion protein, putative	4009	3'
BDP1_rep3_peak_1628	chrIV	1004797	1005489	224	4.25371	24.3435	22.4225	444					TGME49_319370	hypothetical protein	0	TGME49_319360	SAG-related sequence SRS17A	2838	5'
BDP1_rep3_peak_1702	chrIV	2064164	2066112	221	4.36221	24.0889	22.1709	1031	TGME49_210787	Erv1 / Alr family protein	1381	3'	TGME49_210783	hypothetical protein	0
BDP1_rep1_peak_1686	chrIV	1138945	1139430	221	4.17817	23.873	22.1772	274	TGME49_318710	ATP-binding cassette sub-family F member 1	750	3'				TGME49_318700	eukaryotic initiation factor-6, putative	115	5'
BDP1_rep1_peak_1618	chrIV	413553	414211	221	4.17817	23.873	22.1772	380	TGME49_320270	hypothetical protein	5603	3'	TGME49_320260	hypothetical protein	1516	TGME49_320250	SAG-related sequence SRS15A	4189	3'
BDP1_rep1_peak_1741	chrIV	1798245	1799743	215	4.12094	23.2248	21.5387	707	TGME49_211360	hypothetical protein	397	3'	TGME49_211350	CBS domain-containing protein	0
BDP1_rep1_peak_1732	chrIV	1641254	1642941	215	4.12094	23.2248	21.5387	1293	TGME49_211660	hypothetical protein	5655	5'	TGME49_211650	hypothetical protein	0	TGME49_211640	hypothetical protein	1383	3'
BDP1_rep1_peak_1698	chrIV	1260411	1261189	215	4.12094	23.2248	21.5387	552	TGME49_318525	hypothetical protein	11	5'				TGME49_318510	N-ethylmaleimide-sensitive fusion protein, putative	1788	3'
BDP1_rep3_peak_1690	chrIV	1888794	1889695	215	4.07279	23.4919	21.586	293					TGME49_211260	rhoptry kinase family protein ROP26 (incomplete catalytic triad)	0	TGME49_211250	hypothetical protein	1737	5'
BDP1_rep3_peak_1646	chrIV	1221310	1222446	210	4.49755	22.971	21.0714	444	TGME49_318575	hypothetical protein	2242	5'	TGME49_318570	SFT2 family protein	0	TGME49_318560	ATPase/histidine kinase/DNA gyrase B/HSP90 domain-containing protein	679	3'
BDP1_rep1_peak_1733	chrIV	1654962	1656545	207	3.61931	22.4337	20.7631	990					TGME49_211640	hypothetical protein	0	TGME49_211630	hypothetical protein	590	5'
BDP1_rep2_peak_1371	chrIV	2453707	2454853	207	4.30605	22.8501	20.7841	709					TGME49_301400	hypothetical protein	1888	TGME49_301410	hypothetical protein	3181	5'
BDP1_rep1_peak_1800	chrIV	2518023	2519652	204	3.94947	22.1406	20.4724	409	TGME49_301470	hypothetical protein	1256	3'	TGME49_301480	hypothetical protein	0
BDP1_rep2_peak_1287	chrIV	431236	432111	204	4.94412	22.4686	20.4076	640	TGME49_320230	SAG-related sequence SRS15C	5556	5'	TGME49_320220	ubiquinol cytochrome c oxidoreductase, putative	0	TGME49_320200	SAG-related sequence SRS16A	5873	3'
BDP1_rep3_peak_1670	chrIV	1555097	1555892	203	4.42728	22.2846	20.3987	161	TGME49_318120	hypothetical protein	5550	5'	TGME49_211730	histone lysine methyltransferase SET8	0	TGME49_211720	AP2 domain transcription factor AP2IV-5	12061	3'
BDP1_rep3_peak_1605	chrIV	593633	594859	203	4.42728	22.2846	20.3987	819	TGME49_320015	hypothetical protein	10814	3'	TGME49_320010	hypothetical protein	0	TGME49_320000	SCY kinase (incomplete catalytic triad)	3717	3'
BDP1_rep1_peak_1672	chrIV	1004825	1005507	202	4.00647	21.9461	20.2794	422					TGME49_319370	hypothetical protein	0	TGME49_319360	SAG-related sequence SRS17A	2820	5'
BDP1_rep2_peak_1335	chrIV	1404696	1406422	199	4.26314	22.0066	19.9565	482	TGME49_318350	Pumilio-family RNA binding repeat-containing protein	2945	5'	TGME49_318340	hypothetical protein	0	TGME49_318330	histone lysine acetyltransferase MYST-A	3473	3'
BDP1_rep1_peak_1613	chrIV	352950	353434	196	3.94923	21.3159	19.6591	269	TGME49_320450	ribosome biogenesis regulatory protein (rrs1) protein	6434	5'	TGME49_320440	hypothetical protein	6235	TGME49_320430	cell-cycle-control protein (translation regulation), putative	11784	5'
BDP1_rep1_peak_1610	chrIV	319614	320310	196	3.94923	21.3159	19.6591	236	TGME49_320480	Rab11b	2242	3'	TGME49_320470	hypothetical protein	188	TGME49_320465	hypothetical protein	1486	3'
BDP1_rep3_peak_1717	chrIV	2346432	2347904	195	4.26305	21.4072	19.5428	401	TGME49_301240	hypothetical protein	5161	5'	TGME49_301250	hypothetical protein	0	TGME49_301270	Tyrosine kinase-like (TKL) protein	5609	5'
BDP1_rep1_peak_1677	chrIV	1026539	1027307	190	3.892	20.6919	19.0452	214	TGME49_319340	hypothetical protein	2936	3'				TGME49_319320	hypothetical protein	1066	3'
BDP1_rep1_peak_1612	chrIV	346398	347175	190	3.892	20.6919	19.0452	193	TGME49_320460	ABC transporter transmembrane region domain-containing protein	8022	5'	TGME49_320450	ribosome biogenesis regulatory protein (rrs1) protein	0	TGME49_320430	cell-cycle-control protein (translation regulation), putative	18043	5'
BDP1_rep1_peak_1747	chrIV	1884316	1884721	189	3.87806	20.6063	18.9648	120	TGME49_211270	sushi domain (scr repeat) domain-containing protein	5767	5'				TGME49_211260	rhoptry kinase family protein ROP26 (incomplete catalytic triad)	1318	3'
BDP1_rep2_peak_1342	chrIV	1581797	1582688	189	4.28844	20.9414	18.9158	272	TGME49_211720	AP2 domain transcription factor AP2IV-5	1914	5'	TGME49_211710	TB2/DP1, HVA22 family protein	0	TGME49_211700	hypothetical protein	2753	3'
BDP1_rep1_peak_1815	chrIV	2668246	2669069	189	3.87593	20.5932	18.9518	548					TGME49_317705	enoyl-CoA hydratase/isomerase family protein	4015	TGME49_317720	eukaryotic translation initiation factor 3 subunit 7, putative	48	5'
BDP1_rep3_peak_1631	chrIV	1017574	1018452	188	3.61372	20.6692	18.8196	425	TGME49_319360	SAG-related sequence SRS17A	6554	3'	TGME49_319350	SAG-related sequence SRS17B	5058	TGME49_319320	hypothetical protein	9921	3'
BDP1_rep3_peak_1704	chrIV	2088187	2089276	184	4.21646	20.2667	18.4225	605	TGME49_210778	hemimethylated DNA binding domain-containing protein	1340	3'	TGME49_210770	hypothetical protein	0	TGME49_210760	glutamine amidotransferase-related, putative	72	5'
BDP1_rep1_peak_1797	chrIV	2472007	2472991	184	3.83476	20.0741	18.4374	365	TGME49_301415	hypothetical protein	5483	3'	TGME49_301420	hypothetical protein	5088	TGME49_301440	calcium-dependent protein kinase CDPK1	4289	5'
BDP1_rep1_peak_1724	chrIV	1554948	1555836	184	3.83476	20.0741	18.4374	307	TGME49_318120	hypothetical protein	5401	5'	TGME49_211730	histone lysine methyltransferase SET8	0	TGME49_211720	AP2 domain transcription factor AP2IV-5	12117	3'
BDP1_rep3_peak_1678	chrIV	1654770	1656486	179	3.49202	19.8065	17.9736	803					TGME49_211640	hypothetical protein	0	TGME49_211630	hypothetical protein	649	5'
BDP1_rep1_peak_1700	chrIV	1275787	1277045	178	3.77753	19.4628	17.8357	646	TGME49_318510	N-ethylmaleimide-sensitive fusion protein, putative	132	5'	TGME49_318500	cpw-wpc domain-containing protein	3131	TGME49_318490	hypothetical protein	3477	3'
BDP1_rep1_peak_1625	chrIV	455436	455847	178	3.77753	19.4628	17.8357	232	TGME49_320170	SAG-related sequence SRS16E	2738	5'	TGME49_320160	hypothetical protein	0
BDP1_rep3_peak_1701	chrIV	2034752	2034995	177	4.14618	19.6082	17.7778	202					TGME49_210820	hypothetical protein	570	TGME49_210815	hypothetical protein	1502	3'
BDP1_rep3_peak_1679	chrIV	1656845	1657877	176	3.41782	19.5008	17.6776	296	TGME49_211640	hypothetical protein	1581	5'	TGME49_211630	hypothetical protein	0	TGME49_211610	hypothetical protein	3725	3'
BDP1_rep1_peak_1730	chrIV	1632833	1633587	172	3.72029	18.8578	17.241	310	TGME49_211675	hypothetical protein	1864	3'	TGME49_211670	S1 RNA binding domain-containing protein	0	TGME49_211660	hypothetical protein	1071	3'
BDP1_rep1_peak_1727	chrIV	1597311	1597916	172	3.72029	18.8578	17.241	287	TGME49_211710	TB2/DP1, HVA22 family protein	12965	3'	TGME49_211700	hypothetical protein	0	TGME49_211690	AAA family protein	3269	3'
BDP1_rep1_peak_1662	chrIV	836455	837431	172	3.72029	18.8578	17.241	745	TGME49_319620	hypothetical protein	393	3'	TGME49_319610	eIF2 kinase IF2K-D (incomplete catalytic triad)	0
BDP1_rep1_peak_1641	chrIV	608048	608773	172	3.72029	18.8578	17.241	159					TGME49_320000	SCY kinase (incomplete catalytic triad)	0	TGME49_319992	hypothetical protein	1547	3'
BDP1_rep3_peak_1661	chrIV	1432443	1433026	171	4.07591	18.9568	17.1407	251	TGME49_318310	transketolase	1944	5'	TGME49_318300	hypothetical protein	1073	TGME49_318290	hypothetical protein	1883	3'
BDP1_rep3_peak_1648	chrIV	1260620	1261169	171	4.02467	18.9719	17.1556	196	TGME49_318525	hypothetical protein	220	5'				TGME49_318510	N-ethylmaleimide-sensitive fusion protein, putative	1808	3'
BDP1_rep3_peak_1586	chrIV	413468	414174	171	3.87226	18.9617	17.1456	347	TGME49_320270	hypothetical protein	5518	3'	TGME49_320260	hypothetical protein	1553	TGME49_320250	SAG-related sequence SRS15A	4226	3'
BDP1_rep2_peak_1280	chrIV	312007	313709	168	4.22527	18.8296	16.8445	883	TGME49_320500	patched family protein	6791	3'	TGME49_320490	N-acyl-phosphatidylethanolamine-hydrolyzing phospholipase D family protein	0	TGME49_320470	hypothetical protein	5717	5'
BDP1_rep1_peak_1802	chrIV	2526466	2527112	166	3.66306	18.2595	16.6529	259	TGME49_301480	hypothetical protein	2981	3'				TGME49_301690	hypothetical protein	606	5'
BDP1_rep1_peak_1710	chrIV	1388068	1388650	166	3.66306	18.2595	16.6529	188	TGME49_318370	hypothetical protein	146	5'				TGME49_318360	hypothetical protein	1167	3'
BDP1_rep3_peak_1600	chrIV	522191	523065	166	3.09548	18.4652	16.6615	340	TGME49_320100	RNA recognition motif-containing protein	12607	3'	TGME49_320090	hypothetical protein	10080	TGME49_320070	CDK-activating kinase assembly factor MAT1 protein	15975	3'
BDP1_rep1_peak_1605	chrIV	251466	252711	166	3.66306	18.2595	16.6529	591	TGME49_320588	glycosyl hydrolases family 35 protein	2485	3'	TGME49_320580	hypothetical protein	0	TGME49_320560	p25-alpha family protein	7176	3'
BDP1_rep1_peak_1583	chrIV	17479	18480	164	3.25345	18.0647	16.4652	185	TGME49_317820	hypothetical protein	5978	3'				TGME49_206910	hypothetical protein	30749	3'
BDP1_rep3_peak_1641	chrIV	1167938	1168619	164	3.22704	18.2904	16.4949	226	TGME49_318675	3'5'-cyclic nucleotide phosphodiesterase domain-containing protein	3878	5'	TGME49_318660	PP2C, putative	0	TGME49_318650	transhydrogenase	289	5'
BDP1_rep1_peak_1772	chrIV	2088408	2089268	160	3.60582	17.6678	16.0716	179	TGME49_210778	hemimethylated DNA binding domain-containing protein	1561	3'	TGME49_210770	hypothetical protein	0	TGME49_210760	glutamine amidotransferase-related, putative	80	5'
BDP1_rep1_peak_1753	chrIV	1917601	1918787	160	3.60582	17.6678	16.0716	210	TGME49_211230	eukaryotic initiation factor-2B, alpha subunit, putative	7780	5'	TGME49_211220	hypothetical protein	0	TGME49_211150	hypothetical protein	360	3'
BDP1_rep1_peak_1655	chrIV	759598	760186	160	3.60582	17.6678	16.0716	132	TGME49_319730	YOU2 family C2C2 zinc finger protein	85	5'				TGME49_319720	hypothetical protein	952	3'
BDP1_rep1_peak_1654	chrIV	750645	751448	160	3.60582	17.6678	16.0716	626	TGME49_319850	splicing factor U2AF family SnRNP auxilary factor large subunit, RRM domain-containing protein	1826	3'	TGME49_319740	transporter, major facilitator family protein	0	TGME49_319730	YOU2 family C2C2 zinc finger protein	5628	3'
BDP1_rep1_peak_1596	chrIV	114266	114691	160	3.60582	17.6678	16.0716	128	TGME49_320730	homoserine O-acetyltransferase, putative	801	3'	TGME49_320720	hypothetical protein	0	TGME49_320715	hypothetical protein	4873	3'
BDP1_rep3_peak_1657	chrIV	1374297	1375540	159	3.39246	17.7284	15.9407	420	TGME49_318400	hypothetical protein	369	5'				TGME49_318390	hypothetical protein	147	5'
BDP1_rep3_peak_1561	chrIV	62897	63992	159	3.27244	17.7746	15.9864	713	TGME49_320780	hypothetical protein	10180	5'				TGME49_320770	Toxoplasma gondii family B protein	11537	3'
BDP1_rep1_peak_1668	chrIV	931007	931496	154	3.54859	17.0828	15.4974	284	TGME49_319550	membrane protein C17G8.08c, putative	8608	3'	TGME49_319540	hypothetical protein	0	TGME49_319530	splicing factor SF2	65	5'
BDP1_rep1_peak_1657	chrIV	794455	795249	154	3.54859	17.0828	15.4974	165	TGME49_319680	hypothetical protein	4298	3'	TGME49_319670	hypothetical protein	0	TGME49_319662	histone lysine methyltransferase, SET, putative	113	5'
BDP1_rep1_peak_1639	chrIV	578868	579441	154	3.54859	17.0828	15.4974	254	TGME49_320020	transporter, major facilitator family protein	1362	5'	TGME49_320015	hypothetical protein	0	TGME49_320010	hypothetical protein	3486	3'
BDP1_rep3_peak_1598	chrIV	511442	512418	153	3.68489	17.1284	15.3549	394	TGME49_320100	RNA recognition motif-containing protein	1858	3'	TGME49_320090	hypothetical protein	0	TGME49_320080	hypothetical protein	10239	5'
BDP1_rep3_peak_1718	chrIV	2354520	2355017	152	3.86509	17.0473	15.2753	214	TGME49_301250	hypothetical protein	2503	3'	TGME49_301270	Tyrosine kinase-like (TKL) protein	1007
BDP1_rep3_peak_1649	chrIV	1275590	1277075	152	3.86509	17.0473	15.2753	844					TGME49_318510	N-ethylmaleimide-sensitive fusion protein, putative	0	TGME49_318490	hypothetical protein	3447	3'
BDP1_rep3_peak_1700	chrIV	1997259	1998402	152	3.86509	17.0473	15.2753	869					TGME49_210980	alternative splicing type 3 and, putative	0	TGME49_210960	replication factor C subunit 4, putative	1523	5'
BDP1_rep2_peak_1326	chrIV	1257858	1259088	148	4.1592	16.7609	14.8238	559					TGME49_318525	hypothetical protein	1312	TGME49_318510	N-ethylmaleimide-sensitive fusion protein, putative	3889	3'
BDP1_rep2_peak_1281	chrIV	344959	345246	147	4.2924	16.7366	14.7998	202	TGME49_320460	ABC transporter transmembrane region domain-containing protein	6583	5'	TGME49_320450	ribosome biogenesis regulatory protein (rrs1) protein	1270	TGME49_320440	hypothetical protein	1469	5'
BDP1_rep2_peak_1330	chrIV	1336267	1338087	146	4.11946	16.5859	14.6578	550	TGME49_318440	helicase associated domain (ha2) protein	1009	5'				TGME49_318430	malate dehydrogenase MDH	989	3'
BDP1_rep3_peak_1636	chrIV	1108482	1109408	146	3.79481	16.4261	14.6694	397					TGME49_318760	hypothetical protein	0	TGME49_318742	hypothetical protein	1686	3'
BDP1_rep1_peak_1771	chrIV	2079646	2080523	143	3.43411	15.9336	14.3701	659	TGME49_210781	ubiquitin carboxyl-terminal hydrolase	1034	3'				TGME49_210778	hemimethylated DNA binding domain-containing protein	174	5'
BDP1_rep1_peak_1811	chrIV	2626823	2627204	143	3.43411	15.9336	14.3701	335	TGME49_237870	FYVE zinc finger domain-containing protein	3720	3'	TGME49_237880	hypothetical protein	0	TGME49_237890	calcium-dependent protein kinase CDPK4	2646	5'
BDP1_rep1_peak_1722	chrIV	1525999	1526597	143	3.43411	15.9336	14.3701	436	TGME49_318160	MSP (Major sperm protein) domain-containing protein	3558	3'	TGME49_318150	transporter, major facilitator family protein	5451	TGME49_318140	SART-1 family protein	614	5'
BDP1_rep1_peak_1715	chrIV	1432632	1433282	143	3.43411	15.9336	14.3701	81	TGME49_318310	transketolase	2133	5'	TGME49_318300	hypothetical protein	817	TGME49_318290	hypothetical protein	1627	3'
BDP1_rep1_peak_1608	chrIV	283771	285031	143	3.43411	15.9336	14.3701	456	TGME49_320530	hypothetical protein	1931	3'	TGME49_320525	hypothetical protein	0
BDP1_rep1_peak_1594	chrIV	102923	103249	143	3.43411	15.9336	14.3701	154	TGME49_320750	hypothetical protein	652	3'	TGME49_320740	hypothetical protein	502
BDP1_rep3_peak_1597	chrIV	496922	498289	141	3.35756	15.9275	14.1851	251	TGME49_320105	hypothetical protein	1991	5'	TGME49_320100	RNA recognition motif-containing protein	0
BDP1_rep1_peak_1603	chrIV	208839	209865	140	3.19767	15.5595	14.0056	463	TGME49_320610	hypothetical protein	1840	5'	TGME49_320600	cold-shock DNA-binding domain-containing protein	0	TGME49_320592	hypothetical protein	3756	5'
BDP1_rep1_peak_1692	chrIV	1191473	1192606	138	3.37688	15.3696	13.8174	487	TGME49_318620	RNA-directed RNA polymerase	1442	3'	TGME49_318610	AP2 domain transcription factor AP2IV-3	1438	TGME49_318600	DNA /pantothenate metabolism flavoprotein	6689	5'
BDP1_rep1_peak_1690	chrIV	1178610	1179102	138	3.37688	15.3696	13.8174	290	TGME49_318650	transhydrogenase	4352	3'	TGME49_318640	hypothetical protein	0
BDP1_rep1_peak_1604	chrIV	212939	213538	138	3.37688	15.3696	13.8174	563	TGME49_320600	cold-shock DNA-binding domain-containing protein	1331	3'				TGME49_320592	hypothetical protein	83	5'
BDP1_rep3_peak_1708	chrIV	2169161	2169428	137	2.07796	15.4449	13.7169	190	TGME49_210678	OTU family cysteine protease	1139	3'
[truncated: 14,334 more rows]
