# Supplementary material for: An apicomplexan bromodomain protein, TgBDP1, associates with diverse epigenetic factors to regulate essential transcriptional processes in Toxoplasma gondii
Source: mBio. 2023 Jun 23;14(4):e03573-22. doi: 10.1128/mbio.03573-22 (PMC10470533; doi:10.1128/mbio.03573-22)
Supplement: Table S3 — Genes with TgBDP1 binding at the TSS. [file mbio.03573-22-s0006.xlsx]

## Sheet: BDP1 TSS
Supplemental Table 3. Genes with TgBDP1 bound within proximity of the TSS in at least 2/3 replicates, FDR cutoff of .01
Gene ID	Product Description
TGME49_200010	hypothetical protein
TGME49_200250	microneme protein MIC17A
TGME49_200280	WD domain, G-beta repeat-containing protein
TGME49_200310	hypothetical protein
TGME49_200330	hypothetical protein
TGME49_200350	subtilisin SUB3
TGME49_200360	hypothetical protein
TGME49_200385	Myb family DNA-binding domain-containing protein
TGME49_200400	hypothetical protein
TGME49_200460	hypothetical protein
TGME49_200700	Toxoplasma gondii family C protein
TGME49_201100	hypothetical protein
TGME49_201120	ELMO/CED-12 family protein
TGME49_201130	rhoptry kinase family protein ROP33
TGME49_201170	hypothetical protein
TGME49_201200	zinc finger (CCCH type) motif-containing protein
TGME49_201240	hypothetical protein
TGME49_201260	sugar transporter ST3
TGME49_201390	hypothetical protein
TGME49_201640	hypothetical protein
TGME49_201670	DnaJ domain-containing protein
TGME49_201690	BT1 family protein
TGME49_201700	WD domain, G-beta repeat-containing protein
TGME49_201740	hypothetical protein
TGME49_201760	hypothetical protein
TGME49_201780	microneme protein MIC2
TGME49_201790	FHA domain-containing protein
TGME49_201860	hypothetical protein
TGME49_201880	hypothetical protein
TGME49_202010	hypothetical protein
TGME49_202040	hypothetical protein
TGME49_202240	RAP domain-containing protein
TGME49_202250	hypothetical protein
TGME49_202290	membrane protein, putative
TGME49_202300	inosine triphosphate pyrophosphatase, putative
TGME49_202310	O-sialoglycoprotein endopeptidase
TGME49_202470	rRNA metabolism protein, SBDS family protein
TGME49_202490	AP2 domain transcription factor AP2VIIa-7
TGME49_202500	GAPM1a
TGME49_202530	aspartate-tRNA ligase
TGME49_202540	3'5'-cyclic nucleotide phosphodiesterase domain-containing protein
TGME49_202550	NLI interacting factor family phosphatase
TGME49_202568	hypothetical protein
TGME49_202600	hypothetical protein
TGME49_202610	protein phosphatase 2C domain-containing protein
TGME49_202620	hypothetical protein
TGME49_202680	peptidase M16, alpha subunit, putative
TGME49_202700	hypothetical protein
TGME49_202730	hypothetical protein
TGME49_202760	hypothetical protein
TGME49_202780	rhoptry kinase family protein ROP25
TGME49_202800	cytochrome c oxidase assembly protein COX11 protein, putative
TGME49_202830	Elicitor-responsive protein, putative
TGME49_202840	FHA domain-containing protein
TGME49_202890	hypothetical protein
TGME49_202920	p-aminobenzoic acid synthase
TGME49_202950	hypothetical protein
TGME49_203030	N-methyl-D-aspartate receptor-associated protein
TGME49_203050	AP2 domain transcription factor AP2VIIa-6
TGME49_203135	dynein heavy chain family protein
TGME49_203150	hypothetical protein
TGME49_203220	DEAD/DEAH box helicase domain-containing protein
TGME49_203240	hypothetical protein
TGME49_203280	hypothetical protein
TGME49_203310	dense granule protein GRA7
TGME49_203358	hypothetical protein
TGME49_203390	CRAL/TRIO domain-containing protein
TGME49_203420	4'-phosphopantetheinyl transferase domain-containing protein
TGME49_203470	hypothetical protein
TGME49_203510	zinc finger, C3HC4 type (RING finger) domain-containing protein
TGME49_203540	RNA binding protein, putative
TGME49_203600	hypothetical protein
TGME49_203610	3'-5' exoribonuclease csl4, putative
TGME49_203630	ribosomal protein RPL44
TGME49_203705	hypothetical protein
TGME49_203810	kelch repeat-containing protein
TGME49_203815	hypothetical protein
TGME49_203820	hypothetical protein
TGME49_203870	RAB43, member RAS oncogene family protein
TGME49_203875	hypothetical protein
TGME49_203910	TBC domain-containing protein
TGME49_203960	hypothetical protein
TGME49_203980	hypothetical protein
TGME49_203990	rhoptry protein ROP12
TGME49_204040	hypothetical protein
TGME49_204050	subtilisin SUB1
TGME49_204070	YT521-B family protein
TGME49_204090	eIF2 kinase IF2K-C
TGME49_204120	hypothetical protein
TGME49_204130	perforin-like protein PLP1
TGME49_204270	hypothetical protein
TGME49_204340	hypothetical protein
TGME49_204350	hypothetical protein
TGME49_204380	hypothetical protein
TGME49_204390	hypothetical protein
TGME49_204410	endonuclease/exonuclease/phosphatase family protein
TGME49_204480	thioredoxin domain-containing protein
TGME49_204500	hypothetical protein
TGME49_204510	WD domain, G-beta repeat-containing protein
TGME49_204530	microneme protein MIC11
TGME49_205010	U2 small nuclear ribonucleoprotein family protein, putative
TGME49_205030	hypothetical protein
TGME49_205100	hypothetical protein
TGME49_205130	hypothetical protein
TGME49_205170	hypothetical protein
TGME49_205200	hypothetical protein
TGME49_205250	rhoptry protein ROP18
TGME49_205280	hypothetical protein
TGME49_205330	hypothetical protein
TGME49_205350	integral membrane protein, GNS1/SUR4 family protein, putative
TGME49_205360	hypothetical protein
TGME49_205370	hypothetical protein
TGME49_205380	fructose-bisphospatase I
TGME49_205440	CCT chaperonin gamma subunit
TGME49_205460	AN1 family Zinc finger domain-containing protein
TGME49_205480	IMC subcompartment protein ISP4
TGME49_205490	integral membrane protein, putative
TGME49_205500	hypothetical protein
TGME49_205550	AGC kinase
TGME49_205580	nuclear factor NF4
TGME49_205615	hypothetical protein
TGME49_205650	AP2 domain transcription factor AP2VIIa-3
TGME49_205680	hypothetical protein
TGME49_205700	cyclophilin precursor
TGME49_205720	Adenosine/AMP deaminase domain-containing protein
TGME49_205760	membrane protein
TGME49_206300	hypothetical protein
TGME49_206340	hypothetical protein
TGME49_206350	ER-retrevial receptor Ter1p, putative
TGME49_206450	autophagy-related cysteine peptidase atg4, putative
TGME49_206480	hypothetical protein
TGME49_206520	hypothetical protein
TGME49_206590	calcium-dependent protein kinase CDPK2A
TGME49_206630	hypothetical protein
TGME49_206640	hypothetical protein
TGME49_206650	zinc finger, c2h2 type domain-containing protein
TGME49_206670	hypothetical protein
TGME49_206680	hypothetical protein
TGME49_206695	hypothetical protein
TGME49_207070	glycosyl transferase, putative
TGME49_207120	Sad1/UNC family protein
TGME49_207230	hypothetical protein
TGME49_207370	hypothetical protein
TGME49_207420	hypothetical protein
TGME49_207440	ribosomal protein RPS4
TGME49_207460	Rab5B protein
TGME49_207470	hypothetical protein
TGME49_207590	protein phosphatase 2C domain-containing protein
TGME49_207610	rhoptry kinase family protein ROP36 (incomplete catalytic triad)
TGME49_207620	pyridine nucleotide-disulfide oxidoreductase domain-containing protein
TGME49_207700	rhoptry kinase family protein ROP22 (incomplete catalytic triad)
TGME49_207740	hypothetical protein
TGME49_207800	hypothetical protein
TGME49_207900	transcription initiation factor TFIIIB
TGME49_207910	manganese resistance 1 protein, putative
TGME49_207930	phosphatidylethanolamine-binding protein
TGME49_207950	hypothetical protein
TGME49_208030	microneme protein MIC4
TGME49_208070	inositol polyphosphate kinase
TGME49_208200	PHD-finger domain-containing protein
TGME49_208340	hypothetical protein
TGME49_208360	hypothetical protein
TGME49_208370	myosin heavy chain, putative
TGME49_208410	hypothetical protein
TGME49_208420	Sodium:neurotransmitter symporter family protein
TGME49_208430	serine proteinase inhibitor PI-2, putative
TGME49_208500	protein phosphatase 2C domain-containing protein
TGME49_208550	hypothetical protein
TGME49_208560	carrier superfamily protein
TGME49_208580	DNA ligase 1, putative
TGME49_208722	hypothetical protein
TGME49_208730	microneme protein, putative
TGME49_208800	mediator complex subunit MED18
TGME49_208850	SAG-related sequence SRS11
TGME49_208970	RNA recognition motif-containing protein
TGME49_208990	hypothetical protein
TGME49_209000	HECT-domain (ubiquitin-transferase) domain-containing protein
TGME49_209030	actin ACT1
TGME49_209050	Tyrosine kinase-like (TKL) protein
TGME49_209120	hypothetical protein
TGME49_209140	anti-silencing protein, ASF1 family protein
TGME49_209170	hypothetical protein
TGME49_209200	hypothetical protein
TGME49_209240	RNA methyltransferase
TGME49_209270	hypothetical protein
TGME49_209290	ribosomal protein RPS28
TGME49_209450	TLD protein
TGME49_209500	hypothetical protein
TGME49_209520	WD domain, G-beta repeat-containing protein
TGME49_209570	suppressor of mitotic defects protein
TGME49_209600	hypothetical protein
TGME49_209630	hypothetical protein
TGME49_209690	small nuclear ribonucleoprotein
TGME49_209700	hypothetical protein
TGME49_209710	ribosomal protein RPL28
TGME49_209730	hypothetical protein
TGME49_209860	SRP40, C-terminal domain-containing protein
TGME49_209870	HAD hydrolase, family IIA protein
TGME49_209900	hypothetical protein
TGME49_209910	histone H2Bv
TGME49_209945	hypothetical protein
TGME49_209950	thioredoxin, putative
TGME49_209960	glycosyltransferase
TGME49_210220	hypothetical protein
TGME49_210255	hypothetical protein
TGME49_210300	hypothetical protein
TGME49_210310	hypothetical protein
TGME49_210345	hypothetical protein
TGME49_210370	hypothetical protein
TGME49_210380	hypothetical protein
TGME49_210408	HMG (high mobility group) box domain-containing protein
TGME49_210690	ribosomal protein RPS6
TGME49_210750	Ferredoxin-fold anticodon binding domain-containing protein
TGME49_210770	hypothetical protein
TGME49_210778	hemimethylated DNA binding domain-containing protein
TGME49_210783	hypothetical protein
TGME49_210980	alternative splicing type 3 and, putative
TGME49_211015	hypothetical protein
TGME49_211090	aminotransferase, class V superfamily protein
TGME49_211220	hypothetical protein
TGME49_211230	eukaryotic initiation factor-2B, alpha subunit, putative
TGME49_211250	hypothetical protein
TGME49_211290	rhoptry protein ROP15
TGME49_211350	CBS domain-containing protein
TGME49_211420	RNA recognition motif-containing protein
TGME49_211460	hypothetical protein
TGME49_211610	hypothetical protein
TGME49_211640	hypothetical protein
TGME49_211650	hypothetical protein
TGME49_211680	protein disulfide isomerase
TGME49_211700	hypothetical protein
TGME49_211710	TB2/DP1, HVA22 family protein
TGME49_211730	histone lysine methyltransferase SET8
TGME49_211850	hypothetical protein
TGME49_212090	hypothetical protein
TGME49_212240	beta-1 tubulin, putative
TGME49_212250	XPG N-terminal domain-containing protein
TGME49_212270	hypothetical protein
TGME49_212290	ribosomal protein RPS19
TGME49_212300	hypothetical protein
TGME49_212770	hypothetical protein
TGME49_212780	hypothetical protein
TGME49_212820	ubiquitin family protein
TGME49_212900	hypothetical protein
TGME49_212910	rhomboid protease ROM3
TGME49_212950	ADP-ribosylation factor family protein 2, putative
TGME49_212955	hypothetical protein
TGME49_212980	hypothetical protein
TGME49_213020	hypothetical protein
TGME49_213050	hypothetical protein
TGME49_213072	Sec1 family protein
TGME49_213280	SAG-related sequence SRS25
TGME49_213290	hypothetical protein
TGME49_213392	surface antigen repeat-containing protein
TGME49_213490	hypothetical protein
TGME49_213570	hypothetical protein
TGME49_213610	hypothetical protein
TGME49_213660	zinc finger (CCCH type) motif-containing protein
TGME49_213800	protein phosphatase 2b regulatory subunit, putative
TGME49_213810	iron-sulfur cluster protein ISCA
TGME49_213870	UBA/TS-N domain-containing protein
TGME49_213940	CHCH domain-containing protein
TGME49_213970	ribosomal RNA small subunit methyltransferase B, putative
TGME49_214070	hypothetical protein
TGME49_214080	toxofilin
TGME49_214110	protein yipf5, putative
TGME49_214120	hypothetical protein
TGME49_214130	hypothetical protein
TGME49_214140	hypothetical protein
TGME49_214210	rRNA pseudouridine synthase
TGME49_214250	hypothetical protein
TGME49_214260	alpha-glucan water dikinase 1, putative
TGME49_214270	translation initiation factor IF-2, putative
TGME49_214290	DJ-1 family protein
TGME49_214310	hypothetical protein
TGME49_214390	hypothetical protein
TGME49_214410	hypothetical protein
TGME49_214440	4'-phosphopantetheinyl transferase superfamily protein
TGME49_214480	replication factor a protein 3 protein
TGME49_214490	peptidase M16 inactive domain-containing protein
TGME49_214520	general transcription factor IIH polypeptide 4 GTF2H4
TGME49_214540	hypothetical protein
TGME49_214575	hypothetical protein
TGME49_214580	tetratricopeptide repeat-containing protein
TGME49_214610	hypothetical protein
TGME49_214770	small GTP binding protein rab1a, putative
TGME49_214787	hypothetical protein
TGME49_214830	hypothetical protein
TGME49_214835	hypothetical protein
TGME49_214880	hypothetical protein
TGME49_214900	hypothetical protein
TGME49_214930	hypothetical protein
TGME49_214970	DNA replication licensing factor, putative
TGME49_214980	hypothetical protein
TGME49_215010	hypothetical protein
TGME49_215060	small GTP-binding protein sar1, putative
TGME49_215080	hypothetical protein
TGME49_215130	adaptor-related protein complex 3, sigma 2 subunit
TGME49_215150	AP2 domain transcription factor AP2X-9
TGME49_215180	hypothetical protein
TGME49_215210	hypothetical protein
TGME49_215230	RNA recognition motif-containing protein
TGME49_215280	succinate dehydrogenase [ubiquinone] iron-sulfur protein
TGME49_215350	hypothetical protein
TGME49_215360	hypothetical protein
TGME49_215390	TIM10 family protein, putative
TGME49_215440	WWE domain-containing protein
TGME49_215460	ribosomal protein RPS24
TGME49_215480	Adenosine/AMP deaminase domain-containing protein
TGME49_215520	hypothetical protein
TGME49_215570	AP2 domain transcription factor AP2X-11
TGME49_215590	flavoprotein subunit of succinate dehydrogenase
TGME49_215690	hypothetical protein
TGME49_215730	Gas41, putative
TGME49_215775	rhoptry protein ROP8
TGME49_215785	rhoptry protein ROP2A
TGME49_215910	hypothetical protein
TGME49_215960	hypothetical protein
TGME49_215980	hypothetical protein
TGME49_216000	alveolin domain containing intermediate filament IMC3
TGME49_216030	hypothetical protein
TGME49_216050	tetratricopeptide repeat-containing protein
TGME49_216060	hypothetical protein
TGME49_216080	apical complex lysine methyltransferase
TGME49_216120	hypothetical protein
TGME49_216130	ubiquitin conjugating enzyme E2, putative
TGME49_216190	hypothetical protein
TGME49_216260	eukaryotic initiation factor-2B, gamma subunit, putative
TGME49_216460	hypothetical protein
TGME49_216470	hypothetical protein
TGME49_216580	hypothetical protein
TGME49_216590	HEAT repeat-containing protein
TGME49_216600	exonuclease III APE
TGME49_216620	EF hand domain-containing protein
TGME49_216650	S15 sporozoite-expressed protein
TGME49_216670	FUSE-binding protein 2 / KH-type splicing regulatory protein
TGME49_216700	hypothetical protein
TGME49_216730	MCM2/3/5 family protein
TGME49_216750	Paf1/RNA polymerase II complex component LEO1
TGME49_216770	hypothetical protein
TGME49_216820	transporter, major facilitator family protein
TGME49_216860	DEAD (Asp-Glu-Ala-Asp) box polypeptide DDX39
TGME49_216880	guanine nucleotide-binding protein
TGME49_216900	cytokine induced apoptosis inhibitor 1 family protein
TGME49_216930	cholinephosphate cytidylyltransferase
TGME49_216990	LysM domain-containing protein
TGME49_217010	hypothetical protein
TGME49_217030	hypothetical protein
TGME49_217160	Der1 family protein
TGME49_217340	hypothetical protein
TGME49_217430	protease inhibitor PI1
TGME49_217440	HCNGP family protein
TGME49_217450	general transcription factor IIH polypeptide 5 GTF2H5
TGME49_217470	hypothetical protein
TGME49_217480	hypothetical protein
TGME49_217500	HMG (high mobility group) box domain-containing protein
TGME49_217520	hypothetical protein
TGME49_217530	hypothetical protein
TGME49_217540	RNA recognition motif-containing protein
TGME49_217560	DNA-directed RNA polymerase II RPB10
TGME49_217590	50S ribosomal protein L17, putative
TGME49_217600	calcium-dependent protein kinase CDPK9
TGME49_217640	hypothetical protein
TGME49_217650	hypothetical protein
TGME49_217680	hypothetical protein
TGME49_217688	hypothetical protein
TGME49_217700	AP2 domain transcription factor AP2XII-2
TGME49_217710	DnaJ domain-containing protein
TGME49_217760	GTP-binding protein
TGME49_217780	Sec20 protein
TGME49_218070	hypothetical protein
TGME49_218220	cell-cycle-associated protein kinase CDK, putative
TGME49_218240	hypothetical protein
TGME49_218250	TAP42 family protein
TGME49_218260	histone H3.3
TGME49_218270	hypothetical protein
TGME49_218300	zinc finger (CCCH type) motif-containing protein
TGME49_218310	microneme protein MIC14
TGME49_218362	zinc finger protein ZFP1
TGME49_218370	hypothetical protein
TGME49_218420	WD domain, G-beta repeat-containing protein
TGME49_218500	hypothetical protein
TGME49_218520	microneme protein MIC6
TGME49_218540	peptidase S15, putative
TGME49_218550	PIK3R4 kinase-related protein
TGME49_218580	RNA methyltransferase, TrmH family protein
TGME49_218730	hypothetical protein
TGME49_218740	membrane protein, putative
TGME49_218800	hypothetical protein
TGME49_218820	alba 2
TGME49_218830	hypothetical protein
TGME49_218850	ribosomal protein RPS9
TGME49_218960	AP2 domain transcription factor AP2XII-1
TGME49_219125	hypothetical protein
TGME49_219180	acetyltransferase, GNAT family protein
TGME49_219210	ankyrin repeat-containing protein
TGME49_219250	acetyltransferase, GNAT family protein
TGME49_219280	actin like protein ALP1
TGME49_219310	DnaK family protein
TGME49_219485	hypothetical protein
TGME49_219510	GTP binding protein 7 isoform 2 family protein, putative
TGME49_219520	histone arginine methyltransferase PRMT1
TGME49_219540	cytosolic tRNA-Ala synthetase
TGME49_219550	dihydrolipoyllysine-residue succinyltransferase component of oxoglutarate dehydrogenase
TGME49_219600	hypothetical protein
TGME49_219630	flavodoxin domain-containing protein
TGME49_219682	pyruvate dehydrogenase kinase, putative
TGME49_219710	hypothetical protein
TGME49_219730	hypothetical protein
TGME49_219750	cytochrome c, putative
TGME49_219790	pre-mRNA processing factor PRP3
TGME49_219800	vacuolar ATP synthase subunit b, putative
TGME49_219820	polyubiquitin UbC, putative
TGME49_220100	phosphoribosylpyrophosphate synthetase
TGME49_220170	hypothetical protein
TGME49_220200	hypothetical protein
TGME49_220230	leucine rich repeat-containing protein
TGME49_220240	hypothetical protein
TGME49_220270	alveolin domain containing intermediate filament IMC6
TGME49_220360	FAD binding domain-containing protein
TGME49_220380	hypothetical protein
TGME49_220400	actin depolymerizing factor ADF
TGME49_220470	hypothetical protein
TGME49_220480	hypothetical protein
TGME49_220510	hypothetical protein
TGME49_220520	hypothetical protein
TGME49_220610	protein phosphatase 2C domain-containing protein
TGME49_220730	hypothetical protein
TGME49_220740	hypothetical protein
TGME49_220840	threonine synthase
TGME49_220870	hypothetical protein
TGME49_220890	hypothetical protein
TGME49_220940	ribosomal RNA methyltransferase (FtsJ) family protein
TGME49_221180	hypothetical protein
TGME49_221210	cyclophilin
TGME49_221240	hypothetical protein
TGME49_221275	hypothetical protein
TGME49_221330	DNA gyrase/topoisomerase IV, A subunit domain-containing protein
TGME49_221360	hypothetical protein
TGME49_221380	alba 1
TGME49_221410	actin-like protein ALP4
TGME49_221440	RPGR, putative
TGME49_221460	phosphoglycerate mutase family protein
TGME49_221500	dual specificity phosphatase, catalytic domain-containing protein
TGME49_221570	pre-rRNA-processing protein, putative
TGME49_221585	hypothetical protein
TGME49_221600	hypothetical protein
TGME49_221620	beta-tubulin, putative
TGME49_221630	hypothetical protein
TGME49_221670	transcriptional elongation factor FACT140
TGME49_221850	prohibitin family protein, putative
TGME49_221910	AN1 family Zinc finger domain-containing protein
TGME49_221990	hypothetical protein
TGME49_222050	hypothetical protein
TGME49_222060	hypothetical protein
TGME49_222110	PUB domain-containing protein
TGME49_222120	hypothetical protein
TGME49_222210	SPFH domain / Band 7 family protein
TGME49_222230	hypothetical protein
TGME49_222260	hypothetical protein
TGME49_222280	hypothetical protein
TGME49_222840	Ser/Thr phosphatase family protein
TGME49_222870	hypothetical protein
TGME49_222900	phosphoserine phosphatase
TGME49_222952	phosphohistidine phosphatase
TGME49_223040	hypothetical protein
TGME49_223070	hypothetical protein
TGME49_223140	tRNA binding domain-containing protein
TGME49_223150	START domain-containing protein
TGME49_223420	DnaJ domain-containing protein
TGME49_223440	DEAD/DEAH box helicase domain-containing protein
TGME49_223485	hypothetical protein
TGME49_223490	hypothetical protein
TGME49_223510	hypothetical protein
TGME49_223530	hypothetical protein
TGME49_223590	proteasome subunit
TGME49_223630	hypothetical protein
TGME49_223660	50S ribosomal protein L4, putative
TGME49_223668	LYAR-type C2HC zinc finger protein
TGME49_223690	hypothetical protein
TGME49_223750	hypothetical protein
TGME49_223790	hypothetical protein
TGME49_223810	hypothetical protein
TGME49_223830	fasciclin domain-containing protein
TGME49_223840	ATP-citrate lyase, putative
TGME49_223880	zinc finger, C3HC4 type (RING finger) domain-containing protein
TGME49_223920	rhoptry neck protein RON3
TGME49_223940	GAP45
TGME49_224000	hypothetical protein
TGME49_224050	AP2 domain transcription factor AP2X-4
TGME49_224060	thioredoxin, putative
TGME49_224090	enoyl-CoA hydratase/isomerase family protein
TGME49_224110	adhesion regulating molecule region protein, putative
TGME49_224130	hypothetical protein
TGME49_224200	tRNA pseudouridine synthase
TGME49_224205	ER lumen protein retaining receptor, putative
TGME49_224220	serine/threonine-protein phosphatase PP2A catalytic subunit
TGME49_224240	protein phosphatase 2C domain-containing protein
TGME49_224250	hypothetical protein
TGME49_224270	hypothetical protein
TGME49_224340	hypothetical protein
TGME49_224470	hypothetical protein
TGME49_224630	zinc finger (CCCH type) motif-containing protein
TGME49_224650	mRNA capping enzyme, beta chain protein
TGME49_224670	DnaJ domain-containing protein
TGME49_224720	SPOC domain-containing protein
TGME49_224830	hypothetical protein
TGME49_224845	hypothetical protein
TGME49_224860	exosome component 2, putative
TGME49_224880	kinesin motor domain-containing protein
TGME49_224890	hypothetical protein
TGME49_224905	hypothetical protein
TGME49_224960	hypothetical protein
TGME49_224970	nucleolar protein
TGME49_224990	hypothetical protein
TGME49_225000	hypothetical protein
TGME49_225060	nucleoredoxin family protein
TGME49_225090	hypothetical protein
TGME49_225120	hypothetical protein
TGME49_225150	hypothetical protein
TGME49_225170	hypothetical protein
TGME49_225220	SCP family extracellular subfamily protein
TGME49_225230	hypothetical protein
TGME49_225260	DNA-directed RNA polymerase II RPB1
TGME49_225270	hypothetical protein
TGME49_225330	hypothetical protein
TGME49_225350	hypothetical protein
TGME49_225440	hypothetical protein
TGME49_225480	hypothetical protein
TGME49_225490	calcium-dependent protein kinase CDPK2
TGME49_225500	hypothetical protein
TGME49_225540	hypothetical protein
TGME49_225560	hypothetical protein
TGME49_225580	proteasome (prosome, macropain) 26S subunit, non-ATPase, 9, putative
TGME49_225710	mitochondrial inner membrane translocase subunit TIM17, putative
TGME49_225730	membrane protein, putative
TGME49_225780	hypothetical protein
TGME49_225820	hypothetical protein
TGME49_225840	hypothetical protein
TGME49_225850	peptidase, M28 family protein
TGME49_225860	hypothetical protein
TGME49_225870	hypothetical protein
TGME49_225890	hypothetical protein
TGME49_225910	hypothetical protein
TGME49_225970	mediator complex subunit MED31
TGME49_226000	ATP synthase, putative
TGME49_226020	transporter, major facilitator family protein
TGME49_226030	AGC kinase
TGME49_226068	DnaJ domain-containing protein
TGME49_226072	Ser/Thr phosphatase family protein
TGME49_226080	polyA polymerase
TGME49_226260	hypothetical protein
TGME49_226320	hypothetical protein
TGME49_226350	hypothetical protein
TGME49_226370	dgat2l1-prov protein
TGME49_226380	hypothetical protein
TGME49_226400	lipoic acid synthase LIPA
TGME49_226410	EF-1 guanine nucleotide exchange domain-containing protein
TGME49_226510	Sec23/Sec24 trunk domain-containing protein
TGME49_226520	hypothetical protein
TGME49_226540	protein kinase
TGME49_226550	TBC domain containing protein
TGME49_226570	hypothetical protein
TGME49_226580	hypothetical protein
TGME49_226610	hypothetical protein
TGME49_226660	hypothetical protein
TGME49_226705	hypothetical protein
TGME49_226710	hypothetical protein
TGME49_226850	TBC domain-containing protein
TGME49_226920	hypothetical protein
TGME49_226925	hypothetical protein
TGME49_226960	phosphofructokinase PFKII
TGME49_226970	ribosomal protein RPS11
TGME49_226990	hypothetical protein
TGME49_227000	hypothetical protein
TGME49_227070	hypothetical protein
TGME49_227115	hypothetical protein
TGME49_227260	RIO1 family protein
TGME49_227280	dense granule protein GRA3
TGME49_227310	hypothetical protein
TGME49_227335	hypothetical protein
TGME49_227380	hypothetical protein
TGME49_227420	4-hydroxy-3-methylbut-2-enyl diphosphate reductase
TGME49_227440	WD domain, G-beta repeat-containing protein
TGME49_227450	hydrolase, NUDIX family protein
TGME49_227560	IWS1 transcription factor, putative
TGME49_227600	ribosomal protein RPL34
TGME49_227620	dense granule protein GRA2
TGME49_227810	rhoptry kinase family protein ROP11 (incomplete catalytic triad)
TGME49_227830	mitochondrial inner membrane translocase TIM44, putative
TGME49_227840	Memo family protein
TGME49_227850	peptidyl-prolyl cis-trans isomerase, cyclophilin-type domain-containing protein
TGME49_227880	hypothetical protein
TGME49_227900	AP2 domain transcription factor AP2X-1
TGME49_227920	hypothetical protein
TGME49_227952	14-3-3 superfamily protein
TGME49_228000	splicing factor 3A subunit 2, putative
TGME49_228030	hypothetical protein
TGME49_228120	hypothetical protein
TGME49_228145	hypothetical protein
TGME49_228150	hypothetical protein
TGME49_228170	inner membrane complex protein IMC2A
TGME49_228190	eukaryotic initiation factor-3, subunit 5, putative
TGME49_228230	hypothetical protein
TGME49_228270	hypothetical protein
TGME49_228330	NLI interacting factor family phosphatase
TGME49_228380	hypothetical protein
TGME49_228400	WD domain, G-beta repeat-containing protein
TGME49_228460	hypothetical protein
TGME49_228490	hypothetical protein
TGME49_228630	hypothetical protein
TGME49_228750	calcium dependent protein kinase CDPK7
TGME49_228760	hypothetical protein
TGME49_228770	hypothetical protein
TGME49_229005	hypothetical protein
TGME49_229140	MaoC family domain-containing protein
TGME49_229200	hypothetical protein
TGME49_229210	small nuclear ribonucleoprotein polypeptide A', putative
TGME49_229220	hypothetical protein
TGME49_229260	hypothetical protein
TGME49_229280	hypothetical protein
TGME49_229310	mediator complex subunit MED14
TGME49_229380	hypothetical protein
TGME49_229440	zinc finger, C3HC4 type (RING finger) domain-containing protein
TGME49_229450	hypothetical protein
TGME49_229460	SWI2/SNF2-containing protein
TGME49_229470	hypothetical protein
TGME49_229670	ribosomal protein RPS23
TGME49_229710	OTU family cysteine protease
TGME49_229720	hypothetical protein
TGME49_229750	hypothetical protein
TGME49_229900	hypothetical protein
TGME49_229920	hypothetical protein
TGME49_229940	cyclophilin, putative
TGME49_229950	26S proteasome regulatory subunit 6b, putative
TGME49_229990	T-complex protein 1 subunit alpha, putative
TGME49_230000	hypothetical protein
TGME49_230060	acetyltransferase, GNAT family protein
TGME49_230140	vacuolar sorting protein 9 (vps9) domain-containing protein
TGME49_230160	hypothetical protein
TGME49_230170	hypothetical protein
TGME49_230180	hypothetical protein
TGME49_230205	hypothetical protein
TGME49_230340	hypothetical protein
TGME49_230350	hypothetical protein
TGME49_230380	protein translocation complex, SEC61 gamma subunit
TGME49_230430	vesicle-associated membrane protein, putative
TGME49_230450	bifunctional GMP synthase/glutamine amidotransferase protein
TGME49_230460	Dpy-30 motif protein
TGME49_230480	hypothetical protein
TGME49_230500	hypothetical protein
TGME49_230510	hypothetical protein
TGME49_230570	transporter, major facilitator family protein
TGME49_230610	transmembrane protein TMEM222
TGME49_230690	LNS2 (Lipin/Ned1/Smp2) protein
TGME49_230710	cell division protein CDC48
TGME49_230820	hypothetical protein
TGME49_230880	hypothetical protein
TGME49_230890	PHD-finger domain-containing protein
TGME49_230920	adaptor complexes medium subunit family protein
TGME49_230950	hypothetical protein
TGME49_231060	subtilisin SUB9
TGME49_231080	ribosomal protein RPL38
TGME49_231100	hypothetical protein
TGME49_231140	ribosomal protein RPS25
TGME49_231160	hypothetical protein
TGME49_231220	hypothetical protein
TGME49_231410	hypothetical protein
TGME49_231440	LsmAD domain-containing protein
TGME49_231480	GCN1, putative
TGME49_231625	hypothetical protein
TGME49_231630	alveolin domain containing intermediate filament IMC4
TGME49_231790	hypothetical protein
TGME49_231850	serine-threonine phosophatase 2C (PP2C)
TGME49_231920	oxidoreductase, short chain dehydrogenase/reductase family protein
TGME49_231940	ThiF family protein
TGME49_231950	hypothetical protein
TGME49_231970	pre-mRNA processing splicing factor PRP8
TGME49_231992	hypothetical protein
TGME49_231998	hypothetical protein
TGME49_232030	hypothetical protein
TGME49_232050	DnaJ domain-containing protein
TGME49_232060	hypothetical protein
TGME49_232080	hypothetical protein
TGME49_232090	3-hydroxyacyl-CoA dehydrogenase, NAD binding domain-containing protein
TGME49_232130	hypothetical protein
TGME49_232140	hypothetical protein
TGME49_232180	UBA/TS-N domain-containing protein
TGME49_232210	hypothetical protein
TGME49_232230	ribosomal protein RPL30
TGME49_232250	catalase
TGME49_232270	histidine acid phosphatase superfamily protein
TGME49_232300	ribosomal protein RPS3
TGME49_232340	protein phosphatase 2C domain-containing protein
TGME49_232350	lactate dehydrogenase LDH1
TGME49_232370	CW-type Zinc Finger protein
TGME49_232400	PAN domain-containing protein
TGME49_232410	PDI family protein
TGME49_232440	Brf1p family coiled coil protein
TGME49_232450	SWI2/SNF2-containing protein RAD54
TGME49_232540	FAD binding domain-containing protein
TGME49_232590	glutamate-cysteine ligase, catalytic subunit domain-containing protein
TGME49_232610	histone acetyltransferase subunit nua4 protein
TGME49_232630	hypothetical protein
TGME49_232650	hypothetical protein
TGME49_232660	Hsp70 interacting protein HIP
TGME49_232680	hypothetical protein
TGME49_232700	hypothetical protein
TGME49_232720	Lsm12, putative
TGME49_232750	23S rRNA (adenine(1618)-N(6))-methyltransferase, putative
TGME49_232780	hypothetical protein
TGME49_232815	Erv1 / Alr family protein
TGME49_232940	heat shock protein HSP20
TGME49_232960	oxidoreductase, 2OG-Fe(II) oxygenase family protein
TGME49_232980	hypothetical protein
TGME49_233000	KOW motif domain-containing protein
TGME49_233010	cell-cycle-assocaited protein kinase ERK7, putative
TGME49_233020	Not1 N-terminal domain, CCR4-Not complex component protein
TGME49_233030	gliding-associated protein GAP70
TGME49_233080	G-patch domain-containing protein
TGME49_233100	SPFH domain / Band 7 family protein
TGME49_233120	AP2 domain transcription factor AP2VIII-2
TGME49_233150	hypothetical protein
TGME49_233160	hypothetical protein
TGME49_233180	hypothetical protein
TGME49_233220	hypothetical protein
TGME49_233230	RNA-binding protein 8A family protein
TGME49_233260	GTP-binding protein, putative
TGME49_233310	peptidase D, putative
TGME49_233360	hypothetical protein
TGME49_233450	SAG-related sequence SRS29A
TGME49_233460	SAG-related sequence SRS29B
TGME49_233480	SAG-related sequence SRS29C
TGME49_233500	triose-phosphate isomerase TPI-II
TGME49_233540	transporter, major facilitator family protein
TGME49_233780	hypothetical protein
TGME49_233810	Sel1 repeat-containing protein
TGME49_233870	hypothetical protein
TGME49_233890	hypothetical protein
TGME49_233925	hypothetical protein
TGME49_234200	hypothetical protein
TGME49_234230	hypothetical protein
TGME49_234250	hypothetical protein
TGME49_234280	AMP deaminase
TGME49_234360	DNA topoisomerase I, putative
TGME49_234370	SAG-related sequence SRS42
TGME49_234450	ribosomal protein RPS15A
TGME49_234460	hypothetical protein
TGME49_234470	hypothetical protein
TGME49_234510	ankyrin repeat-containing protein
TGME49_234610	WD-40 repeat protein
TGME49_234930	SAG-related sequence SRS43
TGME49_234980	hypothetical protein
TGME49_235020	COPI protein, putative
TGME49_235140	hypothetical protein
TGME49_235160	hypothetical protein
TGME49_235350	cwfj family protein
TGME49_235398	hypothetical protein
TGME49_235440	hypothetical protein
TGME49_235450	ubiquitin-conjugating enzyme subfamily protein
TGME49_235478	pantothenate kinase
TGME49_235610	ATPase, AAA family protein
TGME49_235630	hypothetical protein
TGME49_235660	hypothetical protein
TGME49_235670	hypothetical protein
TGME49_235690	hypothetical protein
TGME49_235710	hypothetical protein
TGME49_235730	hypothetical protein
TGME49_235920	dynein, axonemal, heavy chain 2 family protein
TGME49_235970	eukaryotic initiation factor-2 gamma, putative
TGME49_236000	ferredoxin, putative
TGME49_236010	prenylcysteine oxidase
TGME49_236040	fructose-1,6-bisphosphate aldolase
TGME49_236120	hypothetical protein
TGME49_236160	hypothetical protein
TGME49_236200	DNA mismatch repair protein, C-terminal domain-containing protein
TGME49_236220	PCI domain-containing protein
TGME49_236510	hypothetical protein
TGME49_236550	hypothetical protein
TGME49_236570	lysine decarboxylase family protein
TGME49_236595	ankyrin repeat-containing protein
TGME49_236630	hypothetical protein
TGME49_236635	hypothetical protein
TGME49_236650	DEAD (Asp-Glu-Ala-Asp) box polypeptide 17
TGME49_236780	zinc finger, C3HC4 type (RING finger) domain-containing protein
TGME49_236820	hypothetical protein
TGME49_236850	hypothetical protein
TGME49_236880	hypothetical protein
TGME49_236910	U2 snRNP auxiliary factor, putative
TGME49_236930	hypothetical protein
TGME49_236950	hypothetical protein
TGME49_236970	SWI2/SNF2-containing PHD finger protein
TGME49_236980	AMP-binding enzyme domain-containing protein
TGME49_237010	hypothetical protein
TGME49_237015	hypothetical protein
TGME49_237020	exonuclease
TGME49_237080	hypothetical protein
TGME49_237180	hypothetical protein
TGME49_237200	sphingolipid delta 4 desaturase/c-4 hydroxylase protein des2 family protein
TGME49_237220	DNA replication licensing factor Mcm7, putative
TGME49_237230	hypothetical protein
TGME49_237240	hypothetical protein
TGME49_237260	Coiled-coil domain containing 124 family protein
TGME49_237280	TLD protein
TGME49_237290	hypothetical protein
TGME49_237520	hypothetical protein
TGME49_237550	hypothetical protein
TGME49_237560	iron-sulfur cluster protein ISCU
TGME49_237570	leucine carboxyl methyltransferase
TGME49_237595	hypothetical protein
TGME49_237840	hypothetical protein
TGME49_238000	peptidyl-prolyl isomerase
TGME49_238050	nuclease and tudor domain-containing protein
TGME49_238080	hypothetical protein
TGME49_238100	transmembrane protein
TGME49_238130	hypothetical protein
TGME49_238140	hypothetical protein
TGME49_238380	hypothetical protein
TGME49_238390	hypothetical protein
TGME49_239010	hypothetical protein
TGME49_239083	hypothetical protein
TGME49_239090	SAG-related sequence SRS23
TGME49_239260	histone H4
TGME49_239400	hypothetical protein
TGME49_239420	protein kinase
TGME49_239540	LEM3 (ligand-effect modulator 3) family / CDC50 family protein
TGME49_239740	dense granule protein GRA14
TGME49_239760	ribosomal protein RPL22
TGME49_239780	hypothetical protein
TGME49_239795	hypothetical protein
TGME49_239800	hypothetical protein
TGME49_239870	CBS domain-containing protein
TGME49_239890	SCP family extracellular subfamily protein
TGME49_240050	hypothetical protein
TGME49_240060	hypothetical protein
TGME49_240070	RNA recognition motif-containing protein
TGME49_240090	rhoptry kinase family protein ROP34, putative
TGME49_240400	hypothetical protein
TGME49_240450	Maf family protein
TGME49_240490	hypothetical protein
TGME49_240510	hypothetical protein
TGME49_240630	ULK kinase
TGME49_240640	casein kinase I
TGME49_240660	hypothetical protein
TGME49_240690	S-adenosyl methionine synthetase
TGME49_240710	RNA recognition motif-containing protein
TGME49_240960	AIG2 family protein
TGME49_240980	hypothetical protein
TGME49_241000	hypothetical protein
TGME49_241150	hypothetical protein
TGME49_241165	hypothetical protein
TGME49_241180	hypothetical protein
TGME49_241240	hypothetical protein
TGME49_241305	hypothetical protein
TGME49_241610	hypothetical protein
TGME49_241820	membrane protein, putative
TGME49_241830	peptidyl-prolyl cis-trans isomerase
TGME49_241840	hypothetical protein
TGME49_241850	hypothetical protein
TGME49_242070	cAMP-dependent protein kinase regulatory subunit
TGME49_242090	zinc finger (CCCH type) motif-containing protein
TGME49_242330	ribosomal protein RPS5
TGME49_242570	hypothetical protein
TGME49_242580	iron only hydrogenase large subunit, c-terminal domain-containing protein
TGME49_242640	hypothetical protein
TGME49_242660	vacuolar sorting protein 35, putative
TGME49_242720	aspartyl protease ASP5
TGME49_242800	ribosome biogenesis protein NSA2, putative
TGME49_242840	membrane protein
TGME49_243200	hypothetical protein
TGME49_243210	DUF862 domain-containing protein
TGME49_243350	gamma-glutamyl hydrolase
TGME49_243430	OTU family cysteine protease
TGME49_243440	histone lysine acetyltransferase GCN5-B
TGME49_243465	hypothetical protein
TGME49_243545	hypothetical protein
TGME49_243570	ribosomal protein RPS26
TGME49_243610	C-5 cytosine-specific DNA methylase superfamily protein
TGME49_243620	hypothetical protein
TGME49_243635	hypothetical protein
TGME49_243700	hypothetical protein
TGME49_243720	peroxisomal biogenesis factor PEX11
TGME49_243780	hypothetical protein
TGME49_243930	hypothetical protein
TGME49_243940	hypothetical protein
TGME49_243980	hypothetical protein
TGME49_244060	ankyrin repeat-containing protein
TGME49_244100	snoRNA binding domain-containing protein
TGME49_244200	2-oxoglutarate dehydrogenase e1 component, mitochondrial precursor, putative
TGME49_244230	hypothetical protein
TGME49_244250	hypothetical protein
TGME49_244280	hypothetical protein
TGME49_244300	hypothetical protein
TGME49_244360	hypothetical protein
TGME49_244390	coatomer epsilon subunit protein
TGME49_244460	hypothetical protein
TGME49_244540	mitochondrial carrier superfamily protein
TGME49_244560	heat shock protein 90, putative
TGME49_244600	hypothetical protein
TGME49_244645	hypothetical protein
TGME49_244920	Toxoplasma gondii family B protein
TGME49_245432	hypothetical protein
TGME49_245450	hypothetical protein
TGME49_245460	ribosomal protein RPS8
TGME49_245485	microneme protein MIC9
TGME49_245490	microneme protein MIC8
TGME49_245510	phospholipid-translocating P-type ATPase, flippase subfamily protein
TGME49_245560	hypothetical protein
TGME49_245600	hypothetical protein
TGME49_245620	ribosomal-ubiquitin protein RPS27A
TGME49_245640	hypothetical protein
TGME49_245680	ribosomal protein RPL21
TGME49_245710	phosphatidylinositol-4-phosphate 5-kinase, putative
TGME49_245770	hypothetical protein
TGME49_245980	hypothetical protein
TGME49_245990	hypothetical protein
TGME49_246030	mediator complex subunit MED17
TGME49_246040	MIF4G domain-containing protein
TGME49_246120	tetratricopeptide repeat-containing protein
TGME49_246140	hypothetical protein
TGME49_246170	ARID/BRIGHT DNA binding domain-containing protein
TGME49_246190	hypothetical protein
TGME49_246200	zinc finger (CCCH type) motif-containing protein
TGME49_246330	CRAL/TRIO domain-containing protein
TGME49_246450	hypothetical protein
TGME49_246500	surp module domain-containing protein
TGME49_246510	protein phosphatase 2a regulatory b subunit (b56 family) protein
TGME49_246535	hypothetical protein
TGME49_246550	aspartyl protease ASP3
TGME49_246570	hypothetical protein
TGME49_246590	hypothetical protein
TGME49_246600	ABC1 family protein
TGME49_246610	hypothetical protein
TGME49_246635	hypothetical protein
TGME49_246720	hypothetical protein
TGME49_246763	hypothetical protein
TGME49_246920	glutathione reductase
TGME49_246940	hypothetical protein
TGME49_246950	hypothetical protein
TGME49_246970	3'-5' exonuclease domain-containing protein
TGME49_247000	tetratricopeptide repeat-containing protein
TGME49_247015	hypothetical protein
TGME49_247025	hypothetical protein
TGME49_247040	hypothetical protein
TGME49_247220	nudix -type motif 9 isoform a family protein
TGME49_247240	ubiquitin carboxyl-terminal hydrolase, family 1 protein
TGME49_247250	RbAp46
TGME49_247300	hypothetical protein
TGME49_247360	PAP2 superfamily protein
TGME49_247410	hypothetical protein
TGME49_247440	hypothetical protein
TGME49_247450	hypothetical protein
TGME49_247520	hypothetical protein
TGME49_247610	small nuclear ribonucleoprotein E, putative
TGME49_247630	membrane protein, putative
TGME49_247640	hypothetical protein
TGME49_247660	thioredoxin domain-containing protein
TGME49_247690	phospholipid-translocating P-type ATPase, flippase subfamily protein
TGME49_247730	AP2 domain transcription factor AP2XII-5
TGME49_247760	AMP-binding enzyme domain-containing protein
TGME49_247770	hypothetical protein
TGME49_247780	hypothetical protein
TGME49_248120	hypothetical protein
TGME49_248140	hypothetical protein
TGME49_248260	hypothetical protein
TGME49_248270	zinc finger (CCCH type) motif-containing protein
TGME49_248320	carrier superfamily protein
TGME49_248360	hypothetical protein
TGME49_248450	zinc finger, C3HC4 type (RING finger) domain-containing protein
TGME49_248460	ubiquitin, putative
TGME49_248470	subtilisin SUB6
TGME49_248490	hypothetical protein
TGME49_248590	hypothetical protein
TGME49_248600	aspartate aminotransferase
TGME49_248610	hypothetical protein
TGME49_248630	actin-related protein ARP1
TGME49_248660	hypothetical protein
TGME49_248670	V-type H(+)-translocating pyrophosphatase VP1
TGME49_248680	hypothetical protein
TGME49_248710	hypothetical protein
TGME49_248740	hypothetical protein
TGME49_248790	hypothetical protein
TGME49_248940	hypothetical protein
TGME49_248970	leucine rich repeat-containing protein
TGME49_248980	NudC family protein
TGME49_249010	hypothetical protein
TGME49_249030	endonuclease/exonuclease/phosphatase family protein
TGME49_249150	PAN domain-containing protein
TGME49_249160	UAA transporter family protein
TGME49_249180	bifunctional dihydrofolate reductase-thymidylate synthase
TGME49_249215	hypothetical protein
TGME49_249240	calmodulin, putative
TGME49_249260	cell-cycle-associated protein kinase CDK, putative
TGME49_249300	hypothetical protein
TGME49_249325	hypothetical protein
TGME49_249340	hypothetical protein
TGME49_249350	esterase/lipase/thioesterase domain-containing protein
TGME49_249380	DHHC zinc finger domain-containing protein
TGME49_249410	hypothetical protein
TGME49_249440	hypothetical protein
TGME49_249450	hypothetical protein
TGME49_249470	Rhoptry kinase family protein, truncated (incomplete catalytic triad)
TGME49_249490	hypothetical protein
TGME49_249530	exportin 1, putative
TGME49_249760	vitamin k epoxide reductase family protein
TGME49_249780	hypothetical protein
TGME49_249850	GAP40 protein
TGME49_249860	hypothetical protein
TGME49_249890	hypothetical protein
TGME49_249920	diphthine synthase, putative
TGME49_249960	inner dynein arm light chain, putative
TGME49_249990	hypothetical protein
TGME49_250010	Sad1 / UNC family C-terminal protein
TGME49_250040	hypothetical protein
TGME49_250090	hypothetical protein
TGME49_250100	hypothetical protein
TGME49_250340	centrin 2
TGME49_250360	alpha/beta hydrolase fold domain-containing protein
TGME49_250500	hypothetical protein
TGME49_250690	zinc finger (CCCH type) motif-containing protein
TGME49_250700	hypothetical protein
TGME49_250710	microneme protein MIC10
TGME49_250730	60S ribosomal protein L7-B, putative
TGME49_250740	Yip1 domain-containing protein
TGME49_250760	pentatricopeptide repeat domain-containing protein
TGME49_250770	eukaryotic initiation factor-4A, putative
TGME49_250780	Zn-finger in ubiquitin-hydrolases domain-containing protein
TGME49_250800	AP2 domain transcription factor AP2XII-8
TGME49_250810	ribosomal protein RPL35
TGME49_250850	CMGC kinase, putative
TGME49_250870	DHHC zinc finger domain-containing protein
TGME49_250880	kinase, pfkB family protein
TGME49_250890	3'-5' exonuclease domain-containing protein
TGME49_250910	hypothetical protein
TGME49_250955	KRUF family protein
TGME49_251390	rieske [2fe-2s] domain-containing protein
TGME49_251450	hypothetical protein
TGME49_251470	hypothetical protein
TGME49_251490	ACR, COG2135 domain-containing protein
TGME49_251530	hypothetical protein
TGME49_251550	acyl-coa-binding protein
TGME49_251630	slc30a2 protein
TGME49_251640	ubiquitin-conjugating enzyme subfamily protein
TGME49_251680	histamine-releasing factor, putative
TGME49_251740	AP2 domain transcription factor AP2XII-9
TGME49_251770	hypothetical protein
TGME49_251780	heat shock protein
TGME49_251830	hypothetical protein
TGME49_251850	serine/threonine protein phosphatase
TGME49_251855	hypothetical protein
TGME49_251860	hypothetical protein
TGME49_251920	hypothetical protein
TGME49_252190	KRUF family protein
TGME49_252210	pentatricopeptide repeat domain-containing protein
TGME49_252230	hypothetical protein
TGME49_252250	ATPase, AAA family protein
TGME49_252360	rhoptry kinase family protein ROP24 (incomplete catalytic triad)
TGME49_252370	AP2 domain transcription factor AP2III-1
TGME49_252390	hypothetical protein
TGME49_252410	hypothetical protein
TGME49_252430	hypothetical protein
TGME49_252450	hypothetical protein
TGME49_252490	vacuolar protein sorting 29, putative
TGME49_252500	polo kinase
TGME49_252880	hypothetical protein
TGME49_253100	hypothetical protein
TGME49_253430	asparagine synthetase, putative
TGME49_253440	cell-cycle-associated protein kinase SRPK, putative
TGME49_253460	hypothetical protein
TGME49_253490	hypothetical protein
TGME49_253510	transporter/permease protein
TGME49_253560	hypothetical protein
TGME49_253640	hypothetical protein
TGME49_253650	DnaJ C terminal region domain-containing protein
TGME49_253690	hypothetical protein
TGME49_253700	transporter, major facilitator family protein
TGME49_253750	PLU-1 family protein
TGME49_253830	hypothetical protein
TGME49_253860	Tyrosine kinase-like (TKL) protein
TGME49_253880	GNS1/SUR4 family protein
TGME49_254020	dynein intermediate chain, putative
TGME49_254070	hypothetical protein
TGME49_254090	hypothetical protein
TGME49_254120	autophagy-related protein 8 atg8, putative
TGME49_254135	hypothetical protein
TGME49_254230	hypothetical protein
TGME49_254255	hypothetical protein
TGME49_254280	DNA-directed RNA polymerase III RPC9
TGME49_254380	ribosomal protein L11, putative
TGME49_254390	CRAL/TRIO domain-containing protein
TGME49_254410	protein phosphatase 2C, putative
TGME49_254470	hypothetical protein
TGME49_254540	CDP-alcohol phosphatidyltransferase superfamily protein
TGME49_254590	hypothetical protein
TGME49_254620	ribosomal protein RPL39
TGME49_254640	hypothetical protein
TGME49_254680	hypothetical protein
TGME49_254700	hypothetical protein
TGME49_254720	dense granule protein GRA8
TGME49_254770	Ser/Thr phosphatase family protein
TGME49_254790	hypothetical protein
TGME49_254870	hypothetical protein
TGME49_254940	MIF4G domain-containing protein
TGME49_254960	hypothetical protein
TGME49_255195	hypothetical protein
TGME49_255215	hypothetical protein
TGME49_255270	hypothetical protein
TGME49_255350	ATPase, putative
TGME49_255370	TIC20
TGME49_255410	hypothetical protein
TGME49_255420	hypothetical protein
TGME49_255440	hypothetical protein
TGME49_255450	hypothetical protein
TGME49_255660	EF hand domain-containing protein
TGME49_255680	YbaK/proline-tRNA ligase associated domain-containing protein
TGME49_255700	hypothetical protein
TGME49_255740	hypothetical protein
TGME49_255860	hypothetical protein
TGME49_255895	hypothetical protein
TGME49_255900	Bax inhibitor-1, putative
TGME49_256000	endoplasmic reticulum retention receptor
TGME49_256030	hypothetical protein
TGME49_256100	tetratricopeptide repeat-containing protein
TGME49_256770	eukaryotic translation initiation factor 4A, isoform 3, putative
TGME49_257000	hypothetical protein
TGME49_257030	hypothetical protein
TGME49_257040	TB2/DP1, HVA22 family protein
TGME49_257050	3-methyl-2-oxobutanoate hydroxymethyltransferase
TGME49_257080	3'5'-cyclic nucleotide phosphodiesterase domain-containing protein
TGME49_257100	hypothetical protein
TGME49_257180	RecF/RecN/SMC N terminal domain-containing protein
TGME49_257290	RNA 2'-phosphotransferase, Tpt1/KptA family protein
TGME49_257300	hypothetical protein
TGME49_257340	Ras family protein
TGME49_257380	hypothetical protein
TGME49_257430	hypothetical protein
TGME49_257520	synaptobrevin protein
TGME49_257550	hypothetical protein
TGME49_257568	hypothetical protein
TGME49_257690	hypothetical protein
TGME49_257760	hypothetical protein
TGME49_258050	actin like protein ALP2a
TGME49_258070	hypothetical protein
TGME49_258110	N-acetylglucosaminylphosphatidylinositol deacetylase
TGME49_258170	hypothetical protein
TGME49_258180	hypothetical protein
TGME49_258225	hypothetical protein
TGME49_258390	DnaJ protein, putative
TGME49_258420	hypothetical protein
TGME49_258480	hypothetical protein
TGME49_258540	phosphoglycerate mutase family protein
TGME49_258550	SAG-related sequence SRS28
TGME49_258625	peptidyl-prolyl cis-trans isomerase, FKBP-type domain-containing protein
TGME49_258650	protoheme ferro-lyase, putative
TGME49_258660	rhoptry protein ROP6
TGME49_258690	5-aminolevulinic acid synthase domain-containing protein
TGME49_258700	transporter, major facilitator family protein
TGME49_258780	OTU family cysteine protease
TGME49_258790	zinc finger, C3HC4 type (RING finger) domain-containing protein
TGME49_258810	SAG-related sequence SRS27B
TGME49_258850	hypothetical protein
TGME49_258870	hypothetical protein
TGME49_258970	hypothetical protein
TGME49_258980	hypothetical protein
TGME49_259090	ubiquitin-conjugating enzyme subfamily protein
TGME49_259260	membrane protein FtsH1
TGME49_259550	dihydropteroate synthase
TGME49_259590	membrane protein, putative
TGME49_259610	hypothetical protein
TGME49_259640	nucleoporin autopeptidase
TGME49_259710	protein kinase
TGME49_259835	hypothetical protein
TGME49_259940	hypothetical protein
TGME49_259950	carbonate dehydratase, eukaryotic-type domain-containing protein
TGME49_260000	hypothetical protein
TGME49_260030	atypical MEK-related kinase (incomplete catalytic triad)
TGME49_260230	hypothetical protein
TGME49_260240	ccr4-associated factor family protein
TGME49_260260	ribosomal protein RPP1
TGME49_260310	ATP-binding cassette transporter ABC.B1
TGME49_260380	hypothetical protein
TGME49_260420	HEC/Ndc80p family protein
TGME49_260470	heat shock protein DNAJ pfj4, putative
TGME49_260520	hypothetical protein
TGME49_260540	alveolin domain containing intermediate filament IMC14
TGME49_260600	Pumilio-family RNA binding repeat-containing protein
TGME49_260630	DnaJ family Sec63 protein
TGME49_260640	autophagy protein apg9 protein
TGME49_260670	centrin, putative
TGME49_260810	hypothetical protein
TGME49_260820	IMC sub-compartment protein ISP1
TGME49_260825	hypothetical protein
TGME49_260830	hypothetical protein
TGME49_260870	zinc finger cdgsh type protein
TGME49_260990	hypothetical protein
TGME49_261000	MutS domain V domain-containing protein
TGME49_261220	transcription elongation factor SPT4
TGME49_261230	ankyrin repeat-containing protein
TGME49_261250	histone H2A1
TGME49_261300	hypothetical protein
TGME49_261380	ribosomal protein S8, putative
TGME49_261390	hypothetical protein
TGME49_261430	hypothetical protein
TGME49_261450	hypothetical protein
TGME49_261470	U6 snRNA-associated Sm family protein LSm6, putative
TGME49_261480	phosphatidyl serine synthase
TGME49_261510	hypothetical protein
TGME49_261540	DNA-directed RNA polymerase I RPAC2
TGME49_261600	creatinase domain-containing protein
TGME49_261650	hypothetical protein
TGME49_261660	hypothetical protein
TGME49_261690	hypothetical protein
TGME49_261710	ankyrin repeat-containing protein
TGME49_261740	hypothetical protein
TGME49_261750	rhoptry neck protein RON10
TGME49_261780	microneme protein MIC7
TGME49_261980	gorasp2-prov protein
TGME49_262010	calmodulin CAM2
TGME49_262040	SAC3/GANP family protein
TGME49_262050	rhoptry kinase family protein ROP39
TGME49_262070	ribosomal rna assembly protein mis3, putative
TGME49_262080	hypothetical protein
TGME49_262090	hypothetical protein
TGME49_262125	hypothetical protein
TGME49_262140	chain a, pp2a-specific methylesterase apo form (pme), putative
TGME49_262150	kelch repeat and K+ channel tetramerisation domain containing protein
TGME49_262160	hypothetical protein
TGME49_262390	TLD protein
TGME49_262400	lipase
TGME49_262410	WD domain, G-beta repeat-containing protein
TGME49_262460	hypothetical protein
TGME49_262480	dynein light chain roadblock-type 2, putative
TGME49_262530	leucine rich repeat-containing protein
TGME49_262575	hypothetical protein
TGME49_262600	hypothetical protein
TGME49_262610	hypothetical protein
TGME49_262630	hypothetical protein
TGME49_262640	Cg8 family protein
TGME49_262655	hypothetical protein
TGME49_262680	hypothetical protein
TGME49_262700	tetratricopeptide repeat-containing protein
TGME49_262730	rhoptry protein ROP16
TGME49_262840	hypothetical protein
TGME49_262920	trypsin domain-containing protein
TGME49_262933	hypothetical protein
TGME49_262935	hypothetical protein
TGME49_262950	hypothetical protein
TGME49_262960	U1 snRNP-associated protein Usp106, putative
TGME49_263000	Beige/BEACH domain-containing protein
TGME49_263040	ribosomal protein RPS16
TGME49_263070	CMGC kinase, CK2 family
TGME49_263085	hypothetical protein
TGME49_263090	14-3-3 protein
TGME49_263120	hypothetical protein
TGME49_263130	citrate synthase, putative
TGME49_263160	hypothetical protein
TGME49_263245	cpw-wpc domain-containing protein
TGME49_263260	transporter, major facilitator family protein
TGME49_263300	eukaryotic porin protein
TGME49_263320	hypothetical protein
TGME49_263360	WD domain, G-beta repeat-containing protein
TGME49_263400	hypothetical protein
TGME49_263410	scavenger receptor cysteine-rich domain-containing protein
TGME49_263480	sodium/hydrogen exchanger 3 protein
TGME49_263490	ubiquitin conjugating enzyme E2, putative
TGME49_263530	chaperonin, putative
TGME49_263540	hypothetical protein
TGME49_263560	hypothetical protein
TGME49_263570	hypothetical protein
TGME49_263590	hypothetical protein
TGME49_263630	hypothetical protein
TGME49_263660	hypothetical protein
TGME49_263680	hypothetical protein
TGME49_263700	ribosomal protein RPS14
TGME49_263800	hypothetical protein
TGME49_263850	hypothetical protein
TGME49_264010	hypothetical protein
TGME49_264040	hypothetical protein
TGME49_264060	PCI domain-containing protein
TGME49_264080	acyl carrier protein ACP
TGME49_264130	hypothetical protein
TGME49_264150	hypothetical protein
TGME49_264160	DEAD/DEAH box helicase domain-containing protein
TGME49_264250	hypothetical protein
TGME49_264430	hypothetical protein
TGME49_264610	RNA recognition motif-containing protein
TGME49_264640	bromodomain-containing protein
TGME49_264660	SAG-related sequence SRS44
TGME49_264680	hypothetical protein
TGME49_264730	hypothetical protein
TGME49_264740	hypothetical protein
TGME49_264805	hypothetical protein
TGME49_264830	hypothetical protein
TGME49_264875	hypothetical protein
TGME49_264970	hypothetical protein
TGME49_264990	hypothetical protein
TGME49_265090	hypothetical protein
TGME49_265110	ribosome biogenesis protein, putative
TGME49_265140	hypothetical protein
TGME49_265270	hypothetical protein
TGME49_265310	heat shock protein 40, putative
TGME49_265330	cell-cycle-associated protein kinase GSK, putative
TGME49_265370	hypothetical protein
TGME49_265390	hypothetical protein
TGME49_265400	hypothetical protein
TGME49_265410	G-protein beta WD-40 repeat containing protein
TGME49_265460	hypothetical protein
TGME49_265500	chloride transporter, chloride channel (ClC) family protein
TGME49_265530	RNA recognition motif-containing protein
TGME49_265790	hypothetical protein
TGME49_265820	Las1 family protein
TGME49_265840	hypothetical protein
TGME49_265860	hydrolase, carbon-nitrogen family protein
TGME49_265990	hypothetical protein
TGME49_266030	pre-mRNA splicing factor, putative
TGME49_266060	ribosomal protein RPSA
TGME49_266090	hypothetical protein
TGME49_266100	rhoptry kinase family protein ROP41
TGME49_266120	thioredoxin-dependent peroxidase TPX1/2
TGME49_266460	small ubiquitin family modifier, putative
TGME49_266470	hypothetical protein
TGME49_266500	hypothetical protein
TGME49_266630	hypothetical protein
TGME49_266690	hypothetical protein
TGME49_266820	hypothetical protein
TGME49_266850	3-demethylubiquinone-9 3-O-methyltransferase
TGME49_266880	dihydrouridine synthase, putative
TGME49_266890	hypothetical protein
TGME49_266910	cell-cycle-associated protein kinase GSK, putative
TGME49_266940	DHHC zinc finger domain-containing protein
TGME49_266980	hypothetical protein
TGME49_267050	hydrolase, alpha/beta fold family protein
TGME49_267070	aquaporin 2
TGME49_267080	26S protease regulatory subunit 4, putative
TGME49_267100	protein phosphatase 2C domain-containing protein
TGME49_267140	SAG-related sequence SRS38B
TGME49_267160	SAG-related sequence SRS38D
TGME49_267300	hypothetical protein
TGME49_267340	hypothetical protein
TGME49_267380	UDP-galactose transporter subfamily protein
TGME49_267430	DnaJ domain-containing protein
TGME49_267510	hypothetical protein
TGME49_267570	hypothetical protein
TGME49_267585	hypothetical protein
TGME49_267600	FHA domain-containing protein
TGME49_267642	hypothetical protein
TGME49_267670	hypothetical protein
TGME49_267680	microneme protein MIC12
TGME49_267700	hypothetical protein
TGME49_267720	transporter, cation channel family protein
TGME49_267725	hypothetical protein
TGME49_267730	hypothetical protein
TGME49_267810	Rab 5
TGME49_268170	hypothetical protein
TGME49_268200	RNA recognition motif-containing protein
TGME49_268260	hypothetical protein
TGME49_268270	hypothetical protein
TGME49_268320	hypothetical protein
TGME49_268340	glycosyltransferase family 28 C-terminal domain-containing protein
TGME49_268370	non-specific serine/threonine protein kinase
TGME49_268380	RNA recognition motif-containing protein
TGME49_268560	XPG N-terminal domain-containing protein
TGME49_268570	zinc finger (CCCH type) motif-containing protein
TGME49_268610	hypothetical protein
TGME49_268680	hypothetical protein
TGME49_268690	hypothetical protein
TGME49_268740	hypothetical protein
TGME49_268750	peptidyl-prolyl cis-trans isomerase E, putative
TGME49_268760	hypothetical protein
TGME49_268770	dual specificity phosphatase, catalytic domain-containing protein
TGME49_268810	ck2 beta subunit
TGME49_268840	N6-adenosine-methyltransferase, putative
TGME49_268850	enolase 2
TGME49_268870	tetratricopeptide repeat-containing protein
TGME49_268900	dense granular protein GRA10
TGME49_268910	signal peptidase I protein
TGME49_268930	hypothetical protein
TGME49_268960	5'-AMP-activated protein kinase subunit beta-1 family protein, putative
TGME49_268980	hypothetical protein
TGME49_268985	hypothetical protein
TGME49_269000	ABC transporter family protein
TGME49_269015	hypothetical protein
TGME49_269050	hypothetical protein
TGME49_269130	hypothetical protein
TGME49_269140	transport protein particle component, Bet3 domain-containing protein
TGME49_269175	hypothetical protein
TGME49_269180	MIF4G domain-containing protein
TGME49_269190	glyceraldehyde-3-phosphate dehydrogenase GAPDH2
TGME49_269210	hypothetical protein
TGME49_269250	Mov34/MPN/PAD-1 family protein
TGME49_269260	hypothetical protein
TGME49_269340	hypothetical protein
TGME49_269390	CRAL/TRIO domain-containing protein
TGME49_269413	hypothetical protein
TGME49_269420	hypothetical protein
TGME49_269470	hypothetical protein
TGME49_269480	adaptor complexes medium subunit family protein
TGME49_269630	hypothetical protein
TGME49_269650	FFD and TFG box motifs protein
TGME49_269670	hypothetical protein
TGME49_269690	hypothetical protein
TGME49_269700	NLI interacting factor family phosphatase
TGME49_269720	hypothetical protein
TGME49_269730	myosin-light-chain kinase
TGME49_269760	'chromo' (CHRromatin Organization MOdifier) domain-containing protein
TGME49_269830	RAP domain-containing protein
TGME49_269885	rhoptry metalloprotease toxolysin TLN1
TGME49_269920	phosphatidylserine decarboxylase
TGME49_269950	hypothetical protein
TGME49_269970	hypothetical protein
TGME49_269980	preprotein translocase Sec61, putative
TGME49_269990	hypothetical protein
TGME49_270010	hypothetical protein
TGME49_270040	hypothetical protein
TGME49_270070	synaptobrevin family protein
TGME49_270120	thioredoxin-like protein TLP1
TGME49_270150	hypothetical protein
TGME49_270170	hypothetical protein
TGME49_270200	hypothetical protein
TGME49_270250	dense granule protein GRA1
TGME49_270310	hypothetical protein
TGME49_270320	protein phosphatase 2C domain-containing protein
TGME49_270350	hypothetical protein
TGME49_270370	clathrin assembly protein AP19, putative
TGME49_270380	ribosomal protein RPS13
TGME49_270520	hypothetical protein
TGME49_270650	deoxyribose-phosphate aldolase
TGME49_270690	arginyl-tRNA synthetase
TGME49_270700	hypothetical protein
TGME49_270720	hypothetical protein
TGME49_270760	asparagine synthase
TGME49_270790	hypothetical protein
TGME49_270810	hypothetical protein
TGME49_270820	hypothetical protein
TGME49_270865	adenylate cyclase, putative
TGME49_270890	hypothetical protein
TGME49_270940	hypothetical protein
TGME49_271037	hypothetical protein
TGME49_271050	SAG-related sequence SRS34A
TGME49_271120	endonuclease/exonuclease/phosphatase family protein
TGME49_271190	bicoid-interacting protein BIN3
TGME49_271200	AP2 domain transcription factor AP2VIII-5
TGME49_271270	hypothetical protein
TGME49_271300	DNA-directed RNA polymerase II RPB7
TGME49_271420	porphobilinogen deaminase
TGME49_271740	hypothetical protein
TGME49_271800	serine esterase (DUF676) protein
TGME49_271810	lanp, putative
TGME49_271820	lipoyltransferase and lipoate-protein ligase subfamily protein
TGME49_271860	tRNA (Uracil-5-)-methyltransferase
TGME49_271870	zinc carboxypeptidase superfamily protein
TGME49_271888	3-ketoacyl-CoA reductase, putative
TGME49_271920	hypothetical protein
TGME49_271935	hypothetical protein
TGME49_271960	hypothetical protein
TGME49_271970	glideosome-associated protein with multiple-membrane spans GAPM3
TGME49_271985	hypothetical protein
TGME49_272190	hypothetical protein
TGME49_272230	heat shock protein hslv, putative
TGME49_272350	mRNA export protein
TGME49_272370	hypothetical protein
TGME49_272380	hypothetical protein
TGME49_272410	phosphogluconate dehydrogenase (decarboxylating), NAD binding domain-containing protein
TGME49_272420	phosphatidylcholine-sterol O-acyltransferase, putative
TGME49_272460	hypothetical protein
TGME49_272510	aspartyl protease
TGME49_272530	hypothetical protein
TGME49_272645	hypothetical protein
TGME49_272695	hypothetical protein
TGME49_273030	phosphoglycerate mutase family protein
TGME49_273075	hypothetical protein
TGME49_273090	cell division protein CDC48CY
TGME49_273150	zinc finger, C3HC4 type (RING finger) domain-containing protein
TGME49_273200	hypothetical protein
TGME49_273310	hypothetical protein
TGME49_273460	eukaryotic translation initiation factor 3 subunit 6 interacting protein
TGME49_273490	glutamine synthetase, type I, putative
TGME49_273530	flagellar associated protein
TGME49_273610	hypothetical protein
TGME49_273660	AP2 domain transcription factor AP2VIII-3
TGME49_273670	hypothetical protein
TGME49_273750	hypothetical protein
TGME49_273760	heat shock protein HSP70
TGME49_273790	hypothetical protein
TGME49_273850	hypothetical protein
TGME49_273860	hypothetical protein
TGME49_273885	hypothetical protein
TGME49_273985	hypothetical protein
TGME49_274010	hypothetical protein
TGME49_274070	ThiF family protein
TGME49_274090	hypothetical protein
TGME49_274120	hypothetical protein
TGME49_274150	hypothetical protein
TGME49_274280	hypothetical protein
TGME49_275330	ribosomal protein RPL29
TGME49_275440	dense granule protein GRA6
TGME49_275450	hypothetical protein
TGME49_275600	diacylglycerol acyltransferase
TGME49_275680	hypothetical protein
TGME49_275700	hypothetical protein
TGME49_275770	hypothetical protein
TGME49_275810	ribosomal protein RPS10
TGME49_275870	tubulin/FtsZ family, GTPase domain-containing protein
TGME49_275990	hypothetical protein
TGME49_276170	phosphatidylinositol 3- and 4-kinase
TGME49_276180	histone acetyltransferase TAF1/250
TGME49_276930	hypothetical protein
TGME49_276940	ribosome associated membrane protein RAMP4, putative
TGME49_277080	microneme protein MIC5
TGME49_277270	NTPase II
TGME49_277490	hypothetical protein
TGME49_277500	26S proteasome regulatory subunit 7, putative
TGME49_277510	cytoplasmic dynein intermediate chain
TGME49_277685	hypothetical protein
TGME49_277700	ribosomal protein S14 precursor, putative
TGME49_277730	hypothetical protein
TGME49_277820	hypothetical protein
TGME49_277880	hypothetical protein
TGME49_277895	ubiquitin carboxyl-terminal hydrolase
TGME49_278160	vesicle transport v-snare protein
TGME49_278470	hypothetical protein
TGME49_278540	hypothetical protein
TGME49_278630	tetratricopeptide repeat-containing protein
TGME49_278640	MIZ/SP-RING zinc finger domain-containing protein
TGME49_278660	P-type ATPase4, putative
TGME49_278670	ubiquitin-conjugating enzyme subfamily protein
TGME49_278790	Tctex2-related light chain
TGME49_278860	hypothetical protein
TGME49_278878	GDA1/CD39 (nucleoside phosphatase) family protein
TGME49_278930	Tubulin-tyrosine ligase family protein
TGME49_278940	HECT-domain (ubiquitin-transferase) domain-containing protein
TGME49_279350	hypothetical protein
TGME49_279360	hypothetical protein
TGME49_279370	SNARE associated Golgi protein
TGME49_279400	glutaredoxin, putative
TGME49_279410	hypothetical protein
TGME49_279430	cwf18 pre-mRNA splicing factor protein
TGME49_279550	hypothetical protein
TGME49_280380	poly(ADP-ribose) glycohydrolase
TGME49_280465	hypothetical protein
TGME49_280480	EF hand domain-containing protein
TGME49_280510	Dpy-30 motif protein
TGME49_280522	hypothetical protein
TGME49_280540	HEAT repeat-containing protein
TGME49_280560	selenide, water dikinase
TGME49_280600	histidyl-tRNA synthetase (HisRS), putative
TGME49_280660	HECT-domain (ubiquitin-transferase) domain-containing protein
TGME49_280710	20S proteasome subunit beta 7, putative
TGME49_280720	hypothetical protein
TGME49_280750	rudimentary enhancer, putative
TGME49_280770	regulator of chromosome condensation (RCC1) repeat-containing protein
TGME49_280800	SWI2/SNF2 SRCAP/Ino80
TGME49_281380	hypothetical protein
TGME49_281440	hypothetical protein
TGME49_281480	WD domain, G-beta repeat-containing protein
TGME49_281650	hypothetical protein
TGME49_281910	hypothetical protein
TGME49_281930	SAG-related sequence SRS39
TGME49_281980	phosphatidate cytidylyltransferase
TGME49_282055	protein phosphatase PP2C-hn
TGME49_282090	hypothetical protein
TGME49_282150	hypothetical protein
TGME49_282170	hypothetical protein
TGME49_282180	hypothetical protein
TGME49_282190	hydrolase, NUDIX family protein
TGME49_282210	AP2 domain transcription factor AP2VIIa-8
TGME49_283510	hypothetical protein
TGME49_283540	hypothetical protein
TGME49_283580	DnaJ domain-containing protein
TGME49_283780	glucose-6-phosphate isomerase GPI
TGME49_283830	type I inorganic pyrophosphatase PPase
TGME49_284010	5'-3' exonuclease, N-terminal resolvase family domain-containing protein
TGME49_284190	pyruvate carboxylase
TGME49_284560	ribosomal protein RPL9
TGME49_284660	mitochondrial ribosomal protein s6-2, putative
TGME49_284780	hypothetical protein
TGME49_285190	zinc finger, C3HC4 type (RING finger) domain-containing protein
TGME49_285230	PRP38 family protein
TGME49_285240	3-oxo-5-alpha-steroid 4-dehydrogenase
TGME49_285250	hypothetical protein
TGME49_285268	DnaJ domain-containing protein
TGME49_285690	notch (dsl) domain-containing protein
TGME49_285800	hypothetical protein
TGME49_285860	SAG-related sequence SRS20C
TGME49_285940	hypothetical protein
TGME49_286020	hypothetical protein
TGME49_286030	hypothetical protein
TGME49_286090	translation initiation factor SUI1, putative
TGME49_286200	hypothetical protein
TGME49_286250	hypothetical protein
TGME49_286260	tetratricopeptide repeat-containing protein
TGME49_286410	hypothetical protein
TGME49_286440	malic enzyme
TGME49_286460	hypothetical protein
TGME49_286485	hypothetical protein
TGME49_286490	G protein-coupled receptor 89 isoform 5, putative
TGME49_286510	hypothetical protein
TGME49_286520	hypothetical protein
TGME49_286530	hypothetical protein
TGME49_286600	hypothetical protein
TGME49_286690	DNA/RNA-binding protein KIN17 domain-containing protein
TGME49_286710	zinc finger, c2h2 type domain-containing protein
TGME49_286790	nuclear factor NF2
TGME49_286910	hypothetical protein
TGME49_287160	internal kinesin motor domain protein
TGME49_287260	hypothetical protein
TGME49_287270	hypothetical protein
TGME49_287280	Toxoplasma gondii family C protein
TGME49_287440	hypothetical protein
TGME49_287500	T complex chaperonin, putative
TGME49_287960	hypothetical protein
TGME49_288000	hypothetical protein
TGME49_288230	hypothetical protein
TGME49_288245	hypothetical protein
TGME49_288260	hypothetical protein
TGME49_288290	hypothetical protein
TGME49_288320	adenylate kinase
TGME49_288340	UBX domain-containing protein
TGME49_288350	hypothetical protein
TGME49_288360	tryptophanyl-tRNA synthetase (TrpRS2)
TGME49_288370	hypothetical protein
TGME49_288420	hypothetical protein
TGME49_288450	aldehyde dehydrogenase (NAD) family protein
TGME49_288460	hypothetical protein
TGME49_288500	FAD Malate-dehydrogenase (MDH-FAD)
TGME49_288510	ubiquitin carboxyl-terminal hydrolase
TGME49_288560	hypothetical protein
TGME49_288570	hypothetical protein
TGME49_288610	50S ribosomal protein L21, putative
TGME49_288620	Erv1 / Alr family protein
TGME49_288650	dense granule protein GRA12
TGME49_288685	Fe-S protein assembly co-chaperone HscB protein
TGME49_288740	L-asparaginase, putative
TGME49_288750	ubiquinol-cytochrome c reductase
TGME49_288800	endonuclease/exonuclease/phosphatase family protein
TGME49_288820	hypothetical protein
TGME49_288840	hypothetical protein
TGME49_288870	hypothetical protein
TGME49_288950	AP2 domain transcription factor AP2IX-4
TGME49_289120	hypothetical protein
TGME49_289210	prefoldin subunit protein
TGME49_289330	ubiquitin carboxyl-terminal hydrolase family 2 protein
TGME49_289360	hypothetical protein
TGME49_289380	hypothetical protein
TGME49_289490	serine/threonine specific protein phosphatase
TGME49_289520	hypothetical protein
TGME49_289530	ribosomal protein RPL19
TGME49_289550	WD domain, G-beta repeat-containing protein
TGME49_289600	heat shock protein HSP29
TGME49_289615	hypothetical protein
TGME49_289620	cathepsin CPC1
TGME49_289650	PEP-carboxykinase I
TGME49_289710	AP2 domain transcription factor AP2IX-5
TGME49_289760	hypothetical protein
TGME49_289790	hypothetical protein
TGME49_289820	TBC domain-containing protein
TGME49_289830	eukaryotic initiation factor-3, delta subunit, putative
TGME49_289910	hypothetical protein
TGME49_289920	hypothetical protein
TGME49_289960	hypothetical protein
TGME49_289980	HAD hydrolase, family IIA protein
TGME49_290000	hypothetical protein
TGME49_290030	hypothetical protein
TGME49_290170	kelch repeat domain containing/Serine/threonine protein phosphatase protein
TGME49_290200	NAD/NADP octopine/nopaline dehydrogenase, alpha-helical domain-containing protein
TGME49_290225	hypothetical protein
TGME49_290250	hypothetical protein
TGME49_290570	hypothetical protein
TGME49_290620	hypothetical protein
TGME49_290660	RNA recognition motif-containing protein
TGME49_290682	hypothetical protein
TGME49_290850	WD-40 repeat protein
TGME49_290860	amino acid transporter, putative
TGME49_290880	DnaJ domain-containing protein
TGME49_290940	EMP/nonaspanin domain family protein
TGME49_290950	clathrin heavy chain, putative
TGME49_290980	glycine C-acetyltransferase, putative
TGME49_291000	PHD-finger domain-containing protein
TGME49_291140	CCR4-Not complex component, Not1 protein
TGME49_291150	hypothetical protein
TGME49_291310	V-ATPase subunit c' proteolipid, putative
TGME49_291600	gamma interferon inducible lysosomal thiol reductase (GILT) protein
TGME49_291640	aspartate carbamoyltransferase
TGME49_291850	ribosomal protein RPS30
TGME49_291860	HORMA domain-containing protein
TGME49_291890	microneme protein MIC1
TGME49_291930	RNA recognition motif-containing protein
TGME49_291950	RNA recognition motif-containing protein
TGME49_291980	HECT-domain (ubiquitin-transferase) domain-containing protein
TGME49_292020	GCC2 and GCC3 domain-containing protein				TgCRMPb micronemal protein, important for invasion. https://www.biorxiv.org/content/10.1101/2022.02.25.481937v1.full.pdf, https://www.biorxiv.org/content/10.1101/2022.02.24.481622v1
TGME49_292035	hypothetical protein
TGME49_292070	hypothetical protein
TGME49_292110	formate/nitrite transporter protein
TGME49_292130	ribosomal protein RPL13A
TGME49_292140	NIMA-related protein kinase NIMA1
TGME49_292170	histone lysine methyltransferase, SET, putative
TGME49_292220	PCI domain-containing protein
TGME49_292300	DNA-directed RNA polymerase III RPC8
TGME49_292320	hypothetical protein
TGME49_292340	zinc finger, C3HC4 type (RING finger) domain-containing protein
TGME49_292950	hypothetical protein
TGME49_292975	hypothetical protein
TGME49_293050	sybindin family protein
TGME49_293180	NADP-specific glutamate dehydrogenase
TGME49_293190	endonuclease/exonuclease/phosphatase family protein
TGME49_293210	hypothetical protein
TGME49_293260	ATPase/histidine kinase/DNA gyrase B/HSP90 domain-containing protein
TGME49_293280	cyclin protein
TGME49_293310	ribosomal protein L20, putative
TGME49_293340	ran binding family protein 1, putative
TGME49_293360	hypothetical protein
TGME49_293370	histone arginine methyltransferase PRMT2
TGME49_293540	hypothetical protein
TGME49_293550	hypothetical protein
TGME49_293580	prefoldin subunit protein
TGME49_293600	ribosomal protein RPL27
TGME49_293660	hypothetical protein
TGME49_293690	profilin PRF
TGME49_293710	Zn-finger in Ran binding protein and others domain-containing protein
TGME49_293730	DHHC zinc finger domain-containing protein
TGME49_293740	hypothetical protein
TGME49_293760	EF hand domain-containing protein
TGME49_293820	calpain family cysteine protease domain-containing protein
TGME49_293860	hypothetical protein
TGME49_293900	sporozoite protein with an altered thrombospondin repeat SPATR
TGME49_294050	hypothetical protein
TGME49_294180	tRNA -methyltransferase family protein
TGME49_294200	glucose-6-phosphate 1-dehydrogenase
TGME49_294220	hypothetical protein
TGME49_294290	Der1ER1
TGME49_294310	hypothetical protein
TGME49_294330	EGF family domain-containing protein
TGME49_294340	hypothetical protein
TGME49_294360	ubiquitin specific protease 39 isoform 2, putative
TGME49_294390	myosin light chain MLC4, putative
TGME49_294560	rhoptry kinase family protein ROP37 (incomplete catalytic triad)
TGME49_294610	histone lysine methyltransferase, SET, putative
TGME49_294670	translation initiation factor 3 subunit
TGME49_294700	polynucleotide 5'-hydroxyl-kinase
TGME49_294720	hypothetical protein
TGME49_294730	hypothetical protein
TGME49_294740	hypothetical protein
TGME49_294760	hypothetical protein
TGME49_294780	hypothetical protein
TGME49_294800	elongation factor 1-alpha (EF-1-ALPHA), putative
TGME49_294820	type I fatty acid synthase, putative
TGME49_294830	methyltransferase domain-containing protein
TGME49_294880	8-oxoguanine DNA glycosylase, N-terminal domain-containing protein
TGME49_294902	hypothetical protein
TGME49_294940	hypothetical protein
TGME49_294970	hypothetical protein
TGME49_294980	hypothetical protein
TGME49_295000	hypothetical protein
TGME49_295030	hypothetical protein
TGME49_295040	HEAT repeat-containing protein
TGME49_295090	hypothetical protein
TGME49_295100	hypothetical protein
TGME49_295105	rhoptry protein, putative
TGME49_295125	rhoptry protein ROP4
TGME49_295330	Vps54 family protein
TGME49_295420	hypothetical protein
TGME49_295450	sjoegren syndrome nuclear autoantigen 1 family protein
TGME49_295610	histone lysine methyltransferase, SET, putative
TGME49_295630	hypothetical protein
TGME49_295650	hypothetical protein
TGME49_295662	hypothetical protein
TGME49_295760	calcium-dependent protein kinase CDPK4A
TGME49_295770	hypothetical protein
TGME49_295910	ATP-dependent Clp protease adaptor protein ClpS protein
TGME49_296015	hypothetical protein
TGME49_296121	hypothetical protein
TGME49_297060	phosphoglycerate mutase PGMII
TGME49_297070	hypothetical protein
TGME49_297100	hypothetical protein
TGME49_297110	kinesin motor domain-containing protein
TGME49_297130	hypothetical protein
TGME49_297320	hypothetical protein
TGME49_297350	hypothetical protein
TGME49_297400	hypothetical protein
TGME49_297420	beta-tubulin cofactor D, putative
TGME49_297470	myosin light chain 2, putative
TGME49_297492	hypothetical protein
TGME49_297650	Ser/Thr phosphatase family protein
TGME49_297680	calmodulin, putative
TGME49_297720	trehalose-phosphatase
TGME49_297745	hypothetical protein
TGME49_297770	hypothetical protein
TGME49_297780	ATPase/histidine kinase/DNA gyrase B/HSP90 domain-containing protein
TGME49_297790	hypothetical protein
TGME49_297810	hypothetical protein
TGME49_297830	hypothetical protein
TGME49_297845	hypothetical protein
TGME49_297850	Branched-chain-amino-acid aminotransferase
TGME49_297870	hypothetical protein
TGME49_297880	dense granule protein DG32
TGME49_297900	hypothetical protein
TGME49_298020	DEAD-family helicase
TGME49_298030	Ubiquinol-cytochrome c chaperone, putative
TGME49_298600	leucine zipper-like transcriptional regulator
TGME49_298610	GYF domain-containing protein
TGME49_298630	vacuolar transporter chaperone VTC2
TGME49_298980	RNA pseudouridine synthase superfamily protein
TGME49_299000	hypothetical protein
TGME49_299040	phosphatidylinositol n-acetylglucosaminyltransferase
TGME49_299050	ribosomal protein RPL17
TGME49_299100	hypothetical protein
TGME49_299200	Bet3 transport protein, putative
TGME49_299250	hypothetical protein
TGME49_299780	hypothetical protein
TGME49_299970	tetratricopeptide repeat-containing protein
TGME49_300000	ribosomal protein RPL18
TGME49_300040	ubiquitin-conjugating enzyme subfamily protein
TGME49_300048	hypothetical protein
TGME49_300100	rhoptry neck protein RON2
TGME49_300150	hypothetical protein
TGME49_300200	histone H2AZ
TGME49_300250	MtN3/saliva family protein
TGME49_300280	LSM domain-containing protein
TGME49_300790	hypothetical protein
TGME49_301120	acetyl-CoA acetyltransferase
TGME49_301140	SAG-related sequence SRS19A
TGME49_301218	hypothetical protein
TGME49_301250	hypothetical protein
TGME49_301270	Tyrosine kinase-like (TKL) protein
TGME49_301400	hypothetical protein
TGME49_301440	calcium-dependent protein kinase CDPK1
TGME49_302050	elongation factor tu, apicoplast, putative
TGME49_304460	zinc finger, C3HC4 type (RING finger) domain-containing protein
TGME49_304490	hypothetical protein
TGME49_304670	leucine rich repeat-containing protein
TGME49_304690	hypothetical protein
TGME49_304700	hypothetical protein
TGME49_304740	rhoptry kinase family protein ROP35
TGME49_304755	hypothetical protein
TGME49_304880	hypothetical protein
TGME49_305020	hypothetical protein
TGME49_305080	hypothetical protein
TGME49_305160	histone H2Ba
TGME49_305180	Na+/H+ exchanger NHE3
TGME49_305190	CorA family Mg2+ transporter protein
TGME49_305230	hypothetical protein
TGME49_305250	hypothetical protein
TGME49_305270	hypothetical protein
TGME49_305315	hypothetical protein
TGME49_305340	corepressor complex CRC230
TGME49_305510	hypothetical protein
TGME49_305540	hypothetical protein
TGME49_305600	hypothetical protein
TGME49_305850	RNA recognition motif-containing protein
TGME49_305890	hypothetical protein
TGME49_305930	hypothetical protein
TGME49_305990	hypothetical protein
TGME49_306050	hypothetical protein
TGME49_306060	rhoptry neck protein RON8
TGME49_306070	hypothetical protein
TGME49_306190	hypothetical protein
TGME49_306195	hypothetical protein
TGME49_306220	hypothetical protein
TGME49_306250	hypothetical protein
TGME49_306280	mediator complex subunit MED7
TGME49_306342	hypothetical protein
TGME49_306380	U1 zinc finger protein
TGME49_306460	bromodomain-containing protein
TGME49_306490	hypothetical protein
TGME49_306510	hypothetical protein
TGME49_306580	hypothetical protein
TGME49_306590	hypothetical protein
TGME49_306600	RNA recognition motif-containing protein
TGME49_306620	AP2 domain transcription factor AP2IX-9
TGME49_306660	RNA pseudouridine synthase superfamily protein
TGME49_306670	hypothetical protein
TGME49_306680	hypothetical protein
TGME49_306895	hypothetical protein
TGME49_306930	proteasome subunit beta type 7 precursor, putative
TGME49_307010	histone lysine demethylase JMJC1/KDM5D/JARID1D
TGME49_307045	Toxoplasma gondii family B protein
TGME49_307470	hypothetical protein
TGME49_307580	CBS domain-containing protein
TGME49_307800	GDA1/CD39 (nucleoside phosphatase) family protein
TGME49_307810	hypothetical protein
TGME49_307830	hypothetical protein
TGME49_307850	6-phosphogluconate dehydrogenase
TGME49_307990	arrestin (or s-antigen), n-terminal domain-containing protein
TGME49_308030	hypothetical protein
TGME49_308040	ZPR1 zinc finger domain-containing protein
TGME49_308090	rhoptry protein ROP5
TGME49_308580	Lon protease family protein
TGME49_308830	dual specificity protein phosphatase
TGME49_308840	SAG-related sequence SRS51
TGME49_308860	hypothetical protein
TGME49_308880	ImpB/MucB/SamB family protein
TGME49_308920	splicing factor U2AF protein
TGME49_308950	histidine acid phosphatase superfamily protein
TGME49_308980	hypothetical protein
TGME49_308990	transporter, solute:sodium symporter (SSS) family protein
TGME49_309040	hypothetical protein
TGME49_309100	hypothetical protein
TGME49_309120	ribosomal protein RPL4
TGME49_309160	IgA-specific metalloendopeptidase
TGME49_309185	hypothetical protein
TGME49_309195	hypothetical protein
TGME49_309210	peroxiredoxin 6, putative
TGME49_309230	hypothetical protein
TGME49_309280	zinc finger, C3HC4 type (RING finger) domain-containing protein
TGME49_309300	SAG-related sequence SRS55A
TGME49_309410	AP2 domain transcription factor AP2XI-1
TGME49_309560	nmda receptor glutamate-binding chain
TGME49_309600	hypothetical protein
TGME49_309730	thioredoxin reductase
TGME49_309740	LSM domain-containing protein
TGME49_309760	hypothetical protein
TGME49_309790	hypothetical protein
TGME49_309800	RNA recognition motif-containing protein
TGME49_309810	ribosomal protein RPP2
TGME49_309880	hypothetical protein
TGME49_309890	hypothetical protein
TGME49_309910	hypothetical protein
TGME49_309930	melibiase subfamily protein
TGME49_309960	hypothetical protein
TGME49_310000	membrane protein, putative
TGME49_310030	cyclase-associated protein, putative
TGME49_310040	ubiquitin conjugating enzyme E2, putative
TGME49_310080	AMP-binding enzyme domain-containing protein
TGME49_310130	Spc97 / Spc98 family protein
TGME49_310173	hypothetical protein
TGME49_310190	PIK3R4 kinase-related protein (incomplete catalytic triad)
TGME49_310215	hypothetical protein
TGME49_310235	hypothetical protein
TGME49_310280	Phosphoethanolamine-cytidyltransferase
TGME49_310320	calreticulin family protein
TGME49_310350	PGAP1 family protein
TGME49_310370	hypothetical protein
TGME49_310400	glycosyl transferase family 8 protein
TGME49_310420	hypothetical protein
TGME49_310450	myosin heavy chain, putative
TGME49_310470	cytochrome C oxidase subunit IIb, putative
TGME49_310490	ribosomal protein RPL27A
TGME49_310580	1,3(4)-beta-glucanase
TGME49_310610	hypothetical protein
TGME49_310640	phosphorylase family protein
TGME49_310660	Dullard family phosphatase domain-containing protein
TGME49_310670	glycogen phosphorylase 1, putative
TGME49_310700	serine/threonine phosophatase PP1
TGME49_310770	hypothetical protein
TGME49_310780	dense granule protein GRA4
TGME49_310820	SLU7 splicing factor, putative
TGME49_310900	AP2 domain transcription factor AP2XI-2
TGME49_310910	WD domain, G-beta repeat-containing protein
TGME49_310940	hypothetical protein
TGME49_310960	vacuolar atp synthase subunit f, putative
TGME49_311070	hypothetical protein
TGME49_311080	transporter, cation channel family protein
TGME49_311090	ubiquitin carboxyl-terminal hydrolase
TGME49_311100	zinc finger (CCCH type) motif-containing protein
TGME49_311155	hypothetical protein
TGME49_311180	hypothetical protein
TGME49_311210	hypothetical protein
TGME49_311220	hypothetical protein
TGME49_311230	hypothetical protein
TGME49_311240	DnaJ family chaperone, putative
TGME49_311310	protein phosphatase 2B catalytic subunit, calcineurin family phosphatse superfamily protein
TGME49_311360	protein kinase G AGC kinase family member PKG
TGME49_311380	hypothetical protein
TGME49_311390	tRNA (guanine(9)-N(1))-methyltransferase
TGME49_311400	WD domain, G-beta repeat-containing protein
TGME49_311460	hypothetical protein
TGME49_311720	chaperonin protein BiP
TGME49_311740	hypothetical protein
TGME49_311760	hypothetical protein
TGME49_311790	hypothetical protein
TGME49_311840	hypothetical protein
TGME49_311920	GRAM domain-containing protein
TGME49_312050	small GTPase Rab2, putative
TGME49_312150	hypothetical protein
TGME49_312160	hypothetical protein
TGME49_312190	hypothetical protein
TGME49_312210	hypothetical protein
TGME49_312250	DNA-directed RNA polymerase III RPC11
TGME49_312300	Sec7 domain-containing protein
TGME49_312420	hypothetical protein
TGME49_312460	zinc finger, MYND-type containing 12 family protein
TGME49_312490	hypothetical protein
TGME49_312500	hypothetical protein
TGME49_312510	Ku70/Ku80 beta-barrel domain-containing protein
TGME49_312560	hypothetical protein
TGME49_312570	CMGC kinase, MAPK family (ERK) MAPK-1
TGME49_312590	hypothetical protein
TGME49_312600	heat shock protein HSP21
TGME49_312622	DUF803 domain-containing protein
TGME49_312630	anonymous antigen-1, putative
TGME49_312670	hypothetical protein
TGME49_312700	hypothetical protein
TGME49_312820	hypothetical protein
TGME49_312860	hypothetical protein
TGME49_312950	hypothetical protein
TGME49_313000	Toxoplasma gondii family D protein
TGME49_313010	DEAD (Asp-Glu-Ala-Asp) box polypeptide DDX6
TGME49_313030	hypothetical protein
[truncated: 157 more rows]
